# Supplementary material for: Semi-annual and annual mass drug administration of diethylcarbamazine and albendazole are equally effective regimens for eliminating lymphatic filariasis in Papua New Guinea
Source: PLoS Negl Trop Dis. 2025 Dec 3;19(12):e0012979. doi: 10.1371/journal.pntd.0012979 (PMC12697938; doi:10.1371/journal.pntd.0012979)
Supplement: S1 Data — (XLSX) [file pntd.0012979.s002.xlsx]

## Sheet: Baseline
YEAR	TMTGROUP	SentinelSite	VILLAGE	GENDER	AGE	BEDNET	MF	ICT
Baseline	Semiannual	SS1	2	MALE	38	yes	0	Positive
Baseline	Semiannual	SS1	2	MALE	30	yes	0	Positive
Baseline	Semiannual	SS1	2	MALE	14	yes	0	Negative
Baseline	Semiannual	SS1	2	MALE	14	yes	0	Negative
Baseline	Semiannual	SS1	2	MALE	28	no	0	Positive
Baseline	Semiannual	SS1	2	MALE	14	yes	0	Negative
Baseline	Semiannual	SS1	2	MALE	27	yes	2	Positive
Baseline	Semiannual	SS1	2	MALE	13	yes	0	Negative
Baseline	Semiannual	SS1	2	MALE	16	yes	0	Negative
Baseline	Semiannual	SS1	2	MALE	14	yes	0	Negative
Baseline	Semiannual	SS1	2	MALE	30	yes	0	not done
Baseline	Semiannual	SS1	2	MALE	29	no	0	Negative
Baseline	Semiannual	SS1	2	MALE	34	yes	0	Negative
Baseline	Semiannual	SS1	2	FEMALE	17	yes		not done
Baseline	Semiannual	SS1	2	FEMALE	25	yes	0	Negative
Baseline	Semiannual	SS1	2	FEMALE	12	yes	0	Negative
Baseline	Semiannual	SS1	2	MALE	25	yes		not done
Baseline	Semiannual	SS1	2	MALE	9	no	0	Negative
Baseline	Semiannual	SS1	2	FEMALE	9	yes	0	Negative
Baseline	Semiannual	SS1	2	FEMALE	23	yes	0	Negative
Baseline	Semiannual	SS1	2	MALE	34	no	0	Negative
Baseline	Semiannual	SS1	2	FEMALE	34	no	0	Negative
Baseline	Semiannual	SS1	2	FEMALE	25	yes	0	Negative
Baseline	Semiannual	SS1	2	FEMALE	38	yes	0	Negative
Baseline	Semiannual	SS1	2	MALE	53	no	0	Positive
Baseline	Semiannual	SS1	2	MALE	49	yes	0	Negative
Baseline	Semiannual	SS1	2	MALE	31	yes	0	Negative
Baseline	Semiannual	SS1	2	FEMALE	19	yes	0	Positive
Baseline	Semiannual	SS1	2	FEMALE	19	yes	0	Negative
Baseline	Semiannual	SS1	2	FEMALE	12	yes	0	Negative
Baseline	Semiannual	SS1	2	FEMALE	31	no	0	Negative
Baseline	Semiannual	SS1	2	FEMALE	12	yes	0	not done
Baseline	Semiannual	SS1	2	FEMALE	48	no	0	Positive
Baseline	Semiannual	SS1	2	MALE	7	no	0	Negative
Baseline	Semiannual	SS1	2	MALE	15	no	0	not done
Baseline	Semiannual	SS1	2	MALE	70	yes	0	Negative
Baseline	Semiannual	SS1	2	FEMALE	5	yes	0	Negative
Baseline	Semiannual	SS1	2	FEMALE	16	yes	0	Negative
Baseline	Semiannual	SS1	2	FEMALE	36	no	0	Negative
Baseline	Semiannual	SS1	2	MALE	41	no	38	Positive
Baseline	Semiannual	SS1	2	FEMALE	36	no	0	Negative
Baseline	Semiannual	SS1	2	FEMALE	37	yes	0	Negative
Baseline	Semiannual	SS1	2	FEMALE	45	no	0	Negative
Baseline	Semiannual	SS1	2	MALE	19	yes	0	Negative
Baseline	Semiannual	SS1	2	FEMALE	40	no	0	Positive
Baseline	Semiannual	SS1	2	FEMALE	18	yes	0	Negative
Baseline	Semiannual	SS1	2	FEMALE	13	yes	0	Negative
Baseline	Semiannual	SS1	2	FEMALE	64	no	0	Negative
Baseline	Semiannual	SS1	2	FEMALE	47	no	0	Negative
Baseline	Semiannual	SS1	2	FEMALE	12	no	0	Positive
Baseline	Semiannual	SS1	2	MALE	16	yes	0	Positive
Baseline	Semiannual	SS1	2	FEMALE	10	no	0	Negative
Baseline	Semiannual	SS1	2	MALE	7	yes	0	Negative
Baseline	Semiannual	SS1	2	FEMALE	12	yes	0	Positive
Baseline	Semiannual	SS1	2	FEMALE	39	yes	0	Negative
Baseline	Semiannual	SS1	2	FEMALE	48	no	1	Negative
Baseline	Semiannual	SS1	2	MALE	19	yes	0	Negative
Baseline	Semiannual	SS1	2	FEMALE	30	yes	0	Negative
Baseline	Semiannual	SS1	2	MALE	18	yes	0	Negative
Baseline	Semiannual	SS1	2	FEMALE	50	no	0	Negative
Baseline	Semiannual	SS1	2	MALE	50	no	0	Negative
Baseline	Semiannual	SS1	2	MALE	40	no	8	Positive
Baseline	Semiannual	SS1	2	FEMALE	28	no	0	Negative
Baseline	Semiannual	SS1	2	FEMALE	27	no		not done
Baseline	Semiannual	SS1	2	MALE	50	yes	0	Negative
Baseline	Semiannual	SS1	2	MALE	19	yes	0	Negative
Baseline	Semiannual	SS1	2	FEMALE	29	no	3	Positive
Baseline	Semiannual	SS1	2	MALE	68	no	0	Positive
Baseline	Semiannual	SS1	2	MALE	28	yes	0	Positive
Baseline	Semiannual	SS1	2	MALE	7	yes	0	Positive
Baseline	Semiannual	SS1	2	FEMALE	36	yes	0	Negative
Baseline	Semiannual	SS1	2	FEMALE	32	yes	0	Negative
Baseline	Semiannual	SS1	2	MALE	6	yes	0	Positive
Baseline	Semiannual	SS1	2	FEMALE	25	yes	0	Negative
Baseline	Semiannual	SS1	2	FEMALE	46	yes	8	Positive
Baseline	Semiannual	SS1	2	FEMALE	49	yes		not done
Baseline	Semiannual	SS1	2	FEMALE	7	yes	0	Negative
Baseline	Semiannual	SS1	2	MALE	8	no	0	not done
Baseline	Semiannual	SS1	2	MALE	33	no	2	Positive
Baseline	Semiannual	SS1	2	MALE	56	no	0	Positive
Baseline	Semiannual	SS1	2	FEMALE	27	no	0	Positive
Baseline	Semiannual	SS1	2	MALE	8	yes	0	not done
Baseline	Semiannual	SS1	20	FEMALE	50	yes	45	Positive
Baseline	Semiannual	SS1	20	FEMALE	18	yes	0	Negative
Baseline	Semiannual	SS1	20	FEMALE	50	yes	0	Positive
Baseline	Semiannual	SS1	20	MALE	14	yes	0	Negative
Baseline	Semiannual	SS1	20	MALE	12	yes	0	Negative
Baseline	Semiannual	SS1	20	FEMALE	43	yes	0	Negative
Baseline	Semiannual	SS1	20	MALE	9		0	Negative
Baseline	Semiannual	SS1	20	FEMALE	12	yes	0
Baseline	Semiannual	SS1	20	FEMALE	45	no	0
Baseline	Semiannual	SS1	20	FEMALE	28	yes	0	Positive
Baseline	Semiannual	SS1	20	MALE	28	no	0	Negative
Baseline	Semiannual	SS1	20	MALE	23	yes	0	Negative
Baseline	Semiannual	SS1	20	MALE	53	no	32	Positive
Baseline	Semiannual	SS1	20	FEMALE	16	yes	0	Negative
Baseline	Semiannual	SS1	20	FEMALE	24	yes	0
Baseline	Semiannual	SS1	20	MALE	9	yes	0	Negative
Baseline	Semiannual	SS1	20	MALE	11	yes	0	Negative
Baseline	Semiannual	SS1	20	MALE	36	no	0	Negative
Baseline	Semiannual	SS1	20	MALE	38	yes	0	Negative
Baseline	Semiannual	SS1	20	FEMALE	15	yes	0	Positive
Baseline	Semiannual	SS1	20	FEMALE	22	yes	0
Baseline	Semiannual	SS1	20	MALE	30	no	0
Baseline	Semiannual	SS1	20	MALE	17	yes	0	Positive
Baseline	Semiannual	SS1	20	MALE	32	yes	0	Positive
Baseline	Semiannual	SS1	20	MALE	45	yes	0	Negative
Baseline	Semiannual	SS1	20	FEMALE	16	yes	0	Negative
Baseline	Semiannual	SS1	20	FEMALE	50	yes	0	Negative
Baseline	Semiannual	SS1	20	FEMALE	50	yes		Positive
Baseline	Semiannual	SS1	20	MALE	48	yes		Positive
Baseline	Semiannual	SS1	20	FEMALE	45	yes	0	Negative
Baseline	Semiannual	SS1	20	FEMALE	6	yes	0	Positive
Baseline	Semiannual	SS1	20	MALE	60	yes	0	Positive
Baseline	Semiannual	SS1	20	FEMALE	13	yes	0
Baseline	Semiannual	SS1	20	MALE	25	yes	0
Baseline	Semiannual	SS1	20	FEMALE	39	yes	0	Negative
Baseline	Semiannual	SS1	20	MALE	22	yes	0	Negative
Baseline	Semiannual	SS1	20	FEMALE	12	yes	0	Positive
Baseline	Semiannual	SS1	20	FEMALE	20	yes	0	Negative
Baseline	Semiannual	SS1	20	FEMALE	37	no	0
Baseline	Semiannual	SS1	20	MALE	8	yes	0
Baseline	Semiannual	SS1	20	FEMALE	32	no	0
Baseline	Semiannual	SS1	20	FEMALE	22	yes	0
Baseline	Semiannual	SS1	20	FEMALE	29	yes	0	Positive
Baseline	Semiannual	SS1	20	MALE	53	yes	0	Positive
Baseline	Semiannual	SS1	20	FEMALE	26	yes	0	Negative
Baseline	Semiannual	SS1	20	MALE	6	no	0	Negative
Baseline	Semiannual	SS1	20	FEMALE	23	yes	0	Negative
Baseline	Semiannual	SS1	20	MALE	14	yes	0	Negative
Baseline	Semiannual	SS1	20	FEMALE	23	yes	0	Negative
Baseline	Semiannual	SS1	20	FEMALE	56	no	0	Negative
Baseline	Semiannual	SS1	20	FEMALE	9	no	0	Negative
Baseline	Semiannual	SS1	20	MALE	13	yes	0	Negative
Baseline	Semiannual	SS1	20	FEMALE	7	yes	0	Negative
Baseline	Semiannual	SS1	20	MALE	6	yes	0	Negative
Baseline	Semiannual	SS1	20	MALE	9	yes	0
Baseline	Semiannual	SS1	20	MALE	33	yes	0
Baseline	Semiannual	SS1	20	FEMALE	12	yes	0
Baseline	Semiannual	SS1	20	MALE	26	yes	0
Baseline	Semiannual	SS1	20	MALE	12	yes	0
Baseline	Semiannual	SS1	20	MALE	17	yes	0
Baseline	Semiannual	SS1	20	FEMALE	30	yes	0	Positive
Baseline	Semiannual	SS1	20	MALE	30	yes	0	Positive
Baseline	Semiannual	SS1	20	FEMALE	11	yes	0	Negative
Baseline	Semiannual	SS1	20	MALE	42	no	0	Negative
Baseline	Semiannual	SS1	20	FEMALE	49	yes	0
Baseline	Semiannual	SS1	20	MALE	17	yes	0
Baseline	Semiannual	SS1	20	MALE	40	no	10	Positive
Baseline	Semiannual	SS1	20	FEMALE	40	no	0	Positive
Baseline	Semiannual	SS1	20	MALE	57	no		Positive
Baseline	Semiannual	SS1	20	MALE	26	yes		Positive
Baseline	Semiannual	SS1	20	FEMALE	47	yes	0	Negative
Baseline	Semiannual	SS1	20	MALE	9	yes	0	Negative
Baseline	Semiannual	SS1	20	FEMALE	6	yes	5	Positive
Baseline	Semiannual	SS1	20	FEMALE	22	yes	0	Negative
Baseline	Semiannual	SS1	20	FEMALE	11	no	0	Negative
Baseline	Semiannual	SS1	20	MALE	60	no	140	not done
Baseline	Semiannual	SS1	20	FEMALE	9	no	0	Negative
Baseline	Semiannual	SS1	20	FEMALE	11	yes	0	Negative
Baseline	Semiannual	SS1	20	FEMALE	9	yes	0	Negative
Baseline	Semiannual	SS1	20	MALE	5	no	0	Negative
Baseline	Semiannual	SS1	20	FEMALE	12	yes	0	not done
Baseline	Semiannual	SS1	20	FEMALE	50	yes	0	Negative
Baseline	Semiannual	SS1	17	FEMALE	8	yes	0	Negative
Baseline	Semiannual	SS1	17	FEMALE	33	yes	0	Positive
Baseline	Semiannual	SS1	17	MALE	13	yes	0	Negative
Baseline	Semiannual	SS1	17	FEMALE	7	yes	0	Positive
Baseline	Semiannual	SS1	17	FEMALE	16	yes	0	Negative
Baseline	Semiannual	SS1	17	FEMALE	8	no	0
Baseline	Semiannual	SS1	17	MALE	10	no	0	Negative
Baseline	Semiannual	SS1	17	FEMALE	16	yes	0	Negative
Baseline	Semiannual	SS1	17	MALE	48	yes	0	Negative
Baseline	Semiannual	SS1	17	MALE	35	no	20	Positive
Baseline	Semiannual	SS1	17	FEMALE	39	no	0	Negative
Baseline	Semiannual	SS1	17	MALE	12	no	0	Negative
Baseline	Semiannual	SS1	17	FEMALE	11	yes	0	Negative
Baseline	Semiannual	SS1	17	FEMALE	38	no	0	Negative
Baseline	Semiannual	SS1	17	FEMALE	12	yes		Positive
Baseline	Semiannual	SS1	17	FEMALE	22	yes	0	Positive
Baseline	Semiannual	SS1	17	FEMALE	21	no	0	Positive
Baseline	Semiannual	SS1	17	MALE	16	yes	0	Negative
Baseline	Semiannual	SS1	17	MALE	26	yes	0	Negative
Baseline	Semiannual	SS1	17	MALE	16	yes	0	Negative
Baseline	Semiannual	SS1	17	FEMALE	17	no	0	Negative
Baseline	Semiannual	SS1	17	MALE	26	yes	0	Negative
Baseline	Semiannual	SS1	17	FEMALE	31	yes	0	Positive
Baseline	Semiannual	SS1	17	FEMALE	32	yes	0	Negative
Baseline	Semiannual	SS1	17	MALE	40	no	0	not done
Baseline	Semiannual	SS1	17	MALE	6	yes	0	Negative
Baseline	Semiannual	SS1	17	FEMALE	45	yes	0	not done
Baseline	Semiannual	SS1	17	FEMALE	45	yes	0	Negative
Baseline	Semiannual	SS1	17	FEMALE	11	yes	0	Negative
Baseline	Semiannual	SS1	17	FEMALE	8	yes	0	Negative
Baseline	Semiannual	SS1	17	FEMALE	15	no	0	Negative
Baseline	Semiannual	SS1	17	MALE	45	yes	0	Negative
Baseline	Semiannual	SS1	17	FEMALE	41	yes	0	not done
Baseline	Semiannual	SS1	17	FEMALE	22	yes	0	Negative
Baseline	Semiannual	SS1	17	FEMALE	56	yes	0	not done
Baseline	Semiannual	SS1	17	MALE	13	yes	0	Negative
Baseline	Semiannual	SS1	17	MALE	36	yes	0	not done
Baseline	Semiannual	SS1	17	FEMALE	14	yes	0	Negative
Baseline	Semiannual	SS1	17	MALE	48	yes	0	Negative
Baseline	Semiannual	SS1	17	FEMALE	17	yes	0	Positive
Baseline	Semiannual	SS1	17	MALE	24	no	0	Negative
Baseline	Semiannual	SS1	17	MALE	35	yes	0	Negative
Baseline	Semiannual	SS1	17	FEMALE	15	no	0	Negative
Baseline	Semiannual	SS1	17	FEMALE	16	no	0	Negative
Baseline	Semiannual	SS1	17	FEMALE	49	yes	0	Negative
Baseline	Semiannual	SS1	17	FEMALE	50	yes	0	Positive
Baseline	Semiannual	SS1	17	FEMALE	38	no	78	Positive
Baseline	Semiannual	SS1	17	FEMALE	11	no	0	Negative
Baseline	Semiannual	SS1	17	FEMALE	9	no	1	Positive
Baseline	Semiannual	SS1	17	FEMALE	10	no	0	Negative
Baseline	Semiannual	SS1	17	FEMALE	39	no	0	Negative
Baseline	Semiannual	SS1	17	MALE	8	yes	0	Negative
Baseline	Semiannual	SS1	17	MALE	7	no	0	Positive
Baseline	Semiannual	SS1	17	MALE	6	no	0	Negative
Baseline	Semiannual	SS1	17	MALE	7	no	0	Positive
Baseline	Semiannual	SS1	17	FEMALE	19	yes	0	Negative
Baseline	Semiannual	SS1	17	FEMALE	15	no	0	Negative
Baseline	Semiannual	SS1	17	MALE	13	yes	0	Negative
Baseline	Semiannual	SS1	17	MALE	50	yes	0	Negative
Baseline	Semiannual	SS1	17	FEMALE	49	yes	0	not done
Baseline	Semiannual	SS1	17	FEMALE	48	no	0	not done
Baseline	Semiannual	SS1	17	FEMALE	17	yes	0	Positive
Baseline	Semiannual	SS1	17	FEMALE	60	no	0	Negative
Baseline	Semiannual	SS1	17	MALE	29	no	1	Positive
Baseline	Semiannual	SS1	17	MALE	6	no	0	Negative
Baseline	Semiannual	SS1	17	MALE	65	no	20	Positive
Baseline	Semiannual	SS1	17	FEMALE	49	yes	6	Positive
Baseline	Semiannual	SS1	17	FEMALE	10	no	0	Negative
Baseline	Semiannual	SS1	17	MALE	15	yes	0	Negative
Baseline	Semiannual	SS1	17	FEMALE	12	no	0	Negative
Baseline	Semiannual	SS1	17	FEMALE	50	yes	0	Negative
Baseline	Semiannual	SS1	17	MALE	16	yes	0	Negative
Baseline	Semiannual	SS1	17	FEMALE	8	yes	0	Positive
Baseline	Semiannual	SS1	17	FEMALE	15	yes	0	Negative
Baseline	Semiannual	SS1	17	MALE	12	no	0	Negative
Baseline	Semiannual	SS1	17	MALE	16	yes	0	not done
Baseline	Semiannual	SS1	17	MALE	12	yes	0	Negative
Baseline	Semiannual	SS1	17	MALE	45	no	164	Positive
Baseline	Semiannual	SS1	17	FEMALE	27	yes	15	Positive
Baseline	Semiannual	SS1	17	FEMALE	10	yes	0	Positive
Baseline	Semiannual	SS1	17	FEMALE	48	yes	0	Negative
Baseline	Semiannual	SS1	17	MALE	25	yes	0	not done
Baseline	Semiannual	SS1	17	FEMALE	48	yes	0	not done
Baseline	Semiannual	SS1	17	FEMALE	28	no	0	Negative
Baseline	Semiannual	SS1	17	MALE	32	no	0	Negative
Baseline	Semiannual	SS1	17	FEMALE	25	no	0	Positive
Baseline	Semiannual	SS1	17	FEMALE	9	yes	0	not done
Baseline	Semiannual	SS1	17	MALE	16	yes	0	Negative
Baseline	Semiannual	SS1	17	FEMALE	25	yes	0	Negative
Baseline	Semiannual	SS1	17	MALE	38	no	0	not done
Baseline	Semiannual	SS1	17	FEMALE	27	yes	0	Negative
Baseline	Semiannual	SS1	17	MALE	9	yes	0	Negative
Baseline	Semiannual	SS1	17	FEMALE	23	yes	0	Positive
Baseline	Semiannual	SS1	17	MALE	26	yes	0	Negative
Baseline	Semiannual	SS1	17	MALE	5	yes	0	Negative
Baseline	Semiannual	SS1	17	FEMALE	9	yes	0	Negative
Baseline	Semiannual	SS1	17	FEMALE	50	yes	3	Positive
Baseline	Semiannual	SS1	17	FEMALE	24	no	0	Negative
Baseline	Semiannual	SS1	17	FEMALE	29	no	0	Positive
Baseline	Semiannual	SS1	17	MALE	20	yes	0	Negative
Baseline	Semiannual	SS1	17	MALE	18	no	0	Positive
Baseline	Semiannual	SS1	17	MALE	5	yes	0	Negative
Baseline	Semiannual	SS1	17	MALE	63	no	34	Positive
Baseline	Semiannual	SS1	17	FEMALE	21	yes	0	Negative
Baseline	Semiannual	SS1	17	MALE	37	yes	0	Negative
Baseline	Semiannual	SS1	17	FEMALE	44	no	0	Negative
Baseline	Semiannual	SS1	17	MALE	34	no	0	Negative
Baseline	Semiannual	SS1	17	FEMALE	16	no	0	Negative
Baseline	Semiannual	SS1	17	FEMALE	20	yes	0	Positive
Baseline	Semiannual	SS1	17	FEMALE	19	yes	0	Negative
Baseline	Semiannual	SS1	17	FEMALE	19	yes	0	Negative
Baseline	Semiannual	SS1	17	MALE	22	yes	1	Positive
Baseline	Semiannual	SS1	17	FEMALE	23	no	0	Positive
Baseline	Semiannual	SS1	17	FEMALE	6	no	0	Positive
Baseline	Semiannual	SS1	17	FEMALE	17	yes	0	Negative
Baseline	Semiannual	SS1	17	FEMALE	58	no	0	Positive
Baseline	Semiannual	SS1	17	MALE	9	yes	0	Negative
Baseline	Semiannual	SS1	17	FEMALE	11	no	0	Negative
Baseline	Semiannual	SS1	17	MALE	55	yes	0	Negative
Baseline	Semiannual	SS1	17	FEMALE	45	yes	0	Negative
Baseline	Semiannual	SS1	17	FEMALE	20	yes	0	Negative
Baseline	Semiannual	SS1	17	FEMALE	14	yes	0	Negative
Baseline	Semiannual	SS1	17	FEMALE	12	yes	0	Negative
Baseline	Semiannual	SS1	17	FEMALE	14	yes	0	Negative
Baseline	Semiannual	SS1	17	MALE	55	no	0	Negative
Baseline	Semiannual	SS1	17	FEMALE	14	no	0	Negative
Baseline	Semiannual	SS1	17	FEMALE	12	yes	0	Negative
Baseline	Semiannual	SS1	17	FEMALE	36	no	0	not done
Baseline	Semiannual	SS1	17	FEMALE	40	no	7	Positive
Baseline	Semiannual	SS1	17	MALE	13	no	0	Negative
Baseline	Semiannual	SS1	17	MALE	23	yes	0	Positive
Baseline	Semiannual	SS1	17	MALE	25	yes	0	Negative
Baseline	Semiannual	SS1	17	MALE	26	yes	0	Negative
Baseline	Semiannual	SS1	17	FEMALE	43	yes	0	Negative
Baseline	Semiannual	SS1	17	MALE	47	yes	0	Negative
Baseline	Semiannual	SS1	17	MALE	12	no	0	Negative
Baseline	Semiannual	SS1	17	MALE	31	no	0	Negative
Baseline	Semiannual	SS1	17	MALE	20	yes	0	Negative
Baseline	Semiannual	SS1	11	MALE	32	yes	0	Positive
Baseline	Semiannual	SS1	11	MALE	17	no	0	Negative
Baseline	Semiannual	SS1	11	FEMALE	26	yes	0	not done
Baseline	Semiannual	SS1	11	MALE	8	yes	0	Negative
Baseline	Semiannual	SS1	11	MALE	40	yes	0	Negative
Baseline	Semiannual	SS1	11	MALE	35	no	0	Positive
Baseline	Semiannual	SS1	11	MALE	38	no	0	not done
Baseline	Semiannual	SS1	11	MALE	21	no	0	Negative
Baseline	Semiannual	SS1	11	MALE	38	no	0	Positive
Baseline	Semiannual	SS1	11	FEMALE	5		0	not done
Baseline	Semiannual	SS1	11	MALE	38	yes	0	Positive
Baseline	Semiannual	SS1	11	FEMALE	34	yes	0	Positive
Baseline	Semiannual	SS1	11	MALE	5	yes	0	Negative
Baseline	Semiannual	SS1	11	MALE	47	no	0	Positive
Baseline	Semiannual	SS1	11	MALE	5	no	1	Negative
Baseline	Semiannual	SS1	11	MALE	8	no	0	Negative
Baseline	Semiannual	SS1	11	MALE	13	no	0	Negative
Baseline	Semiannual	SS1	11	MALE	29	yes	3	Positive
Baseline	Semiannual	SS1	11	FEMALE	7	yes	0	Negative
Baseline	Semiannual	SS1	11	FEMALE	7	yes	0	Negative
Baseline	Semiannual	SS1	11	FEMALE	8	yes	0	Negative
Baseline	Semiannual	SS1	11	FEMALE	7	no	0	Negative
Baseline	Semiannual	SS1	11	FEMALE	32	yes	0	Negative
Baseline	Semiannual	SS1	11	FEMALE	47	no	0	Negative
Baseline	Semiannual	SS1	11	FEMALE	7	yes	0	Negative
Baseline	Semiannual	SS1	11	FEMALE	40	no	0	Positive
Baseline	Semiannual	SS1	11	FEMALE	38	yes	0	Negative
Baseline	Semiannual	SS1	11	FEMALE	38	yes	0	Positive
Baseline	Semiannual	SS1	11	FEMALE	52	yes	6	Positive
Baseline	Semiannual	SS1	11	FEMALE	53	no	2	Positive
Baseline	Semiannual	SS1	11	FEMALE	22	yes	0	Negative
Baseline	Semiannual	SS1	11	MALE	15	yes	0	Positive
Baseline	Semiannual	SS1	11	FEMALE	9	yes	0	Negative
Baseline	Semiannual	SS1	11	FEMALE	35	yes	0	Negative
Baseline	Semiannual	SS1	11	MALE	7		0	Negative
Baseline	Semiannual	SS1	11	MALE	5		0	Negative
Baseline	Semiannual	SS1	11	MALE	16		0	Negative
Baseline	Semiannual	SS1	11	FEMALE	22		0	Negative
Baseline	Semiannual	SS1	11	MALE	50		24	Positive
Baseline	Semiannual	SS1	11	FEMALE	37	no	0	Positive
Baseline	Semiannual	SS1	11	FEMALE	36	no	0	Negative
Baseline	Semiannual	SS1	11	MALE	7	no	0	Negative
Baseline	Semiannual	SS1	11	MALE	39	no	2	Positive
Baseline	Semiannual	SS1	11	FEMALE	8	yes	0	Negative
Baseline	Semiannual	SS1	11	MALE	9	no	0	Negative
Baseline	Semiannual	SS1	11	MALE	16	no	0	Negative
Baseline	Semiannual	SS1	11	MALE	29	no	0	Positive
Baseline	Semiannual	SS1	11	MALE	59	no	3	Positive
Baseline	Semiannual	SS1	11	MALE	23	no	1	Negative
Baseline	Semiannual	SS1	11	FEMALE	52	no	0	Positive
Baseline	Semiannual	SS1	11	FEMALE	18	no	0	Negative
Baseline	Semiannual	SS1	11	FEMALE	12	yes	0	Negative
Baseline	Semiannual	SS1	11	MALE	11	yes	0	Negative
Baseline	Semiannual	SS1	11	FEMALE	11	yes	0	Positive
Baseline	Semiannual	SS1	11	FEMALE	12	yes	0	Negative
Baseline	Semiannual	SS1	11	FEMALE	17	no	0	not done
Baseline	Semiannual	SS1	11	FEMALE	19	yes	0	Negative
Baseline	Semiannual	SS1	11	MALE	18	no	0	Positive
Baseline	Semiannual	SS1	11	MALE	32	no	0	Positive
Baseline	Semiannual	SS1	11	MALE	30	no	0	Negative
Baseline	Semiannual	SS1	11	MALE	48	no	0	Positive
Baseline	Semiannual	SS1	11	MALE	34	no	0	Negative
Baseline	Semiannual	SS1	11	MALE	15	yes	0	Positive
Baseline	Semiannual	SS1	11	FEMALE	6	yes	0	Negative
Baseline	Semiannual	SS1	11	MALE	18	no	0	Negative
Baseline	Semiannual	SS1	11	FEMALE	9	no	0	Negative
Baseline	Semiannual	SS1	11	FEMALE	9	no	0	Negative
Baseline	Semiannual	SS1	11	FEMALE	48	no	0	Positive
Baseline	Semiannual	SS1	11	MALE	7	yes	0	Positive
Baseline	Semiannual	SS1	11	MALE	15	no	0	Negative
Baseline	Semiannual	SS1	11	FEMALE	18	no	0	Negative
Baseline	Semiannual	SS1	11	FEMALE	10	yes	0	Negative
Baseline	Semiannual	SS1	11	FEMALE	6	no	0	Negative
Baseline	Semiannual	SS1	11	FEMALE	38	no	0	Positive
Baseline	Semiannual	SS1	11	FEMALE	42	yes	0	Negative
Baseline	Semiannual	SS1	11	FEMALE	27	no	2	Negative
Baseline	Semiannual	SS1	11	MALE	5	no	0	Positive
Baseline	Semiannual	SS2	1	MALE	45	yes	8	not done
Baseline	Semiannual	SS2	1	MALE	40	yes	4	Negative
Baseline	Semiannual	SS2	1	FEMALE	12	yes	0	Negative
Baseline	Semiannual	SS2	1	FEMALE	49	yes	0	Positive
Baseline	Semiannual	SS2	1	FEMALE	13	yes	0	Negative
Baseline	Semiannual	SS2	1	FEMALE	18	yes	0	Negative
Baseline	Semiannual	SS2	1	FEMALE	37	yes	9	Positive
Baseline	Semiannual	SS2	1	FEMALE	18	yes	0	Negative
Baseline	Semiannual	SS2	1	FEMALE	55	no	226	Positive
Baseline	Semiannual	SS2	1	MALE	35	yes	0	Positive
Baseline	Semiannual	SS2	1	MALE	52	yes	32	Positive
Baseline	Semiannual	SS2	1	MALE	35	yes	0	Negative
Baseline	Semiannual	SS2	1	MALE	25	yes	0	Positive
Baseline	Semiannual	SS2	1	FEMALE	21	yes	0	Negative
Baseline	Semiannual	SS2	1	FEMALE	32	yes	0	Negative
Baseline	Semiannual	SS2	1	MALE	38	yes	0	Negative
Baseline	Semiannual	SS2	1	FEMALE	14	yes	0	Negative
Baseline	Semiannual	SS2	1	FEMALE	18	yes	0	Negative
Baseline	Semiannual	SS2	1	MALE	33	no	39	Positive
Baseline	Semiannual	SS2	1	MALE	12	yes	4	Positive
Baseline	Semiannual	SS2	1	FEMALE	35	yes	25	Positive
Baseline	Semiannual	SS2	1	FEMALE	11	yes	0	Negative
Baseline	Semiannual	SS2	1	FEMALE	15	yes	10	Negative
Baseline	Semiannual	SS2	1	FEMALE	14	yes	4	Positive
Baseline	Semiannual	SS2	1	MALE	32	yes	0	Negative
Baseline	Semiannual	SS2	1	FEMALE	16	yes	2	Positive
Baseline	Semiannual	SS2	1	MALE	12	yes	0	not done
Baseline	Semiannual	SS2	1	MALE	8	yes	0	Negative
Baseline	Semiannual	SS2	1	MALE	7	yes	0	Negative
Baseline	Semiannual	SS2	1	FEMALE	23	yes	0	Positive
Baseline	Semiannual	SS2	1	MALE	12	yes	0	Negative
Baseline	Semiannual	SS2	1	MALE	8	yes	191	Positive
Baseline	Semiannual	SS2	1	FEMALE	12	yes	0	Positive
Baseline	Semiannual	SS2	1	FEMALE	24	yes	0	Negative
Baseline	Semiannual	SS2	1	FEMALE	34	yes	22	Positive
Baseline	Semiannual	SS2	1	FEMALE	20	yes	0	Negative
Baseline	Semiannual	SS2	1	FEMALE	12	yes	0	Positive
Baseline	Semiannual	SS2	1	MALE	9	yes	0	Negative
Baseline	Semiannual	SS2	1	FEMALE	24	yes	0	Negative
Baseline	Semiannual	SS2	1	FEMALE	17	yes	0	Negative
Baseline	Semiannual	SS2	1	MALE	45	yes	4	Positive
Baseline	Semiannual	SS2	1	MALE	24	yes	0	Negative
Baseline	Semiannual	SS2	1	FEMALE	12	yes	8	Positive
Baseline	Semiannual	SS2	1	FEMALE	17	yes	0	Positive
Baseline	Semiannual	SS2	1	MALE	59	yes	0	Positive
Baseline	Semiannual	SS2	1	FEMALE	13	yes	0	Negative
Baseline	Semiannual	SS2	1	FEMALE	31	yes	0	not done
Baseline	Semiannual	SS2	1	FEMALE	16	yes	0	Negative
Baseline	Semiannual	SS2	1	FEMALE	40	yes	0	Negative
Baseline	Semiannual	SS2	1	FEMALE	18	yes	0	Positive
Baseline	Semiannual	SS2	1	FEMALE	24	yes	0	Negative
Baseline	Semiannual	SS2	1	FEMALE	8	yes	0	Negative
Baseline	Semiannual	SS2	1	FEMALE	40	yes	0	Negative
Baseline	Semiannual	SS2	1	MALE	18	yes	0	Positive
Baseline	Semiannual	SS2	1	MALE	8	yes	0	Positive
Baseline	Semiannual	SS2	1	FEMALE	37	yes	0	Positive
Baseline	Semiannual	SS2	1	MALE	8	yes	0	not done
Baseline	Semiannual	SS2	1	FEMALE	40	yes	0	Positive
Baseline	Semiannual	SS2	1	MALE	9	yes	0	Negative
Baseline	Semiannual	SS2	1	FEMALE	13	yes	2	Positive
Baseline	Semiannual	SS2	1	FEMALE	41	yes	0	Negative
Baseline	Semiannual	SS2	1	FEMALE	46	yes	0	not done
Baseline	Semiannual	SS2	1	FEMALE	39	yes	0	Negative
Baseline	Semiannual	SS2	1	FEMALE	25	yes	0	Negative
Baseline	Semiannual	SS2	1	MALE	8	yes	0	Negative
Baseline	Semiannual	SS2	1	FEMALE	15	yes	0	not done
Baseline	Semiannual	SS2	1	MALE	25	yes	36	Positive
Baseline	Semiannual	SS2	1	MALE	9	yes	0	not done
Baseline	Semiannual	SS2	1	MALE	39	yes	5	Positive
Baseline	Semiannual	SS2	1	FEMALE	7	yes	0	Negative
Baseline	Semiannual	SS2	1	FEMALE	7	yes	0	Negative
Baseline	Semiannual	SS2	1	FEMALE	6	yes	0	Negative
Baseline	Semiannual	SS2	1	FEMALE	14	yes	0	Positive
Baseline	Semiannual	SS2	1	FEMALE	6	yes	0	Negative
Baseline	Semiannual	SS2	1	FEMALE	18	yes	0	Positive
Baseline	Semiannual	SS2	1	FEMALE	18	yes	0	Positive
Baseline	Semiannual	SS2	1	FEMALE	18	yes	0	Negative
Baseline	Semiannual	SS2	1	FEMALE	21	yes	21	Positive
Baseline	Semiannual	SS2	1	FEMALE	16	yes	0	Negative
Baseline	Semiannual	SS2	1	FEMALE	32	yes	0	Negative
Baseline	Semiannual	SS2	1	FEMALE	35	yes	63	Positive
Baseline	Semiannual	SS2	1	FEMALE	34	yes	0	Negative
Baseline	Semiannual	SS2	1	FEMALE	34	yes	163	Positive
Baseline	Semiannual	SS2	1	MALE	39	yes	1	Positive
Baseline	Semiannual	SS2	1	FEMALE	7	yes	0	Negative
Baseline	Semiannual	SS2	1	FEMALE	14	no	0	Negative
Baseline	Semiannual	SS2	1	FEMALE	14	yes	0	Positive
Baseline	Semiannual	SS2	1	MALE	9	yes	0	Negative
Baseline	Semiannual	SS2	1	FEMALE	12	yes	32	Positive
Baseline	Semiannual	SS2	1	FEMALE	34	yes	0	Negative
Baseline	Semiannual	SS2	1	MALE	42	yes	28	Positive
Baseline	Semiannual	SS2	1	FEMALE	35	yes	3	Positive
Baseline	Semiannual	SS2	1	MALE	26	yes	0	Positive
Baseline	Semiannual	SS2	1	FEMALE	16	yes	0	Negative
Baseline	Semiannual	SS2	1	MALE	29	yes	0	Negative
Baseline	Semiannual	SS2	1	MALE	25	no	0	Positive
Baseline	Semiannual	SS2	1	FEMALE	17	yes	0	Negative
Baseline	Semiannual	SS2	1	FEMALE	22	yes	0	Positive
Baseline	Semiannual	SS2	1	MALE	21	yes	0	Negative
Baseline	Semiannual	SS2	1	MALE	25	yes	14	Positive
Baseline	Semiannual	SS2	1	FEMALE	16	yes	1	Positive
Baseline	Semiannual	SS2	1	MALE	14	yes	39	Positive
Baseline	Semiannual	SS2	1	MALE	16	yes	0	Positive
Baseline	Semiannual	SS2	1	FEMALE	14	yes	155	Positive
Baseline	Semiannual	SS2	1	MALE	35	no	0	Negative
Baseline	Semiannual	SS2	1	FEMALE	14	yes	0	Negative
Baseline	Semiannual	SS2	1	MALE	14	yes	0	Positive
Baseline	Semiannual	SS2	1	MALE	55	no	40	Positive
Baseline	Semiannual	SS2	1	FEMALE	38	yes	16	not done
Baseline	Semiannual	SS2	1	FEMALE	7	yes	0	Negative
Baseline	Semiannual	SS2	1	FEMALE	8	yes	0	Negative
Baseline	Semiannual	SS2	1	FEMALE	39	yes	67	Positive
Baseline	Semiannual	SS2	1	FEMALE	11	yes	0	Positive
Baseline	Semiannual	SS2	1	MALE	21	yes	104	Positive
Baseline	Semiannual	SS2	1	FEMALE	32	yes	0	Positive
Baseline	Semiannual	SS2	1	FEMALE	7	yes	10	Positive
Baseline	Semiannual	SS2	1	MALE	8	yes	0	Negative
Baseline	Semiannual	SS2	1	MALE	11	yes	0	Negative
Baseline	Semiannual	SS2	1	FEMALE	34	yes	0	Positive
Baseline	Semiannual	SS2	1	FEMALE	43	yes	0	Positive
Baseline	Semiannual	SS2	1	FEMALE	46	yes	0	Negative
Baseline	Semiannual	SS2	1	FEMALE	55	no	658	Positive
Baseline	Semiannual	SS2	1	FEMALE	10	yes	0	Negative
Baseline	Semiannual	SS2	1	FEMALE	9	yes	0	Negative
Baseline	Semiannual	SS2	1	FEMALE	43	yes	0	Negative
Baseline	Semiannual	SS2	1	FEMALE	33	yes	13	Positive
Baseline	Semiannual	SS2	1	MALE	11	yes	0	Negative
Baseline	Semiannual	SS2	1	FEMALE	28	yes	0	Negative
Baseline	Semiannual	SS2	1	MALE	8	yes	0	Negative
Baseline	Semiannual	SS2	1	FEMALE	7	yes	0	Negative
Baseline	Semiannual	SS2	1	FEMALE	7	yes	0	Negative
Baseline	Semiannual	SS2	1	FEMALE	33	yes	48	Negative
Baseline	Semiannual	SS2	1	MALE	7	yes	0	Negative
Baseline	Semiannual	SS2	1	FEMALE	40	yes	0	not done
Baseline	Semiannual	SS2	1	FEMALE	43	yes	0	Negative
Baseline	Semiannual	SS2	1	FEMALE	51	no	3	Positive
Baseline	Semiannual	SS2	1	MALE	10	yes	0	Negative
Baseline	Semiannual	SS2	1	MALE	10	yes	0	Negative
Baseline	Semiannual	SS2	1	MALE	11	yes	9	Positive
Baseline	Semiannual	SS2	1	MALE	12	yes	11	Positive
Baseline	Semiannual	SS2	1	FEMALE	10	yes	13	Positive
Baseline	Semiannual	SS2	1	MALE	14	yes	0	Negative
Baseline	Semiannual	SS2	1	MALE	25	yes	18	Positive
Baseline	Semiannual	SS2	1	FEMALE	7	yes	0	Negative
Baseline	Semiannual	SS2	1	FEMALE	42	yes	0	Negative
Baseline	Semiannual	SS2	1	FEMALE	18	yes	0	Positive
Baseline	Semiannual	SS2	1	FEMALE	13	yes	0	Negative
Baseline	Semiannual	SS2	1	FEMALE	10	yes	0	Negative
Baseline	Semiannual	SS2	1	MALE	12	yes	0	Positive
Baseline	Semiannual	SS2	1	MALE	12	yes	0	Negative
Baseline	Semiannual	SS2	1	MALE	7	yes	0	not done
Baseline	Semiannual	SS2	1	FEMALE	9	yes	0	Negative
Baseline	Semiannual	SS2	1	MALE	7	yes	0	Negative
Baseline	Semiannual	SS2	1	MALE	8	yes	0	Negative
Baseline	Semiannual	SS2	1	MALE	7	yes	28	Positive
Baseline	Semiannual	SS2	1	FEMALE	7	yes	0	Negative
Baseline	Semiannual	SS2	1	FEMALE	32	yes	33	Positive
Baseline	Semiannual	SS2	1	FEMALE	18	yes	0	Positive
Baseline	Semiannual	SS2	1	FEMALE	11	yes	3	not done
Baseline	Semiannual	SS2	1	FEMALE	23	yes	0	Negative
Baseline	Semiannual	SS2	1	FEMALE	8	yes		not done
Baseline	Semiannual	SS2	1	FEMALE	12	yes	200	Positive
Baseline	Semiannual	SS2	1	FEMALE	11	yes	0	Negative
Baseline	Semiannual	SS2	1	FEMALE	8	yes	0	Negative
Baseline	Semiannual	SS2	1	FEMALE	26	yes	0	Negative
Baseline	Semiannual	SS2	1	FEMALE	45	no	131	Positive
Baseline	Semiannual	SS2	1	FEMALE	14	yes	0	Negative
Baseline	Semiannual	SS2	1	FEMALE	28	yes	74	Positive
Baseline	Semiannual	SS2	1	FEMALE	9	yes	0	Negative
Baseline	Semiannual	SS2	1	FEMALE	38	yes	0	Positive
Baseline	Semiannual	SS2	1	FEMALE	32	yes	0	Negative
Baseline	Semiannual	SS2	1	FEMALE	39	yes	0	Negative
Baseline	Semiannual	SS2	1	FEMALE	7	yes	0	Negative
Baseline	Semiannual	SS2	1	FEMALE	8	yes	0	Negative
Baseline	Semiannual	SS2	1	MALE	10	yes	45	Positive
Baseline	Semiannual	SS2	1	FEMALE	8	yes	0	Positive
Baseline	Semiannual	SS2	1	FEMALE	7	yes	0	Negative
Baseline	Semiannual	SS2	1	MALE	10	yes	0	Negative
Baseline	Semiannual	SS2	1	FEMALE	10	yes	0	Negative
Baseline	Semiannual	SS2	1	MALE	45	yes	0	Positive
Baseline	Semiannual	SS2	1	FEMALE	6	yes	0	Negative
Baseline	Semiannual	SS2	1	MALE	7	yes	0	Negative
Baseline	Semiannual	SS2	1	FEMALE	9	yes	0	Negative
Baseline	Semiannual	SS2	1	MALE	9	yes	0	Positive
Baseline	Semiannual	SS2	1	FEMALE	38	yes	0	Negative
Baseline	Semiannual	SS2	1	MALE	18	yes	0	Negative
Baseline	Semiannual	SS2	1	FEMALE	19	yes	0	Negative
Baseline	Semiannual	SS2	1	FEMALE	48	yes	0	Positive
Baseline	Semiannual	SS2	1	MALE	59	no	0	Negative
Baseline	Semiannual	SS2	1	MALE	29	yes	0	Negative
Baseline	Semiannual	SS2	1	MALE	60	no	17	Positive
Baseline	Semiannual	SS2	1	FEMALE	45	yes	0	Negative
Baseline	Semiannual	SS2	1	MALE	17	yes	28	Positive
Baseline	Semiannual	SS2	1	MALE	14	yes	161	Positive
Baseline	Semiannual	SS2	1	FEMALE	21	yes	1	Negative
Baseline	Semiannual	SS2	1	MALE	18	yes	0	Negative
Baseline	Semiannual	SS2	1	MALE	20	yes	0	Positive
Baseline	Semiannual	SS2	1	MALE	50	no	0	Negative
Baseline	Semiannual	SS2	1	MALE	14	yes	0	Positive
Baseline	Semiannual	SS2	1	FEMALE	22	yes	0	Negative
Baseline	Semiannual	SS2	1	MALE	9	yes	0	Negative
Baseline	Semiannual	SS2	1	FEMALE	12	yes	22	Positive
Baseline	Semiannual	SS2	1	FEMALE	29	yes	0	Positive
Baseline	Semiannual	SS2	1	FEMALE	27	yes	0	Negative
Baseline	Semiannual	SS2	1	FEMALE	32	yes	0	Negative
Baseline	Semiannual	SS2	1	FEMALE	6	yes	19	Positive
Baseline	Semiannual	SS2	1	FEMALE	39	yes		not done
Baseline	Semiannual	SS2	1	FEMALE	43	yes	106	Positive
Baseline	Semiannual	SS2	1	MALE	8	yes	0	Negative
Baseline	Semiannual	SS2	1	FEMALE	34	yes	141	Positive
Baseline	Semiannual	SS2	1	MALE	22	yes	0	Positive
Baseline	Semiannual	SS2	1	MALE	16	yes	0	Positive
Baseline	Semiannual	SS2	1	FEMALE	9	yes	0	Negative
Baseline	Semiannual	SS2	1	FEMALE	9	yes	0	Negative
Baseline	Semiannual	SS2	1	MALE	12	yes	8	Positive
Baseline	Semiannual	SS2	1	MALE	9	yes	0	Negative
Baseline	Semiannual	SS2	1	FEMALE	60	no		not done
Baseline	Semiannual	SS2	1	FEMALE	21	yes	0	Positive
Baseline	Semiannual	SS2	1	FEMALE	29	yes	0	Positive
Baseline	Semiannual	SS2	1	FEMALE	38	yes	1	Positive
Baseline	Semiannual	SS2	1	FEMALE	13	yes	17	Positive
Baseline	Semiannual	SS2	1	FEMALE	29	yes	0	Negative
Baseline	Semiannual	SS2	1	FEMALE	39	yes	37	Positive
Baseline	Semiannual	SS2	1	MALE	16	yes	0	Negative
Baseline	Semiannual	SS2	1	FEMALE	22	yes	0	Positive
Baseline	Semiannual	SS2	1	FEMALE	24	yes	27	Positive
Baseline	Semiannual	SS2	1	MALE	7	yes	0	Negative
Baseline	Semiannual	SS2	1	MALE	6	yes	0	Negative
Baseline	Semiannual	SS2	1	FEMALE	28	yes	0	Negative
Baseline	Semiannual	SS2	1	FEMALE	10	yes	0	Negative
Baseline	Semiannual	SS2	1	FEMALE	17	yes	0	Negative
Baseline	Semiannual	SS2	1	FEMALE	38	yes	4	Positive
Baseline	Semiannual	SS2	1	MALE	8	yes	0	Negative
Baseline	Semiannual	SS2	1	MALE	8	yes	0	Negative
Baseline	Semiannual	SS2	1	FEMALE	7	yes	0	Negative
Baseline	Semiannual	SS2	1	MALE	46	no	16	Positive
Baseline	Semiannual	SS2	1	FEMALE	8	yes	0	Negative
Baseline	Semiannual	SS2	1	FEMALE	28	yes	0	Negative
Baseline	Semiannual	SS2	1	MALE	13	yes	0	Negative
Baseline	Semiannual	SS2	1	MALE	7	yes	0	Negative
Baseline	Semiannual	SS2	1	FEMALE	7	yes	2	Positive
Baseline	Semiannual	SS2	1	FEMALE	9	yes	0	Negative
Baseline	Semiannual	SS2	1	FEMALE	10	yes	145	Positive
Baseline	Semiannual	SS2	1	MALE	21	yes	318	Positive
Baseline	Semiannual	SS2	1	MALE	48	yes	0	not done
Baseline	Semiannual	SS2	1	FEMALE	49	yes	92	Positive
Baseline	Semiannual	SS2	1	MALE	27	yes	13	Positive
Baseline	Semiannual	SS2	1	FEMALE	21
Baseline	Semiannual	SS2	1	MALE	39
Baseline	Semiannual	SS2	1	MALE	29
Baseline	Semiannual	SS2	1	FEMALE	5
Baseline	Semiannual	SS2	1	FEMALE	46
Baseline	Semiannual	SS2	19	MALE	37	yes	2	Positive
Baseline	Semiannual	SS2	19	MALE	13	yes	0	Negative
Baseline	Semiannual	SS2	19	FEMALE	19	yes	1	Positive
Baseline	Semiannual	SS2	19	MALE	7	yes	0	Positive
Baseline	Semiannual	SS2	19	FEMALE	20	yes	0	Positive
Baseline	Semiannual	SS2	19	FEMALE	34	no	0	Positive
Baseline	Semiannual	SS2	19	FEMALE	37	yes	0	not done
Baseline	Semiannual	SS2	19	MALE	16	yes	0	Positive
Baseline	Semiannual	SS2	19	MALE	8	no	0	Negative
Baseline	Semiannual	SS2	19	MALE	18	yes	0	Negative
Baseline	Semiannual	SS2	19	MALE	49	yes	0	Positive
Baseline	Semiannual	SS2	19	MALE	56	yes	0	Positive
Baseline	Semiannual	SS2	19	FEMALE	43	yes	0	Positive
Baseline	Semiannual	SS2	19	FEMALE	54	yes	0	Positive
Baseline	Semiannual	SS2	19	MALE	49	no	222	not done
Baseline	Semiannual	SS2	19	MALE	44	yes	0	Positive
Baseline	Semiannual	SS2	19	MALE	10	yes	0	Negative
Baseline	Semiannual	SS2	19	FEMALE	16	yes	399	not done
Baseline	Semiannual	SS2	19	FEMALE	16	yes	0	Negative
Baseline	Semiannual	SS2	19	MALE	7	yes	0	Negative
Baseline	Semiannual	SS2	19	FEMALE	33	yes	0	Negative
Baseline	Semiannual	SS2	19	FEMALE	15	yes	0	Negative
Baseline	Semiannual	SS2	19	FEMALE	14	yes	0	Negative
Baseline	Semiannual	SS2	19	FEMALE	16	yes	66	Positive
Baseline	Semiannual	SS2	19	MALE	18	yes	0	Positive
Baseline	Semiannual	SS2	19	MALE	38	yes		not done
Baseline	Semiannual	SS2	19	MALE	29	yes	212	Positive
Baseline	Semiannual	SS2	19	MALE	29	yes	562	not done
Baseline	Semiannual	SS2	19	FEMALE	19	yes	55	Positive
Baseline	Semiannual	SS2	19	MALE	22	yes		not done
Baseline	Semiannual	SS2	19	MALE	53	no		Positive
Baseline	Semiannual	SS2	19	FEMALE	15	yes	33	Positive
Baseline	Semiannual	SS2	19	MALE	11	yes		Negative
Baseline	Semiannual	SS2	19	MALE	13	yes	0	Negative
Baseline	Semiannual	SS2	19	MALE	32	yes		Negative
Baseline	Semiannual	SS2	19	MALE	18	yes	260	Positive
Baseline	Semiannual	SS2	19	MALE	22	yes		Positive
Baseline	Semiannual	SS2	19	MALE	8	yes	0	Positive
Baseline	Semiannual	SS2	19	MALE	39	yes	840	Positive
Baseline	Semiannual	SS2	19	MALE	30	no	0	Negative
Baseline	Semiannual	SS2	19	MALE	61	yes	143	Positive
Baseline	Semiannual	SS2	19	MALE	29	yes		not done
Baseline	Semiannual	SS2	19	FEMALE	48	yes	0	not done
Baseline	Semiannual	SS2	19	FEMALE	19	yes	0	Negative
Baseline	Semiannual	SS2	19	FEMALE	24	yes	0	Negative
Baseline	Semiannual	SS2	19	FEMALE	25	yes	128	Positive
Baseline	Semiannual	SS2	19	FEMALE	45	yes	1	Positive
Baseline	Semiannual	SS2	19	MALE	10	yes	0	Negative
Baseline	Semiannual	SS2	19	MALE	43	no	220	Positive
Baseline	Semiannual	SS2	19	MALE	64	no	0	Negative
Baseline	Semiannual	SS2	19	MALE	77	yes	0	not done
Baseline	Semiannual	SS2	19	FEMALE	42	yes	0	not done
Baseline	Semiannual	SS2	19	MALE	48	yes	218	not done
Baseline	Semiannual	SS2	19	FEMALE	38	yes	9	Positive
Baseline	Semiannual	SS2	19	MALE	45	no	72	Positive
Baseline	Semiannual	SS2	19	MALE	36	yes	0	Positive
Baseline	Semiannual	SS2	19	FEMALE	60	no	31	Positive
Baseline	Semiannual	SS2	19	MALE	54	yes	6	Positive
Baseline	Semiannual	SS2	19	MALE	41	no	1	Positive
Baseline	Semiannual	SS2	19	MALE	24	yes	18	Positive
Baseline	Semiannual	SS2	19	MALE	62	yes	822	Positive
Baseline	Semiannual	SS2	19	MALE	47	yes
Baseline	Semiannual	SS2	19	MALE	10	yes	0	Negative
Baseline	Semiannual	SS2	19	MALE	10	yes	0	Negative
Baseline	Semiannual	SS2	19	FEMALE	22	yes	0	Negative
Baseline	Semiannual	SS2	19	MALE	25	no	11	Negative
Baseline	Semiannual	SS2	19	MALE	24	yes	59	Positive
Baseline	Semiannual	SS2	19	FEMALE	30	yes	3	Positive
Baseline	Semiannual	SS2	19	FEMALE	27	yes	7	Positive
Baseline	Semiannual	SS2	19	FEMALE	43	yes	0	Positive
Baseline	Semiannual	SS2	19	MALE	35	yes	162	not done
Baseline	Semiannual	SS2	19	MALE	27	yes	899	Positive
Baseline	Semiannual	SS2	19	FEMALE	11	yes	0	Negative
Baseline	Semiannual	SS2	19	FEMALE	27	yes	0	Negative
Baseline	Semiannual	SS2	19	MALE	13	yes	0	not done
Baseline	Semiannual	SS2	19	FEMALE	49	yes	245	Positive
Baseline	Semiannual	SS2	19	MALE	35	no	0	Negative
Baseline	Semiannual	SS2	19	FEMALE	45	yes	13	Positive
Baseline	Semiannual	SS2	19	MALE	10	yes	0	Negative
Baseline	Semiannual	SS2	19	MALE	14	yes	0	Negative
Baseline	Semiannual	SS2	19	FEMALE	24	yes	48	Positive
Baseline	Semiannual	SS2	19	FEMALE	13	yes	0	Negative
Baseline	Semiannual	SS2	19	FEMALE	45	yes	138	Positive
Baseline	Semiannual	SS2	19	MALE	27	yes	207	Positive
Baseline	Semiannual	SS2	19	MALE	15	yes	0	Negative
Baseline	Semiannual	SS2	19	MALE	25	yes	42	not done
Baseline	Semiannual	SS2	19	MALE	25	yes	105	Positive
Baseline	Semiannual	SS2	19	MALE	45	yes	9	Positive
Baseline	Semiannual	SS2	19	MALE	8	yes	0	Negative
Baseline	Semiannual	SS2	19	MALE	13	yes	0	Negative
Baseline	Semiannual	SS2	19	MALE	15	yes	272	Positive
Baseline	Semiannual	SS2	19	MALE	24	yes	234	not done
Baseline	Semiannual	SS2	19	MALE	25	yes	0	Negative
Baseline	Semiannual	SS2	19	MALE	12	yes	0	Negative
Baseline	Semiannual	SS2	19	MALE	18	yes	0	not done
Baseline	Semiannual	SS2	19	MALE	28	yes	81	Positive
Baseline	Semiannual	SS2	19	MALE	27	yes	426	Positive
Baseline	Semiannual	SS2	19	MALE	25	yes	21	Positive
Baseline	Semiannual	SS2	19	MALE	18	yes	2	Positive
Baseline	Semiannual	SS2	19	MALE	15	yes	2	not done
Baseline	Semiannual	SS2	19	MALE	15	yes	0	Negative
Baseline	Semiannual	SS2	19	MALE	13	yes	0	Positive
Baseline	Semiannual	SS2	19	MALE	14	yes	0	Positive
Baseline	Semiannual	SS2	19	FEMALE	18	yes	0	Negative
Baseline	Semiannual	SS2	19	FEMALE	15	yes	0	Positive
Baseline	Semiannual	SS2	19	FEMALE	18	yes	0	Negative
Baseline	Semiannual	SS2	19	MALE	12	yes	0	Negative
Baseline	Semiannual	SS2	19	MALE	12	yes	0	Negative
Baseline	Semiannual	SS2	19	MALE	10	yes	0	Positive
Baseline	Semiannual	SS2	19	MALE	18	yes	0	Positive
Baseline	Semiannual	SS2	19	MALE	18	yes	0	Negative
Baseline	Semiannual	SS2	19	MALE	14	yes	0	Negative
Baseline	Semiannual	SS2	19	FEMALE	13	yes	0	Negative
Baseline	Semiannual	SS2	19	FEMALE	13	yes	0	Positive
Baseline	Semiannual	SS2	19	FEMALE	16	yes	0	Negative
Baseline	Semiannual	SS2	19	FEMALE	14	yes	0	Positive
Baseline	Semiannual	SS2	19	FEMALE	24	yes	0	Positive
Baseline	Semiannual	SS2	19	FEMALE	18	yes	56	Positive
Baseline	Semiannual	SS2	19	MALE	16	yes	0	Positive
Baseline	Semiannual	SS2	19	MALE	34	yes	0	not done
Baseline	Semiannual	SS2	19	MALE	15	yes	112	Positive
Baseline	Semiannual	SS2	19	MALE	20	yes	0	Negative
Baseline	Semiannual	SS2	19	MALE	10	yes	0	Negative
Baseline	Semiannual	SS2	19	MALE	40	yes	93	Positive
Baseline	Semiannual	SS2	19	MALE	13	yes	72	Positive
Baseline	Semiannual	SS2	19	MALE	15	yes	0	Positive
Baseline	Semiannual	SS2	19	FEMALE	21	yes	0	Positive
Baseline	Semiannual	SS2	19	FEMALE	15	yes	0	Positive
Baseline	Semiannual	SS2	19	MALE	22	yes	141	Positive
Baseline	Semiannual	SS2	19	FEMALE	23	yes	0	Positive
Baseline	Semiannual	SS2	19	FEMALE	49	yes	89	Positive
Baseline	Semiannual	SS2	19	FEMALE	56	no	8	Positive
Baseline	Semiannual	SS2	19	MALE	22	yes	0	Negative
Baseline	Semiannual	SS2	19	FEMALE	39	yes	0	Positive
Baseline	Semiannual	SS2	19	FEMALE	21	yes	0	Positive
Baseline	Semiannual	SS2	19	FEMALE	18	yes	0	Negative
Baseline	Semiannual	SS2	19	FEMALE	16	yes	0	Positive
Baseline	Semiannual	SS2	19	FEMALE	13	yes	0	Positive
Baseline	Semiannual	SS2	19	FEMALE	39	yes		not done
Baseline	Semiannual	SS2	19	MALE	55	no	0	Positive
Baseline	Semiannual	SS2	19	MALE	21	yes	20	Positive
Baseline	Semiannual	SS2	19	MALE	22	yes	0	Positive
Baseline	Semiannual	SS2	19	MALE	36	yes	351	Positive
Baseline	Semiannual	SS2	19	FEMALE	10	yes	0	Positive
Baseline	Semiannual	SS2	19	MALE	13	yes	1	Negative
Baseline	Semiannual	SS2	19	FEMALE	54	no	0	Negative
Baseline	Semiannual	SS2	19	MALE	10	yes	0	Negative
Baseline	Semiannual	SS2	19	MALE	17	yes	0	Positive
Baseline	Semiannual	SS2	19	FEMALE	9	yes	0	Positive
Baseline	Semiannual	SS2	19	FEMALE	16	yes		Positive
Baseline	Semiannual	SS2	19	MALE	19	yes	0	Negative
Baseline	Semiannual	SS2	19	MALE	9	yes	0	Negative
Baseline	Semiannual	SS2	19	FEMALE	39	yes	0	Positive
Baseline	Semiannual	SS2	19	FEMALE	13	yes	1	Positive
Baseline	Semiannual	SS2	19	FEMALE	38	yes	0	Positive
Baseline	Semiannual	SS2	19	FEMALE	25	yes	0	Negative
Baseline	Semiannual	SS2	19	FEMALE	16	yes		not done
Baseline	Semiannual	SS2	19	FEMALE	10	yes	0	Negative
Baseline	Semiannual	SS2	19	FEMALE	43	yes	37	Positive
Baseline	Semiannual	SS2	19	FEMALE	28	yes	0	Positive
Baseline	Semiannual	SS2	19	FEMALE	41	no	1	Positive
Baseline	Semiannual	SS2	19	FEMALE	37	yes	0	Positive
Baseline	Semiannual	SS2	19	MALE	59	no	89	Positive
Baseline	Semiannual	SS2	19	FEMALE	8	yes	0	Positive
Baseline	Semiannual	SS2	19	FEMALE	39	yes	0	Positive
Baseline	Semiannual	SS2	19	MALE	8	yes	0	Negative
Baseline	Semiannual	SS2	19	FEMALE	11	yes	0	Positive
Baseline	Semiannual	SS2	19	FEMALE	13	yes	0	Negative
Baseline	Semiannual	SS2	19	MALE	22	yes	82	Positive
Baseline	Semiannual	SS2	19	FEMALE	40	yes	0	Positive
Baseline	Semiannual	SS2	19	FEMALE	15	yes	0	Negative
Baseline	Semiannual	SS2	19	FEMALE	39	yes	261	Positive
Baseline	Semiannual	SS2	19	MALE	6	yes	0	Negative
Baseline	Semiannual	SS2	19	FEMALE	9	yes	0	Positive
Baseline	Semiannual	SS2	19	FEMALE	18	yes	0	Negative
Baseline	Semiannual	SS2	19	FEMALE	16	yes	0	Positive
Baseline	Semiannual	SS2	19	MALE	19	yes	3	Positive
Baseline	Semiannual	SS2	19	MALE	41	yes	8	Positive
Baseline	Semiannual	SS2	19	MALE	32	yes		Negative
Baseline	Semiannual	SS2	19	FEMALE	11	yes		Negative
Baseline	Semiannual	SS2	19	FEMALE	39	yes	0	Negative
Baseline	Semiannual	SS2	19	FEMALE	9	yes	0	Negative
Baseline	Semiannual	SS2	19	MALE	18	no	0	Positive
Baseline	Semiannual	SS2	19	FEMALE	43	yes	0	Negative
Baseline	Semiannual	SS2	19	FEMALE	32	yes	0	Positive
Baseline	Semiannual	SS2	19	MALE	49	yes	97	Positive
Baseline	Semiannual	SS2	19	FEMALE	9	yes	0	Negative
Baseline	Semiannual	SS2	19	FEMALE	33	yes	9	Positive
Baseline	Semiannual	SS2	19	MALE	21	yes		Positive
Baseline	Semiannual	SS2	19	FEMALE	29	yes	17	Negative
Baseline	Semiannual	SS2	19	FEMALE	21	yes	0	Positive
Baseline	Semiannual	SS2	19	FEMALE	55	yes	0	Positive
Baseline	Semiannual	SS2	19	FEMALE	46	yes	1	not done
Baseline	Semiannual	SS2	19	FEMALE	56	yes		not done
Baseline	Semiannual	SS2	19	MALE	38	no	0	Negative
Baseline	Semiannual	SS2	19	FEMALE	50	yes	0	Negative
Baseline	Semiannual	SS2	19	MALE	28	no	317	Positive
Baseline	Semiannual	SS2	19	FEMALE	41	yes	13	Positive
Baseline	Semiannual	SS2	19	FEMALE	42	no		Negative
Baseline	Semiannual	SS2	19	MALE	46	no	0	Negative
Baseline	Semiannual	SS2	19	MALE	35	yes	169	Positive
Baseline	Semiannual	SS2	19	MALE	29	yes	206	Positive
Baseline	Semiannual	SS2	19	MALE	44	yes	0	Negative
Baseline	Semiannual	SS2	19	MALE	49	yes	0	Positive
Baseline	Semiannual	SS2	19	FEMALE	46	yes	7	not done
Baseline	Semiannual	SS2	19	MALE	55	no	0	Negative
Baseline	Semiannual	SS2	19	MALE	40	no	513	Positive
Baseline	Semiannual	SS2	19	FEMALE	42	yes		Negative
Baseline	Semiannual	SS2	19	MALE	40	no	0	Positive
Baseline	Semiannual	SS2	19	MALE	41	no	5	Positive
Baseline	Semiannual	SS2	19	MALE	51		0	Negative
Baseline	Semiannual	SS2	19	MALE	56	yes	333	Positive
Baseline	Semiannual	SS2	19	MALE	19	yes	0	Negative
Baseline	Semiannual	SS2	19	FEMALE	7	yes	0	Positive
Baseline	Semiannual	SS2	19	FEMALE	17	yes	0	Positive
Baseline	Semiannual	SS2	19	FEMALE	8	yes	0	Positive
Baseline	Semiannual	SS2	19	FEMALE	9	yes	0	Positive
Baseline	Semiannual	SS2	19	FEMALE	28	yes	26	Positive
Baseline	Semiannual	SS2	19	FEMALE	49	yes	0	Positive
Baseline	Semiannual	SS2	19	MALE	11	yes	114	Positive
Baseline	Semiannual	SS2	19	MALE	8	yes	0	Negative
Baseline	Semiannual	SS2	19	MALE	24	yes	287	Positive
Baseline	Semiannual	SS2	19	FEMALE	17	yes	370	Positive
Baseline	Semiannual	SS2	19	FEMALE	7	yes	0	Negative
Baseline	Semiannual	SS2	19	FEMALE	7	yes	0	Positive
Baseline	Semiannual	SS2	19	MALE	15	yes	0	Negative
Baseline	Semiannual	SS2	19	FEMALE	18	yes	0	Positive
Baseline	Semiannual	SS2	19	FEMALE	12	yes	0	Negative
Baseline	Semiannual	SS2	19	FEMALE	9	yes	0	Positive
Baseline	Semiannual	SS2	19	FEMALE	10	yes	0	Negative
Baseline	Semiannual	SS2	19	FEMALE	15	yes	0	Negative
Baseline	Semiannual	SS2	19	FEMALE	8	yes	0	Positive
Baseline	Semiannual	SS2	19	MALE	8	yes	1	Negative
Baseline	Semiannual	SS2	19	FEMALE	56	yes	180	Positive
Baseline	Semiannual	SS2	19	FEMALE	6	yes	0	Negative
Baseline	Semiannual	SS2	19	MALE	18	yes	0	Positive
Baseline	Semiannual	SS2	19	FEMALE	38	yes	0	Negative
Baseline	Semiannual	SS2	19	FEMALE	22	yes	121	Positive
Baseline	Semiannual	SS2	19	FEMALE	40	yes	33	Positive
Baseline	Semiannual	SS2	19	FEMALE	35	yes	0	Positive
Baseline	Semiannual	SS2	19	MALE	11	yes	0	Positive
Baseline	Semiannual	SS2	19	FEMALE	39	yes	0	not done
Baseline	Semiannual	SS2	19	MALE	7	yes	257	Positive
Baseline	Semiannual	SS2	19	MALE	25	yes	10	Positive
Baseline	Semiannual	SS2	19	FEMALE	43	yes	92	Negative
Baseline	Semiannual	SS2	19	FEMALE	45	yes	437	Positive
Baseline	Semiannual	SS2	19	FEMALE	37	yes	0	Negative
Baseline	Semiannual	SS2	19	FEMALE	12	yes	0	Negative
Baseline	Semiannual	SS2	19	FEMALE	9	yes	0	Negative
Baseline	Semiannual	SS2	19	FEMALE	36	yes	13	not done
Baseline	Semiannual	SS2	19	MALE	7	yes		Positive
Baseline	Semiannual	SS2	19	FEMALE	33	yes	0	Negative
Baseline	Semiannual	SS2	19	FEMALE	52	yes		Positive
Baseline	Semiannual	SS2	19	MALE	8	yes		not done
Baseline	Semiannual	SS2	19	FEMALE	46	yes	25	Positive
Baseline	Semiannual	SS2	19	FEMALE	39	yes	23	Positive
Baseline	Semiannual	SS2	19	FEMALE	21	yes	10	Positive
Baseline	Semiannual	SS2	19	FEMALE	59	no	66	Positive
Baseline	Semiannual	SS2	19	MALE	8	yes	0	Negative
Baseline	Semiannual	SS2	19	FEMALE	10	yes	0	Negative
Baseline	Semiannual	SS2	19	FEMALE	23	yes	0	Negative
Baseline	Semiannual	SS2	19	FEMALE	39	yes	120	Positive
Baseline	Semiannual	SS2	19	FEMALE	9	yes	0	Negative
Baseline	Semiannual	SS2	19	FEMALE	8	yes	0	Negative
Baseline	Semiannual	SS2	19	FEMALE	47	yes		Positive
Baseline	Semiannual	SS2	19	FEMALE	32	yes	0	Positive
Baseline	Semiannual	SS2	19	FEMALE	28	yes	21	Negative
Baseline	Semiannual	SS2	19	FEMALE	39	yes		not done
Baseline	Semiannual	SS2	19	MALE	27	yes	2	Positive
Baseline	Semiannual	SS2	19	FEMALE	38	yes	0	Negative
Baseline	Semiannual	SS2	19	FEMALE	49	yes	1	Negative
Baseline	Semiannual	SS2	19	FEMALE	32	yes	0	Positive
Baseline	Semiannual	SS2	19	FEMALE	17	yes	0	Negative
Baseline	Semiannual	SS2	19	MALE	7	yes	0	Negative
Baseline	Semiannual	SS2	19	FEMALE	38	yes	0	Negative
Baseline	Semiannual	SS2	19	FEMALE	21	yes	78	Positive
Baseline	Semiannual	SS2	19	FEMALE	9	yes	0	Positive
Baseline	Semiannual	SS2	19	FEMALE	25	yes	0	Negative
Baseline	Semiannual	SS2	19	FEMALE	30	yes		Negative
Baseline	Semiannual	SS2	19	MALE	28	yes	0	Negative
Baseline	Semiannual	SS2	19	FEMALE	16	yes	22	Negative
Baseline	Semiannual	SS2	19	FEMALE	10	yes	0	Positive
Baseline	Semiannual	SS2	19	FEMALE	31	yes	29	Positive
Baseline	Semiannual	SS2	19	MALE	18	yes		not done
Baseline	Semiannual	SS2	19	FEMALE	18	yes	16	Positive
Baseline	Semiannual	SS2	19	MALE	49	yes	26	Positive
Baseline	Semiannual	SS2	19	FEMALE	7	yes	127	Positive
Baseline	Semiannual	SS2	19	FEMALE	11	yes	95	Positive
Baseline	Semiannual	SS2	19	MALE	48
Baseline	Semiannual	SS2	19	MALE	36
Baseline	Semiannual	SS3	18	MALE	40	no		not done
Baseline	Semiannual	SS3	18	MALE	59	yes	29	Positive
Baseline	Semiannual	SS3	18	FEMALE	15	yes	0	Negative
Baseline	Semiannual	SS3	18	MALE	23	yes	173	Positive
Baseline	Semiannual	SS3	18	FEMALE	18	yes	0	Positive
Baseline	Semiannual	SS3	18	FEMALE	10	yes	0	Negative
Baseline	Semiannual	SS3	18	MALE	51	yes	388	Positive
Baseline	Semiannual	SS3	18	FEMALE	26	yes	0	Negative
Baseline	Semiannual	SS3	18	MALE	52	yes	0	Positive
Baseline	Semiannual	SS3	18	MALE	33	yes	45	Positive
Baseline	Semiannual	SS3	18	FEMALE	50	yes	4	Negative
Baseline	Semiannual	SS3	18	MALE	36	yes	0	Positive
Baseline	Semiannual	SS3	18	MALE	31	yes	0	Negative
Baseline	Semiannual	SS3	18	FEMALE	48	yes	0	Positive
Baseline	Semiannual	SS3	18	FEMALE	52	yes	0	Negative
Baseline	Semiannual	SS3	18	MALE	5	yes	0	Negative
Baseline	Semiannual	SS3	18	MALE	34	yes	10	Positive
Baseline	Semiannual	SS3	18	FEMALE	10	yes	0	Positive
Baseline	Semiannual	SS3	18	MALE	46	yes	0	Positive
Baseline	Semiannual	SS3	18	FEMALE	48	yes	0	Negative
Baseline	Semiannual	SS3	18	FEMALE	25	yes	0	Negative
Baseline	Semiannual	SS3	18	MALE	51	yes	0	Positive
Baseline	Semiannual	SS3	18	FEMALE	16	yes	9	Positive
Baseline	Semiannual	SS3	18	FEMALE	58	yes	0	Positive
Baseline	Semiannual	SS3	18	FEMALE	32	yes	16	Positive
Baseline	Semiannual	SS3	18	FEMALE	23	yes	0	Positive
Baseline	Semiannual	SS3	18	FEMALE	55	no	33	Positive
Baseline	Semiannual	SS3	18	FEMALE	16	yes	0	Negative
Baseline	Semiannual	SS3	18	FEMALE	27	yes	0	Positive
Baseline	Semiannual	SS3	18	FEMALE	45	yes	0	Positive
Baseline	Semiannual	SS3	18	MALE	9	yes	0	Negative
Baseline	Semiannual	SS3	18	FEMALE	25	yes	0	Positive
Baseline	Semiannual	SS3	18	FEMALE	50	yes	0	Positive
Baseline	Semiannual	SS3	18	FEMALE	29	yes	0	Positive
Baseline	Semiannual	SS3	18	FEMALE	31	yes	0	Positive
Baseline	Semiannual	SS3	18	FEMALE	14	yes	0	Negative
Baseline	Semiannual	SS3	18	FEMALE	55	yes	44	Positive
Baseline	Semiannual	SS3	18	FEMALE	48	yes	0	Positive
Baseline	Semiannual	SS3	18	MALE	55	yes	63	Positive
Baseline	Semiannual	SS3	18	MALE	56	yes	0	Positive
Baseline	Semiannual	SS3	18	MALE	17	yes	0	Negative
Baseline	Semiannual	SS3	18	MALE	12	yes	0	Positive
Baseline	Semiannual	SS3	18	MALE	11	yes	0	Positive
Baseline	Semiannual	SS3	18	MALE	8	yes	0	Negative
Baseline	Semiannual	SS3	18	FEMALE	35	yes	0	Positive
Baseline	Semiannual	SS3	18	MALE	6	yes	1	Positive
Baseline	Semiannual	SS3	18	MALE	7	yes	8	Positive
Baseline	Semiannual	SS3	18	FEMALE	46	yes	0	Negative
Baseline	Semiannual	SS3	18	FEMALE	26	yes	0	Positive
Baseline	Semiannual	SS3	18	MALE	7	yes	0	Negative
Baseline	Semiannual	SS3	18	FEMALE	14	yes	0	Positive
Baseline	Semiannual	SS3	18	FEMALE	17	yes	0	Negative
Baseline	Semiannual	SS3	18	MALE	9	yes	0	Negative
Baseline	Semiannual	SS3	18	FEMALE	25	yes	0	Negative
Baseline	Semiannual	SS3	18	MALE	21	yes	0	Negative
Baseline	Semiannual	SS3	18	FEMALE	20	yes	0	Negative
Baseline	Semiannual	SS3	18	MALE	7	yes	0	Negative
Baseline	Semiannual	SS3	18	FEMALE	29	yes	0	Positive
Baseline	Semiannual	SS3	18	FEMALE	20	yes	0	Positive
Baseline	Semiannual	SS3	18	FEMALE	28	yes	0	Positive
Baseline	Semiannual	SS3	18	MALE	12	yes	0	Negative
Baseline	Semiannual	SS3	18	FEMALE	19	yes	0	Negative
Baseline	Semiannual	SS3	18	FEMALE	46	yes	0	Negative
Baseline	Semiannual	SS3	18	MALE	58	no	0	Negative
Baseline	Semiannual	SS3	18	FEMALE	23	yes	0	Positive
Baseline	Semiannual	SS3	18	FEMALE	55	yes	0	Positive
Baseline	Semiannual	SS3	18	FEMALE	32	yes
Baseline	Semiannual	SS3	18	FEMALE	8	yes	0	Negative
Baseline	Semiannual	SS3	18	FEMALE	48	yes	0	Positive
Baseline	Semiannual	SS3	18	FEMALE	23	yes	0	Positive
Baseline	Semiannual	SS3	18	FEMALE	35	yes	0	Negative
Baseline	Semiannual	SS3	18	FEMALE	47	yes	0	Negative
Baseline	Semiannual	SS3	18	MALE	55	yes	0	Positive
Baseline	Semiannual	SS3	18	FEMALE	21	yes	0	Positive
Baseline	Semiannual	SS3	18	FEMALE	56	yes	336	Positive
Baseline	Semiannual	SS3	18	FEMALE	17	yes	0	Negative
Baseline	Semiannual	SS3	18	MALE	13	yes	0	Negative
Baseline	Semiannual	SS3	18	FEMALE	21	yes	40	Positive
Baseline	Semiannual	SS3	18	MALE	31	yes	22	Positive
Baseline	Semiannual	SS3	18	FEMALE	21	yes	0	Negative
Baseline	Semiannual	SS3	18	MALE	25	yes	6	Positive
Baseline	Semiannual	SS3	18	FEMALE	8	yes	0	Negative
Baseline	Semiannual	SS3	18	MALE	12	yes	0	Positive
Baseline	Semiannual	SS3	18	MALE	7	yes	0	Negative
Baseline	Semiannual	SS3	18	FEMALE	9	yes	0	Negative
Baseline	Semiannual	SS3	18	FEMALE	22	yes	0	Negative
Baseline	Semiannual	SS3	18	MALE	5	yes	0	Negative
Baseline	Semiannual	SS3	18	MALE	13	yes	0	Negative
Baseline	Semiannual	SS3	18	FEMALE	9	yes	0	Negative
Baseline	Semiannual	SS3	18	MALE	9	yes	0	Negative
Baseline	Semiannual	SS3	18	FEMALE	9	yes	1	Negative
Baseline	Semiannual	SS3	18	MALE	8	yes	0	Negative
Baseline	Semiannual	SS3	18	FEMALE	34	yes	0	Positive
Baseline	Semiannual	SS3	18	FEMALE	7	yes	0	Negative
Baseline	Semiannual	SS3	18	FEMALE	22	yes	0	Negative
Baseline	Semiannual	SS3	18	MALE	11	yes	16	Positive
Baseline	Semiannual	SS3	18	MALE	12	yes	0	Negative
Baseline	Semiannual	SS3	18	FEMALE	7	yes	0	Negative
Baseline	Semiannual	SS3	18	MALE	56	yes	0	Negative
Baseline	Semiannual	SS3	18	FEMALE	49	yes	1	Positive
Baseline	Semiannual	SS3	18	MALE	14	yes	0	Positive
Baseline	Semiannual	SS3	18	MALE	21	yes	22	Negative
Baseline	Semiannual	SS3	18	FEMALE	36	yes	0	Negative
Baseline	Semiannual	SS3	18	MALE	9	yes	0	Negative
Baseline	Semiannual	SS3	18	MALE	10	yes	0	Negative
Baseline	Semiannual	SS3	18	MALE	6	yes	0	Negative
Baseline	Semiannual	SS3	18	FEMALE	10	yes	0	Negative
Baseline	Semiannual	SS3	18	FEMALE	10	yes	0	Negative
Baseline	Semiannual	SS3	18	FEMALE	24	yes	0	Positive
Baseline	Semiannual	SS3	18	MALE	6	yes	0	Negative
Baseline	Semiannual	SS3	18	FEMALE	54	yes	0	Positive
Baseline	Semiannual	SS3	18	FEMALE	5	yes	0	Negative
Baseline	Semiannual	SS3	18	FEMALE	31	yes	0	Negative
Baseline	Semiannual	SS3	18	FEMALE	14	yes	0	Negative
Baseline	Semiannual	SS3	18	FEMALE	29	yes	0	Negative
Baseline	Semiannual	SS3	18	MALE	51	yes	6	Positive
Baseline	Semiannual	SS3	18	FEMALE	5	yes	0	Negative
Baseline	Semiannual	SS3	18	MALE	13	yes	0	Negative
Baseline	Semiannual	SS3	18	MALE	50	yes	172	Positive
Baseline	Semiannual	SS3	18	MALE	5	yes	0	Negative
Baseline	Semiannual	SS3	18	FEMALE	11	yes	0	Negative
Baseline	Semiannual	SS3	18	MALE	39	yes	0	Positive
Baseline	Semiannual	SS3	18	MALE	14	yes	0	Negative
Baseline	Semiannual	SS3	18	FEMALE	19	yes	0	Negative
Baseline	Semiannual	SS3	18	MALE	10	yes	0	Negative
Baseline	Semiannual	SS3	18	MALE	10	yes	0	Negative
Baseline	Semiannual	SS3	18	MALE	18	yes	0	Positive
Baseline	Semiannual	SS3	18	MALE	59	no	0	Positive
Baseline	Semiannual	SS3	18	MALE	7	yes	0	Negative
Baseline	Semiannual	SS3	18	FEMALE	40	yes	17	Positive
Baseline	Semiannual	SS3	18	MALE	9	yes	0	Negative
Baseline	Semiannual	SS3	18	FEMALE	11	yes	1	Negative
Baseline	Semiannual	SS3	18	FEMALE	14	yes	1	Negative
Baseline	Semiannual	SS3	18	FEMALE	12	yes	0	Positive
Baseline	Semiannual	SS3	18	MALE	25	yes	0	Positive
Baseline	Semiannual	SS3	18	MALE	20	yes	0	Positive
Baseline	Semiannual	SS3	18	FEMALE	41	yes	0	Positive
Baseline	Semiannual	SS3	18	MALE	17	yes	0	Positive
Baseline	Semiannual	SS3	18	MALE	9	yes	0	Negative
Baseline	Semiannual	SS3	18	MALE	22	yes	12	Positive
Baseline	Semiannual	SS3	18	FEMALE	6	yes	0	Negative
Baseline	Semiannual	SS3	18	FEMALE	23	yes	30	Positive
Baseline	Semiannual	SS3	18	MALE	45	yes	0	Positive
Baseline	Semiannual	SS3	18	FEMALE	26	yes	53	Positive
Baseline	Semiannual	SS3	18	FEMALE	12	yes	0	Negative
Baseline	Semiannual	SS3	18	FEMALE	24	yes	0	Negative
Baseline	Semiannual	SS3	18	FEMALE	25	yes	17	Positive
Baseline	Semiannual	SS3	18	FEMALE	46	yes	0	Negative
Baseline	Semiannual	SS3	18	MALE	9	no	0	Positive
Baseline	Semiannual	SS3	18	FEMALE	17	yes	10	Positive
Baseline	Semiannual	SS3	18	FEMALE	12	yes	0	Negative
Baseline	Semiannual	SS3	18	FEMALE	11	yes	0	Negative
Baseline	Semiannual	SS3	18	FEMALE	21	yes	0	Positive
Baseline	Semiannual	SS3	18	FEMALE	25	yes	0	Negative
Baseline	Semiannual	SS3	18	FEMALE	16	yes	0	Negative
Baseline	Semiannual	SS3	18	MALE	30	yes	0	Negative
Baseline	Semiannual	SS3	18	MALE	41	yes	0	Positive
Baseline	Semiannual	SS3	18	MALE	46	yes	0	Positive
Baseline	Semiannual	SS3	18	MALE	43	yes	0	Positive
Baseline	Semiannual	SS3	18	MALE	33	yes	0	Negative
Baseline	Semiannual	SS3	18	MALE	27	yes	0	Positive
Baseline	Semiannual	SS3	18	MALE	25	yes	0	Positive
Baseline	Semiannual	SS3	18	MALE	19	yes	0	Negative
Baseline	Semiannual	SS3	18	MALE	34	yes	0	Positive
Baseline	Semiannual	SS3	18	MALE	45	yes	0	Negative
Baseline	Semiannual	SS3	18	MALE	33	yes	13	Positive
Baseline	Semiannual	SS3	18	MALE	40	yes	18	Positive
Baseline	Semiannual	SS3	18	MALE	24	yes	0	Positive
Baseline	Semiannual	SS3	18	MALE	25	yes	0	Negative
Baseline	Semiannual	SS3	18	MALE	23	yes	92	Positive
Baseline	Semiannual	SS3	18	MALE	23	yes	131	not done
Baseline	Semiannual	SS3	18	MALE	25	yes	24	Positive
Baseline	Semiannual	SS3	18	MALE	16	yes	0	Positive
Baseline	Semiannual	SS3	18	MALE	20	yes	23	Positive
Baseline	Semiannual	SS3	18	MALE	21	yes	0	Positive
Baseline	Semiannual	SS3	18	MALE	18	yes	0	Negative
Baseline	Semiannual	SS3	18	MALE	16	yes	0	Negative
Baseline	Semiannual	SS3	18	MALE	50	yes	0	Negative
Baseline	Semiannual	SS3	18	MALE	31	yes	0	Negative
Baseline	Semiannual	SS3	18	MALE	23	yes	0	Negative
Baseline	Semiannual	SS3	18	MALE	15	yes	0	Positive
Baseline	Semiannual	SS3	18	MALE	20	yes	55	Positive
Baseline	Semiannual	SS3	18	MALE	25	yes	0	Positive
Baseline	Semiannual	SS3	18	MALE	23	yes	1	Negative
Baseline	Semiannual	SS3	18	MALE	8	yes	0	Positive
Baseline	Semiannual	SS3	18	MALE	34	yes	0	Positive
Baseline	Semiannual	SS3	18	MALE	48	yes	131	Positive
Baseline	Semiannual	SS3	18	FEMALE	34
Baseline	Semiannual	SS3	18	MALE	45
Baseline	Semiannual	SS3	18	FEMALE	7
Baseline	Semiannual	SS3	18	FEMALE	7
Baseline	Semiannual	SS3	18	MALE	4
Baseline	Semiannual	SS3	18	FEMALE	3
Baseline	Semiannual	SS3	18	MALE	6
Baseline	Semiannual	SS3	8	FEMALE	26	yes	27	Negative
Baseline	Semiannual	SS3	8	FEMALE	19	no	7	Negative
Baseline	Semiannual	SS3	8	MALE	65	no	0	Negative
Baseline	Semiannual	SS3	8	FEMALE	24	yes	0	Negative
Baseline	Semiannual	SS3	8	FEMALE	23	yes	0	Negative
Baseline	Semiannual	SS3	8	MALE	36	yes	0	Positive
Baseline	Semiannual	SS3	8	FEMALE	5	no	0	Negative
Baseline	Semiannual	SS3	8	MALE	62	no	0	Positive
Baseline	Semiannual	SS3	8	MALE	32	no	0	Positive
Baseline	Semiannual	SS3	8	FEMALE	24	yes	0	Positive
Baseline	Semiannual	SS3	8	MALE	19	no	0	Negative
Baseline	Semiannual	SS3	8	FEMALE	20	yes	0	Positive
Baseline	Semiannual	SS3	8	FEMALE	60	no	0	Positive
Baseline	Semiannual	SS3	8	MALE	34	no	1	Positive
Baseline	Semiannual	SS3	8	MALE	12	no	0	Positive
Baseline	Semiannual	SS3	8	MALE	14	yes	0	Positive
Baseline	Semiannual	SS3	8	MALE	49	no	4	Positive
Baseline	Semiannual	SS3	8	MALE	45	yes	1	Positive
Baseline	Semiannual	SS3	8	MALE	58	no	0	Positive
Baseline	Semiannual	SS3	8	FEMALE	35	yes	8	Positive
Baseline	Semiannual	SS3	8	FEMALE	35	yes	0	Positive
Baseline	Semiannual	SS3	8	FEMALE	35	no	0	Negative
Baseline	Semiannual	SS3	8	MALE	28	yes	2	Positive
Baseline	Semiannual	SS3	8	MALE	27	yes	0	Positive
Baseline	Semiannual	SS3	8	FEMALE	10	yes	0	Negative
Baseline	Semiannual	SS3	8	MALE	7	yes	0	Negative
Baseline	Semiannual	SS3	8	FEMALE	16	yes	0	Negative
Baseline	Semiannual	SS3	8	FEMALE	34	yes	0	Positive
Baseline	Semiannual	SS3	8	FEMALE	16	yes	0	Positive
Baseline	Semiannual	SS3	8	FEMALE	16	yes	10	Positive
Baseline	Semiannual	SS3	8	FEMALE	14	yes	46	Negative
Baseline	Semiannual	SS3	8	FEMALE	13	yes	0	Negative
Baseline	Semiannual	SS3	8	FEMALE	47	yes	0	Positive
Baseline	Semiannual	SS3	8	MALE	8	yes	0	Negative
Baseline	Semiannual	SS3	8	FEMALE	13	yes	0	Negative
Baseline	Semiannual	SS3	8	FEMALE	28	yes	0	Positive
Baseline	Semiannual	SS3	8	FEMALE	32	yes	1	Positive
Baseline	Semiannual	SS3	8	FEMALE	9	yes	1	Negative
Baseline	Semiannual	SS3	8	FEMALE	25	yes	0	Positive
Baseline	Semiannual	SS3	8	FEMALE	43	yes	0	Negative
Baseline	Semiannual	SS3	8	FEMALE	31	yes	1	Negative
Baseline	Semiannual	SS3	8	FEMALE	45	no	8	Positive
Baseline	Semiannual	SS3	8	FEMALE	11	yes	0	Negative
Baseline	Semiannual	SS3	8	FEMALE	7	yes	0	Positive
Baseline	Semiannual	SS3	8	FEMALE	39	yes	10	Positive
Baseline	Semiannual	SS3	8	FEMALE	46	no	66	Positive
Baseline	Semiannual	SS3	8	FEMALE	36	yes	0	Negative
Baseline	Semiannual	SS3	8	FEMALE	25	yes	0	Negative
Baseline	Semiannual	SS3	8	FEMALE	13	yes	0	Negative
Baseline	Semiannual	SS3	8	MALE	27	yes	0	Positive
Baseline	Semiannual	SS3	8	FEMALE	40	yes	0	Positive
Baseline	Semiannual	SS3	8	FEMALE	46	yes	0	Negative
Baseline	Semiannual	SS3	8	FEMALE	9	yes	1	Positive
Baseline	Semiannual	SS3	8	FEMALE	16	yes	2	Positive
Baseline	Semiannual	SS3	8	MALE	38	yes	2	Negative
Baseline	Semiannual	SS3	8	FEMALE	10	yes	0	Negative
Baseline	Semiannual	SS3	8	MALE	43	no	110	Positive
Baseline	Semiannual	SS3	8	FEMALE	14	yes	0	Negative
Baseline	Semiannual	SS3	8	MALE	39	yes	2	Negative
Baseline	Semiannual	SS3	8	FEMALE	9	yes	0	Negative
Baseline	Semiannual	SS3	8	FEMALE	41	yes	12	not done
Baseline	Semiannual	SS3	8	FEMALE	46	yes	2	Negative
Baseline	Semiannual	SS3	8	MALE	28	yes	25	Positive
Baseline	Semiannual	SS3	8	FEMALE	16	yes	2	Positive
Baseline	Semiannual	SS3	8	FEMALE	47	yes	0	Negative
Baseline	Semiannual	SS3	8	MALE	43	yes	30	Positive
Baseline	Semiannual	SS3	8	MALE	28	yes	0	Negative
Baseline	Semiannual	SS3	8	FEMALE	39	yes	492	Positive
Baseline	Semiannual	SS3	8	FEMALE	37	yes	0	Negative
Baseline	Semiannual	SS3	8	MALE	32	yes	0	Positive
Baseline	Semiannual	SS3	8	FEMALE	39	yes	5	Positive
Baseline	Semiannual	SS3	8	FEMALE	16	yes	0	Negative
Baseline	Semiannual	SS3	8	MALE	46	no	14	not done
Baseline	Semiannual	SS3	8	FEMALE	13	yes	26	Positive
Baseline	Semiannual	SS3	8	MALE	23	yes	0	Negative
Baseline	Semiannual	SS3	8	FEMALE	15	yes	0	Negative
Baseline	Semiannual	SS3	8	FEMALE	22	yes	15	not done
Baseline	Semiannual	SS3	8	FEMALE	8	yes	0	Negative
Baseline	Semiannual	SS3	8	FEMALE	60
Baseline	Semiannual	SS3	8	FEMALE	30
Baseline	Semiannual	SS3	8	FEMALE	4
Baseline	Semiannual	SS3	8	FEMALE	25
Baseline	Semiannual	SS3	6	FEMALE	30	yes	0	Positive
Baseline	Semiannual	SS3	6	MALE	25	no	0	Positive
Baseline	Semiannual	SS3	6	MALE	32	yes	0	Positive
Baseline	Semiannual	SS3	6	MALE	20	no	0	Positive
Baseline	Semiannual	SS3	6	MALE	6	yes	0	Positive
Baseline	Semiannual	SS3	6	FEMALE	32	yes	0	not done
Baseline	Semiannual	SS3	6	MALE	17	yes	0	Positive
Baseline	Semiannual	SS3	6	FEMALE	51	yes	0	Negative
Baseline	Semiannual	SS3	6	MALE	52	yes	0	not done
Baseline	Semiannual	SS3	6	FEMALE	12	yes	0	Negative
Baseline	Semiannual	SS3	6	FEMALE	51	yes	0	Positive
Baseline	Semiannual	SS3	6	FEMALE	25	yes	0	not done
Baseline	Semiannual	SS3	6	MALE	26	yes	0	not done
Baseline	Semiannual	SS3	6	FEMALE	46	yes	0	not done
Baseline	Semiannual	SS3	6	FEMALE	40	yes	0	not done
Baseline	Semiannual	SS3	6	MALE	32	yes	0	Positive
Baseline	Semiannual	SS3	6	MALE	6	yes	0	Negative
Baseline	Semiannual	SS3	6	FEMALE	47	yes	0	Positive
Baseline	Semiannual	SS3	6	MALE	54	yes	0	not done
Baseline	Semiannual	SS3	6	FEMALE	21	yes	0	Positive
Baseline	Semiannual	SS3	6	MALE	5	yes	0	Negative
Baseline	Semiannual	SS3	6	MALE	12	yes	0	Negative
Baseline	Semiannual	SS3	6	FEMALE	48	yes	0	Negative
Baseline	Semiannual	SS3	6	FEMALE	7	yes	0	Negative
Baseline	Semiannual	SS3	6	MALE	40	yes	0	Positive
Baseline	Semiannual	SS3	6	MALE	32	yes	0	Negative
Baseline	Semiannual	SS3	6	MALE	54	no	0	Positive
Baseline	Semiannual	SS3	6	MALE	52	yes	0	Positive
Baseline	Semiannual	SS3	6	FEMALE	55	yes	0	Positive
Baseline	Semiannual	SS3	6	MALE	58	yes	0	Negative
Baseline	Semiannual	SS3	6	FEMALE	39	yes	0	Positive
Baseline	Semiannual	SS3	6	MALE	33	yes	31	Positive
Baseline	Semiannual	SS3	6	FEMALE	21	yes	0	Positive
Baseline	Semiannual	SS3	6	FEMALE	39	yes	0	Negative
Baseline	Semiannual	SS3	6	MALE	6	yes	0	Positive
Baseline	Semiannual	SS3	6	MALE	9	yes	0	Negative
Baseline	Semiannual	SS3	6	FEMALE	8	yes	0	Negative
Baseline	Semiannual	SS3	6	FEMALE	29	yes	0	Negative
Baseline	Semiannual	SS3	6	MALE	8	yes	0	Negative
Baseline	Semiannual	SS3	6	FEMALE	41	yes	0	Positive
Baseline	Semiannual	SS3	6	MALE	10	yes	0	Negative
Baseline	Semiannual	SS3	6	MALE	46	yes	52	Positive
Baseline	Semiannual	SS3	6	FEMALE	40	yes	0	Positive
Baseline	Semiannual	SS3	6	MALE	49	no	0	Positive
Baseline	Semiannual	SS3	6	FEMALE	6	yes	0	Negative
Baseline	Semiannual	SS3	6	MALE	7	yes	0	Negative
Baseline	Semiannual	SS3	6	MALE	55	yes	397	Positive
Baseline	Semiannual	SS3	6	FEMALE	46	yes	2	Positive
Baseline	Semiannual	SS3	6	MALE	30	yes	60	Positive
Baseline	Semiannual	SS3	6	FEMALE	5		0	Negative
Baseline	Semiannual	SS3	6	FEMALE	24	yes	0	Negative
Baseline	Semiannual	SS3	6	FEMALE	6	yes	0	Negative
Baseline	Semiannual	SS3	6	MALE	42	yes	0	Negative
Baseline	Semiannual	SS3	6	MALE	52	yes	12	Positive
Baseline	Semiannual	SS3	6	FEMALE	5	yes	0	Negative
Baseline	Semiannual	SS3	6	MALE	30	yes	7	Positive
Baseline	Semiannual	SS3	6	FEMALE	5	yes	0	Negative
Baseline	Semiannual	SS3	6	FEMALE	33	yes	0	Positive
Baseline	Semiannual	SS3	6	FEMALE	50	yes	8	Positive
Baseline	Semiannual	SS3	6	MALE	40	yes	0	Negative
Baseline	Semiannual	SS3	6	MALE	54	yes	0	Negative
Baseline	Semiannual	SS3	6	MALE	45	no	0	Negative
Baseline	Semiannual	SS3	6	FEMALE	12	yes	0	Negative
Baseline	Semiannual	SS3	6	MALE	7	yes	0	Negative
Baseline	Semiannual	SS3	6	MALE	53	no	0	Positive
Baseline	Semiannual	SS3	6	MALE	25	yes	0	Negative
Baseline	Semiannual	SS3	6	FEMALE	33	yes	0	Positive
Baseline	Semiannual	SS3	6	MALE	9	yes	0	Negative
Baseline	Semiannual	SS3	6	MALE	30	yes	5	Positive
Baseline	Semiannual	SS3	6	MALE	6	yes	0	Negative
Baseline	Semiannual	SS3	6	FEMALE	44	yes	0	Positive
Baseline	Semiannual	SS3	6	MALE	8	yes	0	Positive
Baseline	Semiannual	SS3	6	FEMALE	42	yes	0	Negative
Baseline	Semiannual	SS3	6	FEMALE	49	yes	0	Negative
Baseline	Semiannual	SS3	6	FEMALE	62	yes	0	Positive
Baseline	Semiannual	SS3	6	FEMALE	34	yes	0	Negative
Baseline	Semiannual	SS3	6	FEMALE	6	yes	0	Negative
Baseline	Semiannual	SS3	6	FEMALE	6	yes	0	Negative
Baseline	Semiannual	SS3	6	FEMALE	34	yes	0	Negative
Baseline	Semiannual	SS3	6	MALE	8	yes	0	Negative
Baseline	Semiannual	SS3	6	FEMALE	12	yes	0	Negative
Baseline	Semiannual	SS3	6	FEMALE	22	yes	0	Positive
Baseline	Semiannual	SS3	6	FEMALE	36	yes	0	Positive
Baseline	Semiannual	SS3	6	FEMALE	36	yes	0	Positive
Baseline	Semiannual	SS3	6	MALE	9	yes	0	Positive
Baseline	Semiannual	SS3	6	FEMALE	12	yes	0	Negative
Baseline	Semiannual	SS3	6	FEMALE	9	yes	0	Negative
Baseline	Semiannual	SS3	6	FEMALE	24	yes	0	Negative
Baseline	Semiannual	SS3	6	FEMALE	71	no	0	Positive
Baseline	Semiannual	SS3	6	FEMALE	24	yes	0	Negative
Baseline	Semiannual	SS3	6	FEMALE	54	yes	0	Positive
Baseline	Semiannual	SS3	6	FEMALE	50	yes	0	not done
Baseline	Semiannual	SS3	6	MALE	6	yes	0	Negative
Baseline	Semiannual	SS3	6	FEMALE	24	yes	0	Positive
Baseline	Semiannual	SS3	6	FEMALE	13	yes	0	Negative
Baseline	Semiannual	SS3	6	FEMALE	52	yes	0	Positive
Baseline	Semiannual	SS3	6	FEMALE	5	yes	0	Positive
Baseline	Semiannual	SS3	6	MALE	6	yes	0	Negative
Baseline	Semiannual	SS3	6	FEMALE	63	yes	0	Negative
Baseline	Semiannual	SS3	6	MALE	13	yes	0	Negative
Baseline	Semiannual	SS3	6	MALE	23	yes	0	Negative
Baseline	Semiannual	SS3	6	MALE	14	yes	6	Positive
Baseline	Semiannual	SS3	6	MALE	44	yes	7	Positive
Baseline	Semiannual	SS3	6	FEMALE	21	yes	0	Negative
Baseline	Semiannual	SS3	6	MALE	8	yes	0	Negative
Baseline	Semiannual	SS3	6	MALE	25	yes	0	Positive
Baseline	Semiannual	SS3	6	FEMALE	11	yes	0	Positive
Baseline	Semiannual	SS3	6	MALE	6	yes	2	Positive
Baseline	Semiannual	SS3	6	MALE	16	yes	0	Negative
Baseline	Semiannual	SS3	6	MALE	7	yes	0	Negative
Baseline	Semiannual	SS3	6	FEMALE	54	yes	13	Positive
Baseline	Semiannual	SS3	6	MALE	24	yes	0	Positive
Baseline	Semiannual	SS3	6	FEMALE	12	yes	0	Negative
Baseline	Semiannual	SS3	6	FEMALE	5	yes	0	Positive
Baseline	Semiannual	SS3	6	FEMALE	23	yes	0	Negative
Baseline	Semiannual	SS3	6	MALE	42	yes	0	Negative
Baseline	Semiannual	SS3	6	MALE	15	yes	0	Positive
Baseline	Semiannual	SS3	6	MALE	11	yes	0	Negative
Baseline	Semiannual	SS3	6	MALE	41	yes	0	Positive
Baseline	Semiannual	SS3	6	MALE	5	yes	0	Negative
Baseline	Semiannual	SS3	6	MALE	6	yes	0	Negative
Baseline	Semiannual	SS3	6	FEMALE	23	yes	0	Positive
Baseline	Semiannual	SS3	6	FEMALE	33	yes	0	Positive
Baseline	Semiannual	SS3	6	FEMALE	28	yes	0	Positive
Baseline	Semiannual	SS3	6	MALE	48	yes	0	Positive
Baseline	Semiannual	SS3	6	FEMALE	25	yes	0	Positive
Baseline	Semiannual	SS3	6	MALE	21	yes	0	Positive
Baseline	Semiannual	SS3	6	MALE	24	yes	0	Positive
Baseline	Semiannual	SS3	6	MALE	21	yes	0	not done
Baseline	Semiannual	SS3	6	MALE	26	yes	186	Positive
Baseline	Semiannual	SS3	6	MALE	35	yes	0	Negative
Baseline	Semiannual	SS3	6	MALE	28	yes	0	Positive
Baseline	Semiannual	SS3	6	MALE	20	yes	3	Positive
Baseline	Semiannual	SS3	6	MALE	17	yes	0	Negative
Baseline	Semiannual	SS3	6	MALE	23	yes	19	Positive
Baseline	Semiannual	SS3	6	MALE	30	no	0	Positive
Baseline	Semiannual	SS3	6	MALE	21	yes	0	not done
Baseline	Semiannual	SS3	6	MALE	15	yes	0	Negative
Baseline	Semiannual	SS3	6	MALE	18	yes	0	Positive
Baseline	Semiannual	SS3	6	MALE	24	yes	29	Positive
Baseline	Semiannual	SS3	6	MALE	24	yes	0	Negative
Baseline	Semiannual	SS3	6	MALE	18	yes	0	Positive
Baseline	Semiannual	SS3	6	MALE	18	yes	0	Positive
Baseline	Semiannual	SS3	6	MALE	24	yes	63	Positive
Baseline	Semiannual	SS3	6	FEMALE	14	yes	0	Negative
Baseline	Semiannual	SS3	6	FEMALE	5	yes	0	Negative
Baseline	Semiannual	SS3	6	MALE	39	yes	0	Negative
Baseline	Semiannual	SS3	6	MALE	14	yes	0	Positive
Baseline	Semiannual	SS3	6	MALE	45	yes	0	Positive
Baseline	Semiannual	SS3	6	FEMALE	29	yes	0	Negative
Baseline	Semiannual	SS3	6	FEMALE	14	yes	0	Positive
Baseline	Semiannual	SS3	6	FEMALE	30	yes	0	Negative
Baseline	Semiannual	SS3	6	MALE	37	yes	0	Positive
Baseline	Semiannual	SS3	6	FEMALE	12	yes	0	Positive
Baseline	Semiannual	SS3	6	FEMALE	34	yes	1	Positive
Baseline	Semiannual	SS3	6	FEMALE	32	yes	0	Positive
Baseline	Semiannual	SS3	6	FEMALE	41	yes	0	Negative
Baseline	Semiannual	SS3	6	MALE	17	yes	0	Positive
Baseline	Semiannual	SS3	6	FEMALE	45	yes	0	Negative
Baseline	Semiannual	SS3	6	MALE	24	yes	0	not done
Baseline	Semiannual	SS3	6	MALE	30	yes	16	not done
Baseline	Semiannual	SS3	6	MALE	26	yes	0	Negative
Baseline	Semiannual	SS3	6	MALE	57	yes	4	Positive
Baseline	Semiannual	SS3	6	FEMALE	57	yes	0	Negative
Baseline	Semiannual	SS3	6	MALE	24	yes	0	Positive
Baseline	Semiannual	SS3	6	FEMALE	55	no		not done
Baseline	Semiannual	SS3	6	MALE	18	no	0	Negative
Baseline	Semiannual	SS3	6	MALE	18	yes	0	Negative
Baseline	Semiannual	SS3	6	MALE	38	yes	29	Positive
Baseline	Semiannual	SS3	6	FEMALE	13	yes	0	Positive
Baseline	Semiannual	SS3	6	MALE	17	yes	1	not done
Baseline	Semiannual	SS3	6	FEMALE	14	yes	0	Negative
Baseline	Semiannual	SS3	6	MALE	50	yes	0	Negative
Baseline	Semiannual	SS3	6	MALE	30	yes	0	Negative
Baseline	Semiannual	SS3	6	FEMALE	54	yes	0	not done
Baseline	Semiannual	SS3	6	FEMALE	41	yes	1	Negative
Baseline	Semiannual	SS3	6	FEMALE	12	yes	0	not done
Baseline	Semiannual	SS3	6	MALE	7	yes	0	Negative
Baseline	Semiannual	SS3	6	FEMALE	50	no	0	Negative
Baseline	Semiannual	SS3	6	MALE	11	yes	2	not done
Baseline	Semiannual	SS3	6	MALE	57	yes	0	Positive
Baseline	Semiannual	SS3	6	MALE	34	yes	0	Negative
Baseline	Semiannual	SS3	6	MALE	15	yes	0	Negative
Baseline	Semiannual	SS3	6	FEMALE	25	yes	0	Negative
Baseline	Semiannual	SS3	6	FEMALE	23	yes	0	Negative
Baseline	Semiannual	SS3	6	MALE	9	yes	0	Positive
Baseline	Semiannual	SS3	6	MALE	34	yes	0	Positive
Baseline	Semiannual	SS3	6	FEMALE	7	yes	0	Positive
Baseline	Semiannual	SS3	6	FEMALE	18	yes	0	Negative
Baseline	Semiannual	SS3	6	FEMALE	6	yes	0	Negative
Baseline	Semiannual	SS3	6	MALE	9	yes	0	Negative
Baseline	Semiannual	SS3	6	FEMALE	32	yes	0	Negative
Baseline	Semiannual	SS3	6	MALE	6	yes	0	Negative
Baseline	Semiannual	SS3	6	MALE	5	yes	0	Negative
Baseline	Semiannual	SS3	6	FEMALE	37	yes	0	Positive
Baseline	Semiannual	SS3	6	FEMALE	6	yes	0	Negative
Baseline	Semiannual	SS3	6	MALE	37	yes	5	Positive
Baseline	Semiannual	SS3	6	FEMALE	30	yes	0	Positive
Baseline	Semiannual	SS3	6	FEMALE	35	yes	0	Negative
Baseline	Semiannual	SS3	6	MALE	30	yes	0	Negative
Baseline	Semiannual	SS3	6	MALE	17	yes	0	Negative
Baseline	Semiannual	SS3	6	MALE	38	yes	0	Positive
Baseline	Semiannual	SS3	6	MALE	19	yes	0	Positive
Baseline	Semiannual	SS3	6	MALE	21	yes	1	Positive
Baseline	Semiannual	SS3	6	FEMALE	33	yes	0	Positive
Baseline	Semiannual	SS3	6	FEMALE	28	yes	0	Positive
Baseline	Semiannual	SS3	6	MALE	32	yes	0	Positive
Baseline	Semiannual	SS3	6	MALE	21	yes	0	Positive
Baseline	Semiannual	SS3	6	MALE	13	yes	1	Positive
Baseline	Semiannual	SS3	6	MALE	12	yes	0	Negative
Baseline	Semiannual	SS3	6	MALE	34	no	94	Positive
Baseline	Semiannual	SS3	6	MALE	26	yes	0	Positive
Baseline	Semiannual	SS3	6	FEMALE	27	yes	0	Positive
Baseline	Semiannual	SS3	6	MALE	27	yes	0	Positive
Baseline	Semiannual	SS3	6	MALE	24	yes	5	Positive
Baseline	Semiannual	SS3	6	MALE	5	yes	0	Negative
Baseline	Semiannual	SS3	6	FEMALE	7	yes	0	Positive
Baseline	Semiannual	SS3	6	FEMALE	14	yes	0	not done
Baseline	Semiannual	SS3	6	FEMALE	48	yes	0	not done
Baseline	Semiannual	SS3	6	MALE	12	yes	0	Positive
Baseline	Semiannual	SS3	6	FEMALE	13	yes	0	Positive
Baseline	Semiannual	SS3	6	FEMALE	24	yes		not done
Baseline	Semiannual	SS3	6	MALE	6	yes	0	Negative
Baseline	Semiannual	SS3	6	FEMALE	7	yes	0	Positive
Baseline	Semiannual	SS3	6	MALE	16	yes	0	Negative
Baseline	Semiannual	SS3	6	MALE	9	yes	0	Positive
Baseline	Semiannual	SS3	6	FEMALE	22	yes	0	Positive
Baseline	Semiannual	SS3	6	MALE	17	yes	0	Negative
Baseline	Semiannual	SS3	6	FEMALE	20	yes	0	Positive
Baseline	Semiannual	SS3	6	MALE	51
Baseline	Semiannual	SS3	6	MALE	41
Baseline	Semiannual	SS4	7	FEMALE	14	yes		not done
Baseline	Semiannual	SS4	7	FEMALE	35	yes	11	Positive
Baseline	Semiannual	SS4	7	FEMALE	52	yes	124	Positive
Baseline	Semiannual	SS4	7	MALE	6	yes	2	Positive
Baseline	Semiannual	SS4	7	FEMALE	41	yes	2	not done
Baseline	Semiannual	SS4	7	FEMALE	9	yes	0	not done
Baseline	Semiannual	SS4	7	FEMALE	19	yes	163	Positive
Baseline	Semiannual	SS4	7	MALE	48	yes	0	Positive
Baseline	Semiannual	SS4	7	FEMALE	6	yes	0	Positive
Baseline	Semiannual	SS4	7	FEMALE	17	yes	0	Positive
Baseline	Semiannual	SS4	7	FEMALE	16	yes	27	Positive
Baseline	Semiannual	SS4	7	FEMALE	12	yes	0	Negative
Baseline	Semiannual	SS4	7	MALE	36	yes	0	Positive
Baseline	Semiannual	SS4	7	MALE	24	yes	0	Negative
Baseline	Semiannual	SS4	7	FEMALE	59	yes	62	Positive
Baseline	Semiannual	SS4	7	FEMALE	18	yes	0	Negative
Baseline	Semiannual	SS4	7	MALE	45	yes		not done
Baseline	Semiannual	SS4	7	FEMALE	42	yes	0	not done
Baseline	Semiannual	SS4	7	FEMALE	42	yes	0	Positive
Baseline	Semiannual	SS4	7	MALE	65	yes	0	Positive
Baseline	Semiannual	SS4	7	FEMALE	60	yes	1	Positive
Baseline	Semiannual	SS4	7	FEMALE	59	yes	0	not done
Baseline	Semiannual	SS4	7	FEMALE	42	yes	0	Negative
Baseline	Semiannual	SS4	7	FEMALE	35	yes	3	Positive
Baseline	Semiannual	SS4	7	FEMALE	56	yes	10	Positive
Baseline	Semiannual	SS4	7	MALE	35	yes	0	Negative
Baseline	Semiannual	SS4	7	FEMALE	66	yes		not done
Baseline	Semiannual	SS4	7	MALE	35	yes	0	Positive
Baseline	Semiannual	SS4	7	MALE	39	yes	0	Positive
Baseline	Semiannual	SS4	7	MALE	40	yes	0	Negative
Baseline	Semiannual	SS4	7	MALE	30	yes	116	Positive
Baseline	Semiannual	SS4	7	MALE	35	yes		not done
Baseline	Semiannual	SS4	7	FEMALE	44	yes	0	not done
Baseline	Semiannual	SS4	7	MALE	58	no	0	Positive
Baseline	Semiannual	SS4	7	MALE	22	yes	0	not done
Baseline	Semiannual	SS4	7				9	Positive
Baseline	Semiannual	SS4	7	FEMALE	59	yes	0	not done
Baseline	Semiannual	SS4	7	MALE	57	yes	0	Positive
Baseline	Semiannual	SS4	7	FEMALE	51	no	0	Positive
Baseline	Semiannual	SS4	7	FEMALE	6	yes	293	Positive
Baseline	Semiannual	SS4	7	FEMALE	44	yes	0	Positive
Baseline	Semiannual	SS4	7	FEMALE	33	yes	0	Negative
Baseline	Semiannual	SS4	7	MALE	10	yes	0	Negative
Baseline	Semiannual	SS4	7	FEMALE	32	yes	0	Positive
Baseline	Semiannual	SS4	7	FEMALE	30	no	0	Positive
Baseline	Semiannual	SS4	7	MALE	24	yes	0	Positive
Baseline	Semiannual	SS4	7	FEMALE	47	yes	0	Negative
Baseline	Semiannual	SS4	7	FEMALE	32	yes	0	Positive
Baseline	Semiannual	SS4	7	FEMALE	37	yes	1	Positive
Baseline	Semiannual	SS4	7	FEMALE	52	yes	0	Positive
Baseline	Semiannual	SS4	7	FEMALE	13	yes	0	Negative
Baseline	Semiannual	SS4	7	FEMALE	8	no	3	Positive
Baseline	Semiannual	SS4	7	FEMALE	12	yes	34	Positive
Baseline	Semiannual	SS4	7	MALE	8	yes	0	Negative
Baseline	Semiannual	SS4	7	MALE	8	yes	0	Positive
Baseline	Semiannual	SS4	7	MALE	7	yes	0	Negative
Baseline	Semiannual	SS4	7	MALE	12	yes	0	Positive
Baseline	Semiannual	SS4	7	FEMALE	33	yes	0	Negative
Baseline	Semiannual	SS4	7	FEMALE	12	yes	0	Positive
Baseline	Semiannual	SS4	7	FEMALE	44	yes	283	Positive
Baseline	Semiannual	SS4	7	FEMALE	57	no	0	Positive
Baseline	Semiannual	SS4	7	FEMALE	38	yes	0	Positive
Baseline	Semiannual	SS4	7	FEMALE	44	yes	0	Positive
Baseline	Semiannual	SS4	7	FEMALE	6	yes	0	Negative
Baseline	Semiannual	SS4	7	FEMALE	37	yes	0	Negative
Baseline	Semiannual	SS4	7	FEMALE	35	yes	0	Negative
Baseline	Semiannual	SS4	7	MALE	11	yes	0	Negative
Baseline	Semiannual	SS4	7	FEMALE	38	yes	0	Negative
Baseline	Semiannual	SS4	7	FEMALE	49	yes	49	Positive
Baseline	Semiannual	SS4	7	MALE	10	yes	0	Positive
Baseline	Semiannual	SS4	7	FEMALE	25	yes	0	Positive
Baseline	Semiannual	SS4	7	FEMALE	13	yes	0	Positive
Baseline	Semiannual	SS4	7	MALE	50	yes	0	Positive
Baseline	Semiannual	SS4	7	FEMALE	19	yes	0	Positive
Baseline	Semiannual	SS4	7	FEMALE	6	yes	229	Positive
Baseline	Semiannual	SS4	7	FEMALE	34	yes	7	Positive
Baseline	Semiannual	SS4	7	FEMALE	35	yes	0	Positive
Baseline	Semiannual	SS4	7	FEMALE	22	yes	0	Positive
Baseline	Semiannual	SS4	7	MALE	42	yes	17	Positive
Baseline	Semiannual	SS4	7	FEMALE	28	yes	0	Negative
Baseline	Semiannual	SS4	7	FEMALE	28	yes	0	Positive
Baseline	Semiannual	SS4	7	FEMALE	14	yes	0	Positive
Baseline	Semiannual	SS4	7	FEMALE	24	yes	47	Positive
Baseline	Semiannual	SS4	7	FEMALE	23	yes	0	Positive
Baseline	Semiannual	SS4	7	FEMALE	33	yes	11	Positive
Baseline	Semiannual	SS4	7	FEMALE	11	yes	0	Negative
Baseline	Semiannual	SS4	7	MALE	7	yes	0	Positive
Baseline	Semiannual	SS4	7	FEMALE	38	yes	5	Positive
Baseline	Semiannual	SS4	7	FEMALE	31	yes	6	Positive
Baseline	Semiannual	SS4	7	FEMALE	18	yes	0	Negative
Baseline	Semiannual	SS4	7	FEMALE	15	yes	0	Negative
Baseline	Semiannual	SS4	7	FEMALE	42	yes	88	Positive
Baseline	Semiannual	SS4	7	FEMALE	13	yes	0	Positive
Baseline	Semiannual	SS4	7	FEMALE	12	yes	0	Positive
Baseline	Semiannual	SS4	7	FEMALE	23	yes	0	Negative
Baseline	Semiannual	SS4	7	FEMALE	12	yes	10	Positive
Baseline	Semiannual	SS4	7	FEMALE	14	yes	0	Positive
Baseline	Semiannual	SS4	7	FEMALE	7	yes	0	not done
Baseline	Semiannual	SS4	7	FEMALE	39	yes	1	Negative
Baseline	Semiannual	SS4	7	FEMALE	45	yes	24	Positive
Baseline	Semiannual	SS4	7	FEMALE	30	yes	38	Positive
Baseline	Semiannual	SS4	7	FEMALE	22	yes	0	Negative
Baseline	Semiannual	SS4	7	FEMALE	16	yes	0	Negative
Baseline	Semiannual	SS4	7	FEMALE	16	yes	0	Positive
Baseline	Semiannual	SS4	7	FEMALE	16	yes	0	Positive
Baseline	Semiannual	SS4	7	FEMALE	17	yes	140	Positive
Baseline	Semiannual	SS4	7	FEMALE	39	yes	178	Positive
Baseline	Semiannual	SS4	7	FEMALE	12	yes	0	Negative
Baseline	Semiannual	SS4	7	MALE	34	yes	0	Positive
Baseline	Semiannual	SS4	7	MALE	53	yes	0	Positive
Baseline	Semiannual	SS4	7	MALE	12	no	42	Positive
Baseline	Semiannual	SS4	7	FEMALE	9	no	0	Positive
Baseline	Semiannual	SS4	7	FEMALE	16	yes	0	Positive
Baseline	Semiannual	SS4	7	MALE	37	yes	130	Positive
Baseline	Semiannual	SS4	7	MALE	12	no	14	Positive
Baseline	Semiannual	SS4	7	FEMALE	42	no	12	Positive
Baseline	Semiannual	SS4	7	FEMALE	9	yes	2	Positive
Baseline	Semiannual	SS4	7	FEMALE	6	yes	13	Positive
Baseline	Semiannual	SS4	7	MALE	8	yes	0	Positive
Baseline	Semiannual	SS4	7	MALE	35	yes	0	Positive
Baseline	Semiannual	SS4	7	MALE	7	no	0	Positive
Baseline	Semiannual	SS4	7	FEMALE	7	yes	0	Positive
Baseline	Semiannual	SS4	7	MALE	8		0	Positive
Baseline	Semiannual	SS4	7	MALE	12	yes	0	Negative
Baseline	Semiannual	SS4	7	MALE	7	yes	0	Positive
Baseline	Semiannual	SS4	7	FEMALE	9	yes	0	Positive
Baseline	Semiannual	SS4	7	FEMALE	8	yes	0	Positive
Baseline	Semiannual	SS4	7	FEMALE	26	yes	17	Positive
Baseline	Semiannual	SS4	7	MALE	8	yes	0	Positive
Baseline	Semiannual	SS4	7	FEMALE	30	yes	33	Positive
Baseline	Semiannual	SS4	7	FEMALE	7	no	0	Negative
Baseline	Semiannual	SS4	7	FEMALE	50	yes	60	Positive
Baseline	Semiannual	SS4	7	MALE	7	yes	42	Positive
Baseline	Semiannual	SS4	7	MALE	15	yes	0	Positive
Baseline	Semiannual	SS4	7	FEMALE	7	yes	0	Negative
Baseline	Semiannual	SS4	7	FEMALE	45	yes	0	Positive
Baseline	Semiannual	SS4	7	FEMALE	8	yes	0	Negative
Baseline	Semiannual	SS4	7	FEMALE	7	yes	0	Positive
Baseline	Semiannual	SS4	7	MALE	30	yes	0	Positive
Baseline	Semiannual	SS4	7	FEMALE	34	yes	9	Positive
Baseline	Semiannual	SS4	7	MALE	12	yes	0	Negative
Baseline	Semiannual	SS4	7	FEMALE	7	yes	1	Positive
Baseline	Semiannual	SS4	7	MALE	14	yes	0	Positive
Baseline	Semiannual	SS4	7	MALE	7	yes	0	Negative
Baseline	Semiannual	SS4	7	FEMALE	39	yes	0	Positive
Baseline	Semiannual	SS4	7	FEMALE	7	yes	0	Positive
Baseline	Semiannual	SS4	7	MALE	27	yes	0	Positive
Baseline	Semiannual	SS4	7	FEMALE	25	yes	0	Positive
Baseline	Semiannual	SS4	7	FEMALE	25	yes	0	not done
Baseline	Semiannual	SS4	7	FEMALE	36	yes	0	Negative
Baseline	Semiannual	SS4	7	FEMALE	34	yes	0	Negative
Baseline	Semiannual	SS4	7	MALE	34	yes	0	Negative
Baseline	Semiannual	SS4	7	MALE	16	yes	0	Positive
Baseline	Semiannual	SS4	7	MALE	56	yes	0	Negative
Baseline	Semiannual	SS4	7	FEMALE	28	yes	0	Negative
Baseline	Semiannual	SS4	7	FEMALE	35	yes	5	Positive
Baseline	Semiannual	SS4	7	FEMALE	39	yes	0	Positive
Baseline	Semiannual	SS4	7	MALE	32	yes	0	Negative
Baseline	Semiannual	SS4	7	MALE	19	yes	0	Negative
Baseline	Semiannual	SS4	7	MALE	35	yes	15	Positive
Baseline	Semiannual	SS4	7	MALE	6	yes	0	Positive
Baseline	Semiannual	SS4	7	MALE	33	yes	17	not done
Baseline	Semiannual	SS4	7	MALE	52	yes	26	Positive
Baseline	Semiannual	SS4	7	MALE	28	yes	27	Positive
Baseline	Semiannual	SS4	7	FEMALE	28	yes	21	Positive
Baseline	Semiannual	SS4	7	MALE	14	yes	0	Positive
Baseline	Semiannual	SS4	7	MALE	35	yes	51	not done
Baseline	Semiannual	SS4	7	MALE	14	yes	0	Negative
Baseline	Semiannual	SS4	7	FEMALE	24	yes	3	Positive
Baseline	Semiannual	SS4	7	MALE	15	yes	0	Negative
Baseline	Semiannual	SS4	7	FEMALE	7	yes	0	Negative
Baseline	Semiannual	SS4	7	FEMALE	40	yes	0	Negative
Baseline	Semiannual	SS4	7	FEMALE	42	yes	0	Positive
Baseline	Semiannual	SS4	7	MALE	23	yes	0	Positive
Baseline	Semiannual	SS4	7	MALE	21	yes	0	Negative
Baseline	Semiannual	SS4	7	MALE	21	yes	25	Positive
Baseline	Semiannual	SS4	7	MALE	17	yes	0	Negative
Baseline	Semiannual	SS4	7	FEMALE	6	yes	0	Positive
Baseline	Semiannual	SS4	7	MALE	33	yes	4	Positive
Baseline	Semiannual	SS4	7	MALE	19	yes	0	Positive
Baseline	Semiannual	SS4	7	MALE	22	yes	0	Positive
Baseline	Semiannual	SS4	7	MALE	17	yes	0	Negative
Baseline	Semiannual	SS4	7	MALE	17	yes	0	Positive
Baseline	Semiannual	SS4	7	MALE	25	yes	60	Positive
Baseline	Semiannual	SS4	7	MALE	22	yes	105	Positive
Baseline	Semiannual	SS4	7	MALE	22	yes	0	Positive
Baseline	Semiannual	SS4	7	MALE	35	yes	22	Positive
Baseline	Semiannual	SS4	7	MALE	30	yes	0	Positive
Baseline	Semiannual	SS4	7	MALE	45	yes	45	Positive
Baseline	Semiannual	SS4	7	MALE	44	yes	39	Positive
Baseline	Semiannual	SS4	7	MALE	24	yes	132	Positive
Baseline	Semiannual	SS4	3	MALE	20	yes	271	Positive
Baseline	Semiannual	SS4	3	MALE	56	no	0	Positive
Baseline	Semiannual	SS4	3	MALE	16	yes	0	Positive
Baseline	Semiannual	SS4	3	MALE	13	yes	1060	Positive
Baseline	Semiannual	SS4	3	MALE	22	no		not done
Baseline	Semiannual	SS4	3	MALE	40	yes	109	Positive
Baseline	Semiannual	SS4	3	MALE	32	yes	331	Positive
Baseline	Semiannual	SS4	3	MALE	30	no	10	Positive
Baseline	Semiannual	SS4	3	FEMALE	21	yes	0	Positive
Baseline	Semiannual	SS4	3	FEMALE	35	yes	19	Positive
Baseline	Semiannual	SS4	3	FEMALE	32	yes	0	Negative
Baseline	Semiannual	SS4	3	MALE	45	yes	169	Positive
Baseline	Semiannual	SS4	3	MALE	12	yes	365	Positive
Baseline	Semiannual	SS4	3	MALE	59	no	257	Positive
Baseline	Semiannual	SS4	3	MALE	50	yes	0	not done
Baseline	Semiannual	SS4	3	FEMALE	24	yes	352	Positive
Baseline	Semiannual	SS4	3	FEMALE	18	yes	0	Positive
Baseline	Semiannual	SS4	3	MALE	28	no	0	Positive
Baseline	Semiannual	SS4	3	MALE	27	no	44	not done
Baseline	Semiannual	SS4	3	FEMALE	16	yes	28	Positive
Baseline	Semiannual	SS4	3	MALE	13	yes	0	Positive
Baseline	Semiannual	SS4	3	FEMALE	35	no	156	Positive
Baseline	Semiannual	SS4	3	FEMALE	16	yes	0	not done
Baseline	Semiannual	SS4	3	FEMALE	38	yes	0	not done
Baseline	Semiannual	SS4	3	MALE	38	yes	0	Negative
Baseline	Semiannual	SS4	3	MALE	28	yes	0	Positive
Baseline	Semiannual	SS4	3	MALE	40	yes	0	Positive
Baseline	Semiannual	SS4	3	FEMALE	38	yes	18	Positive
Baseline	Semiannual	SS4	3	FEMALE	46	yes	5	Positive
Baseline	Semiannual	SS4	3	FEMALE	16	yes		not done
Baseline	Semiannual	SS4	3	MALE	62	yes	0	Positive
Baseline	Semiannual	SS4	3	MALE	16	yes	217	Positive
Baseline	Semiannual	SS4	3	MALE	58	no	0	Positive
Baseline	Semiannual	SS4	3	MALE	17	yes		not done
Baseline	Semiannual	SS4	3	FEMALE	39	yes	5	not done
Baseline	Semiannual	SS4	3	MALE	30	no	0	Positive
Baseline	Semiannual	SS4	3	MALE	13	yes	0	Negative
Baseline	Semiannual	SS4	3	FEMALE	29	yes	0	Negative
Baseline	Semiannual	SS4	3	FEMALE	32	yes	0	Negative
Baseline	Semiannual	SS4	3	MALE	48	yes	0	Negative
Baseline	Semiannual	SS4	3	MALE	14	yes	317	Positive
Baseline	Semiannual	SS4	3	MALE	40	no	442	Positive
Baseline	Semiannual	SS4	3	FEMALE	25	yes	0	Positive
Baseline	Semiannual	SS4	3	FEMALE	20	yes	0	Negative
Baseline	Semiannual	SS4	3	FEMALE	45	yes	201	Positive
Baseline	Semiannual	SS4	3	MALE	32	yes	11	Positive
Baseline	Semiannual	SS4	3	MALE	22	no	114	Positive
Baseline	Semiannual	SS4	3	FEMALE	42	yes	116	Positive
Baseline	Semiannual	SS4	3	MALE	15	no	0	Negative
Baseline	Semiannual	SS4	3	MALE	20	yes	72	not done
Baseline	Semiannual	SS4	3	FEMALE	16	yes	0	Positive
Baseline	Semiannual	SS4	3	MALE	22	yes	2	Positive
Baseline	Semiannual	SS4	3	FEMALE	16	yes	114	Positive
Baseline	Semiannual	SS4	3	FEMALE	11	yes	0	Positive
Baseline	Semiannual	SS4	3	MALE	13	yes	76	Positive
Baseline	Semiannual	SS4	3	FEMALE	15	yes	8	Positive
Baseline	Semiannual	SS4	3	MALE	24	yes		not done
Baseline	Semiannual	SS4	3	FEMALE	14	yes	250	Positive
Baseline	Semiannual	SS4	3	FEMALE	16	yes	1421	Positive
Baseline	Semiannual	SS4	3	FEMALE	16	yes	0	not done
Baseline	Semiannual	SS4	3	FEMALE	39	no	64	Positive
Baseline	Semiannual	SS4	3	FEMALE	33	yes		not done
Baseline	Semiannual	SS4	3	FEMALE	35	yes	322	not done
Baseline	Semiannual	SS4	3	FEMALE	33	yes	0	Positive
Baseline	Semiannual	SS4	3	FEMALE	33	yes	16	Positive
Baseline	Semiannual	SS4	3	FEMALE	8	yes	0	Positive
Baseline	Semiannual	SS4	3	FEMALE	24	yes	0	Positive
Baseline	Semiannual	SS4	3	FEMALE	34	yes		Positive
Baseline	Semiannual	SS4	3	FEMALE	20	yes	0	Positive
Baseline	Semiannual	SS4	3	FEMALE	27	yes	29	Positive
Baseline	Semiannual	SS4	3	FEMALE	30	yes	9	Positive
Baseline	Semiannual	SS4	3	FEMALE	15	yes	3	Positive
Baseline	Semiannual	SS4	3	FEMALE	32	yes	0	Positive
Baseline	Semiannual	SS4	3	FEMALE	42	yes	0	Negative
Baseline	Semiannual	SS4	3	MALE	7	yes	61	Positive
Baseline	Semiannual	SS4	3	FEMALE	21	yes	312	Positive
Baseline	Semiannual	SS4	3	MALE	14	no	4	Positive
Baseline	Semiannual	SS4	3	MALE	37	no	99	not done
Baseline	Semiannual	SS4	3	MALE	13	no	102	Positive
Baseline	Semiannual	SS4	3	FEMALE	13	no	0	Positive
Baseline	Semiannual	SS4	3	FEMALE	14	no	83	Positive
Baseline	Semiannual	SS4	3	FEMALE	16	no	0	Positive
Baseline	Semiannual	SS4	3	MALE	16	yes	46	Positive
Baseline	Semiannual	SS4	3	MALE	52	no	21	not done
Baseline	Semiannual	SS4	3	FEMALE	12	yes	3	Positive
Baseline	Semiannual	SS4	3	MALE	22	no	256	Positive
Baseline	Semiannual	SS4	3	FEMALE	13	yes	0	Positive
Baseline	Semiannual	SS4	3	MALE	68	no	3	Positive
Baseline	Semiannual	SS4	3	FEMALE	15	no	0	Positive
Baseline	Semiannual	SS4	3	FEMALE	18	yes	4	Positive
Baseline	Semiannual	SS4	3	FEMALE	30	yes	0	not done
Baseline	Semiannual	SS4	3	FEMALE	13	no	0	Positive
Baseline	Semiannual	SS4	3	MALE	7	no	0	Positive
Baseline	Semiannual	SS4	3	MALE	15	no	0	Positive
Baseline	Semiannual	SS4	5	MALE	20	no	0	Negative
Baseline	Semiannual	SS4	5	FEMALE	10	no	0	Positive
Baseline	Semiannual	SS4	5	FEMALE	50	yes	0	Negative
Baseline	Semiannual	SS4	5	MALE	17	yes	18	Positive
Baseline	Semiannual	SS4	5	MALE	20	yes	3	Positive
Baseline	Semiannual	SS4	5	MALE	20	yes	0	Positive
Baseline	Semiannual	SS4	5	MALE	13	yes	0	Negative
Baseline	Semiannual	SS4	5	MALE	14	yes	0	Negative
Baseline	Semiannual	SS4	5	MALE	22	yes	0	Positive
Baseline	Semiannual	SS4	5	MALE	17	yes	0	Negative
Baseline	Semiannual	SS4	5	MALE	22	yes	0	Positive
Baseline	Semiannual	SS4	5	MALE	7	yes	0	Negative
Baseline	Semiannual	SS4	5	MALE	12	yes	0	Negative
Baseline	Semiannual	SS4	5	MALE	26	yes	0	Positive
Baseline	Semiannual	SS4	5	MALE	25	no	45	Positive
Baseline	Semiannual	SS4	5	MALE	37	yes	0	Positive
Baseline	Semiannual	SS4	5	MALE	29	no	0	Positive
Baseline	Semiannual	SS4	5	FEMALE	48	yes	5	Positive
Baseline	Semiannual	SS4	5	FEMALE	20	yes	0	Positive
Baseline	Semiannual	SS4	5	FEMALE	8	no	0	Negative
Baseline	Semiannual	SS4	5	FEMALE	13	yes	0	Negative
Baseline	Semiannual	SS4	5	FEMALE	6	yes	0	Negative
Baseline	Semiannual	SS4	5	FEMALE	45	yes	6	Positive
Baseline	Semiannual	SS4	5	FEMALE	41	yes	0	Positive
Baseline	Semiannual	SS4	5	FEMALE	42	no	0	Positive
Baseline	Semiannual	SS4	5	MALE	5	no	0	Negative
Baseline	Semiannual	SS4	5	MALE	28	yes	6	Positive
Baseline	Semiannual	SS4	5	FEMALE	30	yes	1	Negative
Baseline	Semiannual	SS4	5	FEMALE	14	yes	0	Positive
Baseline	Semiannual	SS4	5	FEMALE	38	no	0	Negative
Baseline	Semiannual	SS4	5	MALE	16	yes	0	Positive
Baseline	Semiannual	SS4	5	MALE	36	yes	24	Positive
Baseline	Semiannual	SS4	5	FEMALE	25	yes	0	Positive
Baseline	Semiannual	SS4	5	FEMALE	21	yes	0	Positive
Baseline	Semiannual	SS4	5	MALE	10	yes	0	Negative
Baseline	Semiannual	SS4	5	MALE	25	yes	0	Negative
Baseline	Semiannual	SS4	5	MALE	5	yes	0	Negative
Baseline	Semiannual	SS4	5	FEMALE	17	yes	0	Negative
Baseline	Semiannual	SS4	5	MALE	52	no	0	Positive
Baseline	Semiannual	SS4	5	FEMALE	9	yes	0	Negative
Baseline	Semiannual	SS4	5	MALE	65	no	0	Positive
Baseline	Semiannual	SS4	5	FEMALE	59	yes	0	Positive
Baseline	Semiannual	SS4	5	MALE	10	no	0	Positive
Baseline	Semiannual	SS4	5	FEMALE	21	yes	145	Positive
Baseline	Semiannual	SS4	5	FEMALE	15	yes	0	Positive
Baseline	Semiannual	SS4	5	FEMALE	52	yes	0	Positive
Baseline	Semiannual	SS4	5	FEMALE	61	no	36	Positive
Baseline	Semiannual	SS4	5	MALE	25	no	26	Positive
Baseline	Semiannual	SS4	5	MALE	12	no	0	Negative
Baseline	Semiannual	SS4	5	FEMALE	15	yes	0	Positive
Baseline	Semiannual	SS4	5	FEMALE	34	no	0	Negative
Baseline	Semiannual	SS4	5	FEMALE	21	no	9	Positive
Baseline	Semiannual	SS4	5	FEMALE	37	no	0	Negative
Baseline	Semiannual	SS4	5	FEMALE	7	yes	0	Negative
Baseline	Semiannual	SS4	5	FEMALE	6	no	3	Positive
Baseline	Semiannual	SS4	5	FEMALE	39	yes	0	Positive
Baseline	Semiannual	SS4	5	FEMALE	44	yes	0	Positive
Baseline	Semiannual	SS4	5	FEMALE	25	yes	0	Positive
Baseline	Semiannual	SS4	5	FEMALE	11	no	0	Positive
Baseline	Semiannual	SS4	5	MALE	36	no	0	Negative
Baseline	Semiannual	SS4	5	FEMALE	41	yes	0	Positive
Baseline	Semiannual	SS4	5	FEMALE	8	no	0	Negative
Baseline	Semiannual	SS4	5	FEMALE	52	no	0	Positive
Baseline	Semiannual	SS4	5	FEMALE	34	no	0	Positive
Baseline	Semiannual	SS4	5	FEMALE	31	no	0	Positive
Baseline	Semiannual	SS4	5	MALE	13	yes	0	Positive
Baseline	Semiannual	SS4	5	FEMALE	13	yes	3	Negative
Baseline	Semiannual	SS4	5	MALE	13	no	0	Negative
Baseline	Semiannual	SS4	5	MALE	11	yes	0	Positive
Baseline	Semiannual	SS4	5	FEMALE	8	yes	0	Negative
Baseline	Semiannual	SS4	5	MALE	70	no	33	Positive
Baseline	Semiannual	SS4	5	FEMALE	18	yes	0	Positive
Baseline	Semiannual	SS4	5	FEMALE	43	no	0	Positive
Baseline	Semiannual	SS4	5	FEMALE	41	no	0	Positive
Baseline	Semiannual	SS4	5	MALE	16	yes	18	Positive
Baseline	Semiannual	SS4	5	FEMALE	22	no	0	Negative
Baseline	Semiannual	SS4	5	MALE	8	no	0	Negative
Baseline	Semiannual	SS4	5	FEMALE	15	yes	0	Negative
Baseline	Semiannual	SS4	5	FEMALE	37	yes	0	Positive
Baseline	Semiannual	SS4	5	MALE	11	no	3	Negative
Baseline	Semiannual	SS4	5	MALE	59	no	0	Positive
Baseline	Semiannual	SS4	5	FEMALE	14	yes	0	Positive
Baseline	Semiannual	SS4	5	FEMALE	30	yes	126	Positive
Baseline	Semiannual	SS4	5	FEMALE	51	yes	101	Positive
Baseline	Semiannual	SS4	5	FEMALE	19	no	0	Positive
Baseline	Semiannual	SS4	5	MALE	19	yes	232	Positive
Baseline	Semiannual	SS4	5	FEMALE	13	yes	0	Negative
Baseline	Semiannual	SS4	5	MALE	15	yes	578	Positive
Baseline	Semiannual	SS4	5	FEMALE	15	yes	4	Positive
Baseline	Semiannual	SS4	5	FEMALE	27	no	0	Positive
Baseline	Semiannual	SS4	5	MALE	13	yes	0	Positive
Baseline	Semiannual	SS4	5	FEMALE	21	yes	20	Positive
Baseline	Semiannual	SS4	5	MALE	13	yes	0	Negative
Baseline	Semiannual	SS4	5	MALE	23	yes	544	Positive
Baseline	Semiannual	SS4	5	FEMALE	42	yes	0	Negative
Baseline	Semiannual	SS4	5	FEMALE	15	yes	0	Positive
Baseline	Semiannual	SS4	5	FEMALE	17	yes	69	Positive
Baseline	Semiannual	SS4	5	FEMALE	14	yes	165	Positive
Baseline	Semiannual	SS4	5	MALE	28	yes	96	Positive
Baseline	Semiannual	SS4	5	MALE	29	yes	0	Positive
Baseline	Semiannual	SS4	5	MALE	65	no	0	Positive
Baseline	Semiannual	SS4	5	MALE	22	yes	61	Positive
Baseline	Semiannual	SS4	5	FEMALE	21	yes	0	Positive
Baseline	Semiannual	SS4	5	FEMALE	57	yes	3	Positive
Baseline	Semiannual	SS4	5	FEMALE	21	yes	0	Positive
Baseline	Semiannual	SS4	5	MALE	13	yes	0	Positive
Baseline	Semiannual	SS4	5	FEMALE	32	yes	28	Positive
Baseline	Semiannual	SS4	5	FEMALE	20	yes	0	Negative
Baseline	Semiannual	SS4	5	FEMALE	15	no	171	Positive
Baseline	Semiannual	SS4	5	FEMALE	13	yes	0	Negative
Baseline	Semiannual	SS4	5	FEMALE	25	yes	102	Positive
Baseline	Semiannual	SS4	5	FEMALE	8	yes	0	Positive
Baseline	Semiannual	SS4	5	FEMALE	50	yes	0	not done
Baseline	Semiannual	SS4	5	FEMALE	22	yes	0	Positive
Baseline	Semiannual	SS4	5	MALE	10	yes	0	Negative
Baseline	Semiannual	SS4	5	MALE	29	yes	129	Positive
Baseline	Semiannual	SS4	5	FEMALE	14	yes	27	not done
Baseline	Semiannual	SS4	5	MALE	20	yes	50	Positive
Baseline	Semiannual	SS4	5	FEMALE	16	yes	0	Negative
Baseline	Semiannual	SS4	5	MALE	45	yes	833	Positive
Baseline	Semiannual	SS4	5	MALE	40	no	6	Positive
Baseline	Semiannual	SS4	5	MALE	55	no	3	Positive
Baseline	Semiannual	SS4	5	FEMALE	36	yes	18	Positive
Baseline	Semiannual	SS4	5	FEMALE	56	no	415	Positive
Baseline	Semiannual	SS4	5	FEMALE	40	no	47	Positive
Baseline	Semiannual	SS4	5	FEMALE	13	yes	0	Negative
Baseline	Semiannual	SS4	5	MALE	12	no	0	Positive
Baseline	Semiannual	SS4	5	FEMALE	21	yes	0	Positive
Baseline	Semiannual	SS4	5	MALE	26	no	83	Positive
Baseline	Annual	SS5	16	FEMALE	45	no	0	Positive
Baseline	Annual	SS5	16	MALE	80	no	0	Negative
Baseline	Annual	SS5	16	MALE	50	yes	93	Positive
Baseline	Annual	SS5	16	FEMALE	30	no	4	Positive
Baseline	Annual	SS5	16	FEMALE	28	yes	6	Positive
Baseline	Annual	SS5	16	MALE	55	yes	0	Positive
Baseline	Annual	SS5	16	FEMALE	60	yes	0	Negative
Baseline	Annual	SS5	16	MALE	32	no	0	Positive
Baseline	Annual	SS5	16	MALE	70	no	0	Negative
Baseline	Annual	SS5	16	FEMALE	59	no	45	Positive
Baseline	Annual	SS5	16	MALE	30	no	11	Positive
Baseline	Annual	SS5	16	MALE	28	no	0	Negative
Baseline	Annual	SS5	16	FEMALE	40	no	0	Negative
Baseline	Annual	SS5	16	FEMALE	40	no	0	Positive
Baseline	Annual	SS5	16	FEMALE	50	yes	0	Positive
Baseline	Annual	SS5	16	FEMALE	30	yes	22	Positive
Baseline	Annual	SS5	16	MALE	50	no	0	Negative
Baseline	Annual	SS5	16	MALE	35	yes	0	Negative
Baseline	Annual	SS5	16	MALE	60	no	164	Positive
Baseline	Annual	SS5	16	MALE	36	yes	0	Negative
Baseline	Annual	SS5	16	MALE	29	yes	43	Positive
Baseline	Annual	SS5	16	FEMALE	28	yes	0	Negative
Baseline	Annual	SS5	16	FEMALE	49	no		Negative
Baseline	Annual	SS5	16	FEMALE	60	no	0	Positive
Baseline	Annual	SS5	16	MALE	7	no	0	Positive
Baseline	Annual	SS5	16	MALE	42	no	0	Positive
Baseline	Annual	SS5	16	MALE	10	no	0	Positive
Baseline	Annual	SS5	16	FEMALE	60	yes	54	Positive
Baseline	Annual	SS5	16	MALE	49	no	37	Positive
Baseline	Annual	SS5	16	FEMALE	33	yes	0	Negative
Baseline	Annual	SS5	16	FEMALE	7	yes	0	Negative
Baseline	Annual	SS5	16	MALE	25	no	10	Positive
Baseline	Annual	SS5	16	MALE	38	yes	0	Positive
Baseline	Annual	SS5	16	MALE	56	yes	36	Positive
Baseline	Annual	SS5	16	FEMALE	48	no	24	Positive
Baseline	Annual	SS5	16	FEMALE	8	no	0	Negative
Baseline	Annual	SS5	16	FEMALE	44	no	23	Positive
Baseline	Annual	SS5	16	MALE	41	yes	0	Positive
Baseline	Annual	SS5	16	MALE	41	no	0	Positive
Baseline	Annual	SS5	16	MALE	55	no	6	Positive
Baseline	Annual	SS5	16	MALE	55	yes	189	Positive
Baseline	Annual	SS5	16	FEMALE	12	yes	0	Negative
Baseline	Annual	SS5	16	FEMALE	13	yes	0	Negative
Baseline	Annual	SS5	16	FEMALE	6	yes	0	Negative
Baseline	Annual	SS5	16	FEMALE	46	yes	0	Positive
Baseline	Annual	SS5	16	MALE	27	yes	0	Positive
Baseline	Annual	SS5	16	FEMALE	18	yes	0	Negative
Baseline	Annual	SS5	16	FEMALE	40	yes	18	Positive
Baseline	Annual	SS5	16	FEMALE	39	yes	1	Negative
Baseline	Annual	SS5	16	FEMALE	35	yes	0	Positive
Baseline	Annual	SS5	16	FEMALE	35	yes	0	Negative
Baseline	Annual	SS5	16	FEMALE	45	yes	0	Negative
Baseline	Annual	SS5	16	FEMALE	30	no	0	Negative
Baseline	Annual	SS5	16	FEMALE	26	yes	0	Negative
Baseline	Annual	SS5	16	FEMALE	40	yes	0	Positive
Baseline	Annual	SS5	16	MALE	25	yes	0	Positive
Baseline	Annual	SS5	16	FEMALE	12	yes	0	Negative
Baseline	Annual	SS5	16	FEMALE	60	no	2	Positive
Baseline	Annual	SS5	16	FEMALE	25	yes	0	Negative
Baseline	Annual	SS5	16	FEMALE	33	no	0	Negative
Baseline	Annual	SS5	16	FEMALE	50	yes	12	Positive
Baseline	Annual	SS5	16	FEMALE	19	no	3	Positive
Baseline	Annual	SS5	16	FEMALE	19	yes	0	Positive
Baseline	Annual	SS5	16	FEMALE	8	yes	0	Negative
Baseline	Annual	SS5	16	FEMALE	6	yes	0	Negative
Baseline	Annual	SS5	16	FEMALE	12	yes	0	Negative
Baseline	Annual	SS5	16	MALE	60	yes	0	Negative
Baseline	Annual	SS5	16	MALE	8	yes	50	Positive
Baseline	Annual	SS5	16	MALE	8	yes	0	Negative
Baseline	Annual	SS5	16	MALE	12	yes	0	Negative
Baseline	Annual	SS5	16	MALE	12	yes	0	Positive
Baseline	Annual	SS5	16	FEMALE	19	yes	0	Negative
Baseline	Annual	SS5	16	FEMALE	18	yes	0	Negative
Baseline	Annual	SS5	16	FEMALE	19	yes	0	Negative
Baseline	Annual	SS5	16	FEMALE	28	no	0	Positive
Baseline	Annual	SS5	16	FEMALE	60	yes	0	Negative
Baseline	Annual	SS5	16	MALE	7	yes	0	Negative
Baseline	Annual	SS5	16	FEMALE	11	yes	0	Negative
Baseline	Annual	SS5	16	FEMALE	8	yes	0	Negative
Baseline	Annual	SS5	16	MALE	8	yes	0	Negative
Baseline	Annual	SS5	16	FEMALE	16	yes	0	Negative
Baseline	Annual	SS5	16	FEMALE	16	yes	0	Negative
Baseline	Annual	SS5	16	MALE	12	yes	0	Negative
Baseline	Annual	SS5	16	MALE	8	yes	20	Negative
Baseline	Annual	SS5	16	MALE	8	yes	0	Negative
Baseline	Annual	SS5	16	MALE	13	yes	0	Negative
Baseline	Annual	SS5	16	FEMALE	10	yes	0	Negative
Baseline	Annual	SS5	16	MALE	13	yes	13	Positive
Baseline	Annual	SS5	16	FEMALE	8	yes	0	Negative
Baseline	Annual	SS5	16	FEMALE	12	yes	0	Negative
Baseline	Annual	SS5	16	FEMALE	35	yes	0	Positive
Baseline	Annual	SS5	16	FEMALE	15	yes	0	Positive
Baseline	Annual	SS5	16	MALE	15	yes	0	Negative
Baseline	Annual	SS5	16	MALE	8	yes	0	Negative
Baseline	Annual	SS5	16	FEMALE	25	yes	0	Negative
Baseline	Annual	SS5	16	FEMALE	25	yes	0	Negative
Baseline	Annual	SS5	16	FEMALE	12	yes	0	Negative
Baseline	Annual	SS5	16	FEMALE	12	yes	0	Positive
Baseline	Annual	SS5	16	MALE	8	yes	0	Negative
Baseline	Annual	SS5	16	MALE	15	yes	0	Negative
Baseline	Annual	SS5	16	FEMALE	8	yes	0	Negative
Baseline	Annual	SS5	16	MALE	11	yes	0	Negative
Baseline	Annual	SS5	16	FEMALE	13	yes	0	Negative
Baseline	Annual	SS5	16	FEMALE	16	yes	0	Negative
Baseline	Annual	SS5	16	FEMALE	8	no	0	Negative
Baseline	Annual	SS5	16	FEMALE	12	yes	0	Negative
Baseline	Annual	SS5	16	FEMALE	13	yes	0	Positive
Baseline	Annual	SS5	16	FEMALE	15	yes	0	Negative
Baseline	Annual	SS5	16	FEMALE	12	yes	0	Negative
Baseline	Annual	SS5	16	MALE	7	yes	0	Negative
Baseline	Annual	SS5	16	FEMALE	15	yes	0	Negative
Baseline	Annual	SS5	16	FEMALE	8	yes	0	Negative
Baseline	Annual	SS5	16	MALE	13	yes	0	Negative
Baseline	Annual	SS5	16	FEMALE	19	yes	0	Positive
Baseline	Annual	SS5	16	MALE	15	yes	0	Negative
Baseline	Annual	SS5	16	FEMALE	7	yes	0	Negative
Baseline	Annual	SS5	16	FEMALE	15	yes	0	Negative
Baseline	Annual	SS5	16	FEMALE	12	yes	6	Positive
Baseline	Annual	SS5	16	FEMALE	13	yes	0	Negative
Baseline	Annual	SS5	16	FEMALE	60	no	0	Negative
Baseline	Annual	SS5	16	MALE	12	yes	24	Positive
Baseline	Annual	SS5	16	MALE	21	no	0	Negative
Baseline	Annual	SS5	16	MALE	20	yes	0	Positive
Baseline	Annual	SS5	16	FEMALE	60	yes	0	Negative
Baseline	Annual	SS5	16	MALE	28	no	0	Negative
Baseline	Annual	SS5	16	MALE	29	yes	0	Negative
Baseline	Annual	SS5	16	MALE	35	yes	0	Negative
Baseline	Annual	SS5	16	MALE	7	yes	0	Negative
Baseline	Annual	SS5	16	FEMALE	16	yes	0	Negative
Baseline	Annual	SS5	16	MALE	15	yes	0	Negative
Baseline	Annual	SS5	16	MALE	8	yes	8	Positive
Baseline	Annual	SS5	16	MALE	15	yes	0	Negative
Baseline	Annual	SS5	16	MALE	7	yes	0	Negative
Baseline	Annual	SS5	16	FEMALE	50	yes	0	Positive
Baseline	Annual	SS5	16	MALE	40	no	0	Negative
Baseline	Annual	SS5	16	FEMALE	31	yes	0	Negative
Baseline	Annual	SS5	16	MALE	38	no	0	Positive
Baseline	Annual	SS5	16	FEMALE	6	yes	0	Negative
Baseline	Annual	SS5	16	FEMALE	55	yes	59	Positive
Baseline	Annual	SS5	16	MALE	30	yes	9	Positive
Baseline	Annual	SS5	16	FEMALE	12	yes	0	Negative
Baseline	Annual	SS5	16	FEMALE	12	yes	0	Negative
Baseline	Annual	SS5	16	MALE	13	no	41	Positive
Baseline	Annual	SS5	16	FEMALE	38	yes	0	Negative
Baseline	Annual	SS5	16	MALE	45	no	0	Positive
Baseline	Annual	SS5	16	FEMALE	7	no	0	Positive
Baseline	Annual	SS5	16	MALE	42	no	0	Positive
Baseline	Annual	SS5	16	FEMALE	45	no	0	Positive
Baseline	Annual	SS5	16	FEMALE	9	yes	0	Negative
Baseline	Annual	SS5	16	MALE	20	yes	19	Positive
Baseline	Annual	SS5	16	FEMALE	37	yes	1	Negative
Baseline	Annual	SS5	16	FEMALE	18	no	0	Positive
Baseline	Annual	SS5	16	FEMALE	18	yes	13	Positive
Baseline	Annual	SS5	16	MALE	25	yes	0	Negative
Baseline	Annual	SS5	16	FEMALE	14	yes	0	Negative
Baseline	Annual	SS5	16	FEMALE	50	yes	7	Positive
Baseline	Annual	SS5	16	MALE	30	no	0	Negative
[truncated: 1,590 more rows]

## Sheet: Year 1
YEAR	TMTGROUP	SentinelSite	VILLAGE	GENDER	AGE	BEDNET	MF	STRIPTEST	STRIP_SCORE
Year 1	Semiannual	SS1	2	FEMALE	16	Yes	0	Negative	0
Year 1	Semiannual	SS1	2	FEMALE	30	Yes	0	Negative	0
Year 1	Semiannual	SS1	2	MALE	51	Yes	0	Positive	1
Year 1	Semiannual	SS1	2	FEMALE	40	Yes	0	Positive	2
Year 1	Semiannual	SS1	2	MALE	31	Yes	0	Negative	0
Year 1	Semiannual	SS1	2	MALE	20	Yes	0	Negative	0
Year 1	Semiannual	SS1	2	FEMALE	39	Yes	0	Negative	0
Year 1	Semiannual	SS1	2	FEMALE	25	Yes	0	Negative	0
Year 1	Semiannual	SS1	2	FEMALE	19	Yes	0	Negative	0
Year 1	Semiannual	SS1	2	FEMALE	15	Yes	0	Negative	0
Year 1	Semiannual	SS1	2	MALE	48	Yes	0	Negative	0
Year 1	Semiannual	SS1	2	FEMALE	42	Yes	0	Negative	0
Year 1	Semiannual	SS1	2	MALE	16	Yes	0	Negative	0
Year 1	Semiannual	SS1	2	MALE	29	Yes	0	Negative	0
Year 1	Semiannual	SS1	2	FEMALE	32	Yes	0	Negative	0
Year 1	Semiannual	SS1	2	MALE	9	Yes	0	Negative	0
Year 1	Semiannual	SS1	2	MALE	11	Yes	0	Negative	0
Year 1	Semiannual	SS1	2	MALE	14	Yes	0	Positive	1
Year 1	Semiannual	SS1	2	FEMALE	13	Yes	0	Negative	0
Year 1	Semiannual	SS1	2	FEMALE	47	Yes	0	Positive	2
Year 1	Semiannual	SS1	2	MALE	39	Yes	0	Negative	0
Year 1	Semiannual	SS1	2	MALE	10	Yes	0	Negative	0
Year 1	Semiannual	SS1	2	FEMALE	17	Yes	0	Negative	0
Year 1	Semiannual	SS1	2	MALE	17	Yes	0	Positive	1
Year 1	Semiannual	SS1	2	FEMALE	46	No	0	Negative	0
Year 1	Semiannual	SS1	2	MALE	24	Yes	0	Negative	0
Year 1	Semiannual	SS1	2	FEMALE	20	Yes	0	Negative	0
Year 1	Semiannual	SS1	2	MALE	8	Yes	0	Negative	0
Year 1	Semiannual	SS1	2	MALE	37	Yes	0	Negative	0
Year 1	Semiannual	SS1	2	MALE	32	Yes	0	Negative	0
Year 1	Semiannual	SS1	2	FEMALE	32	Missing	0	Negative	0
Year 1	Semiannual	SS1	2	FEMALE	13	Yes	0	Negative	0
Year 1	Semiannual	SS1	2	MALE	29	No	0	Positive	2
Year 1	Semiannual	SS1	2	FEMALE	6	No	0	Positive	1
Year 1	Semiannual	SS1	2	MALE	34	Yes	0	Positive	2
Year 1	Semiannual	SS1	2	MALE	8	Yes	0	Negative	0
Year 1	Semiannual	SS1	2	MALE	9	Yes	0	Negative	0
Year 1	Semiannual	SS1	2	FEMALE	26	Yes	0	Negative	0
Year 1	Semiannual	SS1	2	FEMALE	51	Yes		Negative	0
Year 1	Semiannual	SS1	2	MALE	60	Yes	0	Positive	1
Year 1	Semiannual	SS1	2	MALE	28	Yes	0	Positive	2
Year 1	Semiannual	SS1	2	MALE	20	Yes	0	Positive	1
Year 1	Semiannual	SS1	2	FEMALE	11	Yes	0	Negative	0
Year 1	Semiannual	SS1	2	FEMALE	19	Yes	0	Negative	0
Year 1	Semiannual	SS1	2	MALE	34	Yes	0	Negative	0
Year 1	Semiannual	SS1	2	MALE	13	Yes	0	Negative	0
Year 1	Semiannual	SS1	2	FEMALE	40	Yes	0	Positive	1
Year 1	Semiannual	SS1	2	MALE	35	Yes	0	Negative	0
Year 1	Semiannual	SS1	2	MALE	10	Yes	0	Negative	0
Year 1	Semiannual	SS1	2	FEMALE	9	Yes	0	Negative	0
Year 1	Semiannual	SS1	2	MALE	8	Yes	0	Negative	0
Year 1	Semiannual	SS1	2	MALE	6	Yes	0	Negative	0
Year 1	Semiannual	SS1	2	MALE	38	No	0	Negative	0
Year 1	Semiannual	SS1	2	FEMALE	31	Yes	0	Negative	0
Year 1	Semiannual	SS1	2	FEMALE	14	Yes	0	Negative	0
Year 1	Semiannual	SS1	2	MALE	15	Yes	0	Negative	0
Year 1	Semiannual	SS1	2	FEMALE	15	Yes	0	Negative	0
Year 1	Semiannual	SS1	2	MALE	38	Yes	1	Positive	2
Year 1	Semiannual	SS1	2	FEMALE	37	Yes	0	Negative	0
Year 1	Semiannual	SS1	2	MALE	47	Yes	0	Negative	0
Year 1	Semiannual	SS1	2	MALE	12	No	0	Negative	0
Year 1	Semiannual	SS1	2	FEMALE	36	No	0	Negative	0
Year 1	Semiannual	SS1	2	FEMALE	46	Yes	0	Positive	1
Year 1	Semiannual	SS1	2	MALE	33	Yes	0	Negative	0
Year 1	Semiannual	SS1	2	MALE	32	No	0	Positive	1
Year 1	Semiannual	SS1	2	FEMALE	34	No	0	Negative	0
Year 1	Semiannual	SS1	2	FEMALE	41	Yes	0	Negative	0
Year 1	Semiannual	SS1	2	MALE	42	Yes	0	Negative	0
Year 1	Semiannual	SS1	2	MALE	27	Yes	0	Negative	0
Year 1	Semiannual	SS1	2	FEMALE	25	Yes	0	Negative	0
Year 1	Semiannual	SS1	2	MALE	55	No	0	Negative	0
Year 1	Semiannual	SS1	2	FEMALE	42	Yes	0	Negative	0
Year 1	Semiannual	SS1	2	FEMALE	10	Yes	0	Negative	0
Year 1	Semiannual	SS1	2	FEMALE	25	Yes	0	Negative	0
Year 1	Semiannual	SS1	2	FEMALE	8	Yes	0	Negative	0
Year 1	Semiannual	SS1	2	MALE	11	Yes	0	Negative	0
Year 1	Semiannual	SS1	2	MALE	29	Yes	0	Negative	0
Year 1	Semiannual	SS1	2	FEMALE	26	No	0	Negative	0
Year 1	Semiannual	SS1	2	FEMALE	30	Yes	0	Negative	0
Year 1	Semiannual	SS1	2	FEMALE	9	Yes	0	Negative	0
Year 1	Semiannual	SS1	2	FEMALE	6	Yes	0	Negative	0
Year 1	Semiannual	SS1	2	MALE	9	Yes	0	Negative	0
Year 1	Semiannual	SS1	2	FEMALE	12	No	0	Negative	0
Year 1	Semiannual	SS1	2	FEMALE	9	No	0	Negative	0
Year 1	Semiannual	SS1	2	MALE	5	Yes	0	Negative	0
Year 1	Semiannual	SS1	2	FEMALE	37	Yes	0	Negative	0
Year 1	Semiannual	SS1	2	FEMALE	8	Yes	0	Negative	0
Year 1	Semiannual	SS1	2	FEMALE	35	Yes	0	Negative	0
Year 1	Semiannual	SS1	2	MALE	10	No	0	Negative	0
Year 1	Semiannual	SS1	2	FEMALE	7	Yes	0	Negative	0
Year 1	Semiannual	SS1	2	FEMALE	37	Yes
Year 1	Semiannual	SS1	2	FEMALE	20	Yes
Year 1	Semiannual	SS1	2	FEMALE	13		0	Negative	0
Year 1	Semiannual	SS1	2	MALE	30		0	Negative	0
Year 1	Semiannual	SS1	2	MALE	41		0	NA	0
Year 1	Semiannual	SS1	2	MALE	7		0	Positive	2
Year 1	Semiannual	SS1	20	MALE	60	No	0	Positive	3
Year 1	Semiannual	SS1	20	FEMALE	29	Yes	0	Positive	1
Year 1	Semiannual	SS1	20	MALE	51	Yes	0	Negative	0
Year 1	Semiannual	SS1	20	MALE	15	Yes	0	Negative	0
Year 1	Semiannual	SS1	20	MALE	13	Yes	0	Negative	0
Year 1	Semiannual	SS1	20	MALE	24	Yes	0	Positive	1
Year 1	Semiannual	SS1	20	FEMALE	25	Yes	1	Positive	3
Year 1	Semiannual	SS1	20	MALE	36	Yes	0	Positive	2
Year 1	Semiannual	SS1	20	MALE	10	Yes	0	Negative	0
Year 1	Semiannual	SS1	20	FEMALE	14	Yes	0	Negative	0
Year 1	Semiannual	SS1	20	FEMALE	23	Yes	0	Negative	0
Year 1	Semiannual	SS1	20	FEMALE	13	Yes	0	Negative	0
Year 1	Semiannual	SS1	20	MALE	8	Yes	0	Negative	0
Year 1	Semiannual	SS1	20	FEMALE	10	Yes	0	Negative	0
Year 1	Semiannual	SS1	20	MALE	7	Yes	0	Negative	0
Year 1	Semiannual	SS1	20	MALE	13	Yes	0	Negative	0
Year 1	Semiannual	SS1	20	MALE	31	Yes	0	Positive	2
Year 1	Semiannual	SS1	20	FEMALE	10	Yes	0	Negative	0
Year 1	Semiannual	SS1	20	MALE	30	Yes	0	Positive	3
Year 1	Semiannual	SS1	20	FEMALE	24	Yes	0	NA	0
Year 1	Semiannual	SS1	20	FEMALE	10	Yes	0	Negative	0
Year 1	Semiannual	SS1	20	FEMALE	12	Yes	0	Negative	0
Year 1	Semiannual	SS1	20	FEMALE	7	Yes	0	Negative	0
Year 1	Semiannual	SS1	20	FEMALE	19	Yes	0	Positive	1
Year 1	Semiannual	SS1	20	FEMALE	46	Yes	0	Negative	0
Year 1	Semiannual	SS1	20	MALE	54	Yes	0	Positive	2
Year 1	Semiannual	SS1	20	FEMALE	23	Yes	0	Positive	3
Year 1	Semiannual	SS1	20	MALE	27	Yes	0	Positive	2
Year 1	Semiannual	SS1	20	MALE	28	Yes	0	Negative	0
Year 1	Semiannual	SS1	20	FEMALE	42	Yes	0	Positive	1
Year 1	Semiannual	SS1	20	MALE	7	Yes	0	Negative	0
Year 1	Semiannual	SS1	20	FEMALE	13	Yes	0	Positive	2
Year 1	Semiannual	SS1	20	FEMALE	51	Yes	0	Positive	2
Year 1	Semiannual	SS1	20	MALE	18	Yes	0	Positive	3
Year 1	Semiannual	SS1	20	MALE	23	Yes	0	Positive	2
Year 1	Semiannual	SS1	20	MALE	10	Yes	0	Negative	0
Year 1	Semiannual	SS1	20	MALE	6	Yes	0	Negative	0
Year 1	Semiannual	SS1	20	MALE	13	Yes	0	Negative	0
Year 1	Semiannual	SS1	20	MALE	36	Yes	0	Positive	1
Year 1	Semiannual	SS1	20	FEMALE	18	Yes	0	Negative	0
Year 1	Semiannual	SS1	20	FEMALE	18	Yes	0	Negative	0
Year 1	Semiannual	SS1	20	FEMALE	12	Yes	0	Negative	0
Year 1	Semiannual	SS1	20	FEMALE	12	Yes	0	Negative	0
Year 1	Semiannual	SS1	20	MALE	26	Yes	0	Negative	0
Year 1	Semiannual	SS1	20	FEMALE	25	Yes	0	Negative	0
Year 1	Semiannual	SS1	20	MALE	14	Yes	0	Negative	0
Year 1	Semiannual	SS1	20	MALE	29	Yes	0	Negative	0
Year 1	Semiannual	SS1	20	FEMALE	6	Yes	0	Negative	0
Year 1	Semiannual	SS1	20	MALE	6	Yes	0	Negative	0
Year 1	Semiannual	SS1	20	MALE	46	Yes	0	Negative	0
Year 1	Semiannual	SS1	20	MALE	34	No	0	Positive	1
Year 1	Semiannual	SS1	20	MALE	56	Yes	0	Positive	1
Year 1	Semiannual	SS1	20	FEMALE	48	Yes	0	Negative	0
Year 1	Semiannual	SS1	20	FEMALE	44	No	0	Negative	0
Year 1	Semiannual	SS1	20	MALE	48	Yes	0	Positive	1
Year 1	Semiannual	SS1	20	FEMALE	8	Yes	0	Negative	0
Year 1	Semiannual	SS1	20	MALE	11	Yes	0	Negative	0
Year 1	Semiannual	SS1	20	MALE	61	Yes	0	Positive	2
Year 1	Semiannual	SS1	20	FEMALE	21	Yes	0	Negative	0
Year 1	Semiannual	SS1	20	FEMALE	14	Yes	0	Negative	0
Year 1	Semiannual	SS1	20	MALE	10	Yes	0	Negative	0
Year 1	Semiannual	SS1	20	FEMALE	43	Yes	0	Positive	1
Year 1	Semiannual	SS1	20	MALE	8	Yes	0	Negative	0
Year 1	Semiannual	SS1	20	MALE	33	Yes	0	Positive	1
Year 1	Semiannual	SS1	20	FEMALE	38	No	0	Positive	1
Year 1	Semiannual	SS1	20	MALE	18	Yes	0	Positive	2
Year 1	Semiannual	SS1	20	FEMALE	17	Yes	0	Negative	0
Year 1	Semiannual	SS1	20	FEMALE	27	Yes	0	Positive	1
Year 1	Semiannual	SS1	20	MALE	7	Yes	0	Negative	0
Year 1	Semiannual	SS1	20	FEMALE	18	Yes	0	Negative	0
Year 1	Semiannual	SS1	20	FEMALE	30	Yes	0	Negative	0
Year 1	Semiannual	SS1	20	MALE	41	No	0	Negative	0
Year 1	Semiannual	SS1	20	FEMALE	33	Yes	0	Negative	0
Year 1	Semiannual	SS1	20	MALE	64	Yes	0	Negative	0
Year 1	Semiannual	SS1	17	MALE	35	Yes	0	Negative	0
Year 1	Semiannual	SS1	17	MALE	47	No	0	Negative	0
Year 1	Semiannual	SS1	17	FEMALE	10	Yes	0	Negative	0
Year 1	Semiannual	SS1	17	MALE	22	Yes	0	Negative	0
Year 1	Semiannual	SS1	17	FEMALE	41	Yes	0	Negative	0
Year 1	Semiannual	SS1	17	MALE	41	No	0	Negative	0
Year 1	Semiannual	SS1	17	MALE	51	No	0	Negative	0
Year 1	Semiannual	SS1	17	MALE	26	Yes	0	Negative	0
Year 1	Semiannual	SS1	17	MALE	30	No	0	Positive	2
Year 1	Semiannual	SS1	17	MALE	26	Yes	0	Negative	0
Year 1	Semiannual	SS1	17	FEMALE	19	Yes	0	Negative	0
Year 1	Semiannual	SS1	17	MALE	14	No	0	Negative	0
Year 1	Semiannual	SS1	17	FEMALE	27	Yes	0	Negative	0
Year 1	Semiannual	SS1	17	FEMALE	41	No	0	Negative	0
Year 1	Semiannual	SS1	17	MALE	7	No	0	Negative	0
Year 1	Semiannual	SS1	17	FEMALE	41	Yes	0	Positive	2
Year 1	Semiannual	SS1	17	MALE	43	Yes	0	Negative	0
Year 1	Semiannual	SS1	17	MALE	56	Yes	0	Negative	0
Year 1	Semiannual	SS1	17	MALE	30	Yes	0	Negative	0
Year 1	Semiannual	SS1	17	MALE	18	Yes	0	Negative	0
Year 1	Semiannual	SS1	17	FEMALE	32	Yes	0	Positive	1
Year 1	Semiannual	SS1	17	MALE	10	Yes	0	Negative	0
Year 1	Semiannual	SS1	17	MALE	12	Yes	0	Negative	0
Year 1	Semiannual	SS1	17	FEMALE	7	Yes	0	Negative	0
Year 1	Semiannual	SS1	17	MALE	25	Yes	0	Negative	0
Year 1	Semiannual	SS1	17	MALE	21	Yes	0	Negative	0
Year 1	Semiannual	SS1	17	MALE	24	Yes	0	Positive	1
Year 1	Semiannual	SS1	17	MALE	6	Yes	0	Negative	0
Year 1	Semiannual	SS1	17	FEMALE	23	Yes	0	Negative	0
Year 1	Semiannual	SS1	17	FEMALE	20	Yes	0	Negative	0
Year 1	Semiannual	SS1	17	MALE	46	Yes	0	Positive	1
Year 1	Semiannual	SS1	17	FEMALE	21	Yes	0	Negative	0
Year 1	Semiannual	SS1	17	FEMALE	8	Yes	0	Negative	0
Year 1	Semiannual	SS1	17	MALE	18	Yes	0	Negative	0
Year 1	Semiannual	SS1	17	FEMALE	24	Yes	0	Positive	2
Year 1	Semiannual	SS1	17	FEMALE	7	Yes	0	Negative	0
Year 1	Semiannual	SS1	17	FEMALE	42	Yes	0	Negative	0
Year 1	Semiannual	SS1	17	FEMALE	39	No	0	Negative	0
Year 1	Semiannual	SS1	17	FEMALE	46	No	0	Negative	0
Year 1	Semiannual	SS1	17	MALE	15	Yes	0	Negative	0
Year 1	Semiannual	SS1	17	FEMALE	12	Yes	0	Negative	0
Year 1	Semiannual	SS1	17	FEMALE	14	Yes	0	Negative	0
Year 1	Semiannual	SS1	17	MALE	14	Yes	0	Negative	0
Year 1	Semiannual	SS1	17	FEMALE	8	Yes	0	Negative	0
Year 1	Semiannual	SS1	17	MALE	11	Yes	0	Negative	0
Year 1	Semiannual	SS1	17	FEMALE	15	Yes	0	Negative	0
Year 1	Semiannual	SS1	17	FEMALE	13	Yes	0	Positive	2
Year 1	Semiannual	SS1	17	FEMALE	23	Yes	0	Positive	3
Year 1	Semiannual	SS1	17	MALE	7	Yes	0	Negative	0
Year 1	Semiannual	SS1	17	FEMALE	12	Yes	0	Negative	0
Year 1	Semiannual	SS1	17	FEMALE	9	Yes	0	Negative	0
Year 1	Semiannual	SS1	17	MALE	14	Yes	0	Negative	0
Year 1	Semiannual	SS1	17	MALE	25	Yes	0	Positive	1
Year 1	Semiannual	SS1	17	FEMALE	12	Yes	0	Negative	0
Year 1	Semiannual	SS1	17	FEMALE	10	Yes	0	Positive	2
Year 1	Semiannual	SS1	17	FEMALE	11	No	0	Negative	0
Year 1	Semiannual	SS1	17	FEMALE	40	Yes	0	Negative	0
Year 1	Semiannual	SS1	17	MALE	9	No	0	Negative	0
Year 1	Semiannual	SS1	17	MALE	8	Yes	0	Negative	0
Year 1	Semiannual	SS1	17	MALE	7	Yes	0	Negative	0
Year 1	Semiannual	SS1	17	MALE	8	No	0	Negative	0
Year 1	Semiannual	SS1	17	FEMALE	11	Yes	0	Negative	0
Year 1	Semiannual	SS1	17	FEMALE	13	Yes	0	Negative	0
Year 1	Semiannual	SS1	17	MALE	17	Yes	0	Negative	0
Year 1	Semiannual	SS1	17	FEMALE	13	Yes	0	Negative	0
Year 1	Semiannual	SS1	17	MALE	13	Yes	0	Negative	0
Year 1	Semiannual	SS1	17	FEMALE	11	Yes	0	Positive	2
Year 1	Semiannual	SS1	17	MALE	39	No	0	Positive	3
Year 1	Semiannual	SS1	17	MALE	14	Yes	0	Negative	0
Year 1	Semiannual	SS1	17	MALE	7	No	0	Positive	2
Year 1	Semiannual	SS1	17	FEMALE	20	Yes	0	Negative	0
Year 1	Semiannual	SS1	17	MALE	35	Yes	0	Negative	0
Year 1	Semiannual	SS1	17	FEMALE	51	Yes	0	Negative	0
Year 1	Semiannual	SS1	17	MALE	51	Yes	0	Positive	2
Year 1	Semiannual	SS1	17	FEMALE	49	No	0	Negative	0
Year 1	Semiannual	SS1	17	FEMALE	5	Yes	0	Negative	0
Year 1	Semiannual	SS1	17	FEMALE	34	Yes	0	Positive	1
Year 1	Semiannual	SS1	17	MALE	7	Yes	0	Negative	0
Year 1	Semiannual	SS1	17	MALE	9	Yes	0	Negative	0
Year 1	Semiannual	SS1	17	MALE	51	Yes	0	Negative	0
Year 1	Semiannual	SS1	17	MALE	12	Yes	0	Negative	0
Year 1	Semiannual	SS1	17	MALE	7	Yes	0	Negative	0
Year 1	Semiannual	SS1	17	FEMALE	35	Yes	0	Negative	0
Year 1	Semiannual	SS1	17	MALE	13	Yes	0	Negative	0
Year 1	Semiannual	SS1	17	FEMALE	16	Yes	0	Negative	0
Year 1	Semiannual	SS1	17	MALE	35	Yes	0	Positive	1
Year 1	Semiannual	SS1	17	MALE	9	Yes	0	Negative	0
Year 1	Semiannual	SS1	17	FEMALE	39	Yes	0	Positive	3
Year 1	Semiannual	SS1	17	MALE	50	No	0	Negative	0
Year 1	Semiannual	SS1	17	MALE	16	Yes	0	Negative	0
Year 1	Semiannual	SS1	17	FEMALE	8	Yes	0	Negative	0
Year 1	Semiannual	SS1	17	FEMALE	8	Yes	0	Negative	0
Year 1	Semiannual	SS1	17	FEMALE	49	Yes	0	Negative	0
Year 1	Semiannual	SS1	17	FEMALE	50	Yes	0	Negative	0
Year 1	Semiannual	SS1	17	FEMALE	18	Yes	0	Negative	0
Year 1	Semiannual	SS1	17	FEMALE	45	Yes	0	Negative	0
Year 1	Semiannual	SS1	17	FEMALE	20	Yes	0	Negative	0
Year 1	Semiannual	SS1	17	MALE	17	Yes	0	Negative	0
Year 1	Semiannual	SS1	17	FEMALE	16	Yes	0	Negative	0
Year 1	Semiannual	SS1	17	MALE	49	Yes	0	Negative	0
Year 1	Semiannual	SS1	17	FEMALE	6	No	0	Negative	0
Year 1	Semiannual	SS1	17	FEMALE	15	No	0	Negative	0
Year 1	Semiannual	SS1	17	FEMALE	37	No	0	Positive	1
Year 1	Semiannual	SS1	17	FEMALE	12	Yes	0	Negative	0
Year 1	Semiannual	SS1	17	MALE	27	Yes	0	Negative	0
Year 1	Semiannual	SS1	17	MALE	10	No	0	Negative	0
Year 1	Semiannual	SS1	17	FEMALE	20	Yes	0	Negative	0
Year 1	Semiannual	SS1	17	FEMALE	21	Yes	0	Positive	2
Year 1	Semiannual	SS1	17	MALE	18	No	0	Positive	3
Year 1	Semiannual	SS1	17	MALE	55	No	0	Positive	1
Year 1	Semiannual	SS1	17	MALE	21	Yes	0	Negative	0
Year 1	Semiannual	SS1	17	FEMALE	13	Yes	0	Negative	0
Year 1	Semiannual	SS1	17	MALE	25	Yes	0	Positive	3
Year 1	Semiannual	SS1	17	MALE	14	Yes	0	Negative	0
Year 1	Semiannual	SS1	17	MALE	6	Yes	0	Positive	1
Year 1	Semiannual	SS1	17	FEMALE	52	Yes	1	Positive	3
Year 1	Semiannual	SS1	17	MALE	7	Yes	0	Negative	0
Year 1	Semiannual	SS1	17	MALE	19	Yes	0	Positive	1
Year 1	Semiannual	SS1	17	FEMALE	11	Yes	0	Negative	0
Year 1	Semiannual	SS1	17	FEMALE	46	Yes	0	Negative	0
Year 1	Semiannual	SS1	17	MALE	10	Yes	0	Negative	0
Year 1	Semiannual	SS1	17	FEMALE	32	Yes	0	Negative	0
Year 1	Semiannual	SS1	17	MALE	32	Yes	0	Negative	0
Year 1	Semiannual	SS1	17	FEMALE	5	Yes	0	Negative	0
Year 1	Semiannual	SS1	17	FEMALE	31	Yes	0	Positive	1
Year 1	Semiannual	SS1	17	FEMALE	6	Yes	0	Negative	0
Year 1	Semiannual	SS1	17	FEMALE	7	Yes	0	Negative	0
Year 1	Semiannual	SS1	17	FEMALE	49	Yes	0	Negative	0
Year 1	Semiannual	SS1	17	MALE	16	Yes	0	Negative	0
Year 1	Semiannual	SS1	17	MALE	13	Yes	0	Negative	0
Year 1	Semiannual	SS1	17	FEMALE	5	Yes	0	Negative	0
Year 1	Semiannual	SS1	17	MALE	16	Yes	0	Negative	0
Year 1	Semiannual	SS1	17	MALE	5	Yes
Year 1	Semiannual	SS1	11	MALE	63	Yes	0	Negative	0
Year 1	Semiannual	SS1	11	MALE	60	Yes	0	Positive	3
Year 1	Semiannual	SS1	11	MALE	33	Yes	0	Negative	0
Year 1	Semiannual	SS1	11	FEMALE	33	Yes	0	Negative	0
Year 1	Semiannual	SS1	11	FEMALE	8	Yes		Negative	0
Year 1	Semiannual	SS1	11	FEMALE	53	No	0	Positive	2
Year 1	Semiannual	SS1	11	MALE	23	Yes	0	Positive	1
Year 1	Semiannual	SS1	11	MALE	42	Yes	0	Positive	2
Year 1	Semiannual	SS1	11	FEMALE	39	Yes	0	Negative	0
Year 1	Semiannual	SS1	11	MALE	19	Yes	0	Negative	0
Year 1	Semiannual	SS1	11	FEMALE	15	Yes	0	Negative	0
Year 1	Semiannual	SS1	11	FEMALE	41	Yes	0	Negative	0
Year 1	Semiannual	SS1	11	FEMALE	15	Yes	0	Negative	0
Year 1	Semiannual	SS1	11	FEMALE	23	Yes	0	Negative	0
Year 1	Semiannual	SS1	11	MALE	18	No	0	Positive	1
Year 1	Semiannual	SS1	11	FEMALE	10	Yes	0	Negative	0
Year 1	Semiannual	SS1	11	FEMALE	28	Yes	0	Positive	2
Year 1	Semiannual	SS1	11	FEMALE	35	Yes	0	Positive	2
Year 1	Semiannual	SS1	11	MALE	9	Yes	0	Negative	0
Year 1	Semiannual	SS1	11	FEMALE	11	Yes	0	Negative	0
Year 1	Semiannual	SS1	11	FEMALE	15	Yes	0	Negative	0
Year 1	Semiannual	SS1	11	FEMALE	7	Yes	0	Negative	0
Year 1	Semiannual	SS1	11	MALE	14	Yes	0	Negative	0
Year 1	Semiannual	SS1	11	FEMALE	10	Yes	0	Negative	0
Year 1	Semiannual	SS1	11	FEMALE	7	Yes	0	Negative	0
Year 1	Semiannual	SS1	11	FEMALE	8	Yes	0	Negative	0
Year 1	Semiannual	SS1	11	FEMALE	27	Yes	0	Negative	0
Year 1	Semiannual	SS1	11	MALE	11	Yes	0	Negative	0
Year 1	Semiannual	SS1	11	MALE	39	No	0	Negative	0
Year 1	Semiannual	SS1	11	MALE	39	Yes	0	Positive	2
Year 1	Semiannual	SS1	11	FEMALE	26	Yes	0	Negative	0
Year 1	Semiannual	SS1	11	FEMALE	9	Yes	0	Negative	0
Year 1	Semiannual	SS1	11	FEMALE	19	Yes	0	Negative	0
Year 1	Semiannual	SS1	11	MALE	16	Yes	0	Negative	0
Year 1	Semiannual	SS1	11	MALE	19	No	0	Negative	0
Year 1	Semiannual	SS1	11	FEMALE	16	Yes	0	Negative	0
Year 1	Semiannual	SS1	11	MALE	38	Yes	0	Positive	0
Year 1	Semiannual	SS1	11	MALE	10	Yes	0	Negative	0
Year 1	Semiannual	SS1	11	FEMALE	59	No	0	Negative	0
Year 1	Semiannual	SS1	11	FEMALE	49	Yes	0	Negative	0
Year 1	Semiannual	SS1	11	FEMALE	23	Yes	0	Negative	0
Year 1	Semiannual	SS1	11	MALE	45	Yes	0	Negative	0
Year 1	Semiannual	SS1	11	FEMALE	39	Yes	0	Negative	0
Year 1	Semiannual	SS1	11	MALE	16	No	0	Negative	0
Year 1	Semiannual	SS1	11	FEMALE	12	Yes	0	Negative	0
Year 1	Semiannual	SS1	11	FEMALE	12	Yes	0	Negative	0
Year 1	Semiannual	SS1	11	FEMALE	15	Yes	0	Negative	0
Year 1	Semiannual	SS1	11	MALE	15	Yes	0	Negative	0
Year 1	Semiannual	SS1	11	MALE	15	Yes	0	Negative	0
Year 1	Semiannual	SS1	11	FEMALE	20	Yes	0	Negative	0
Year 1	Semiannual	SS1	11	FEMALE	36	Yes	0	Negative	0
Year 1	Semiannual	SS1	11	MALE	9	Yes	0	Positive	2
Year 1	Semiannual	SS1	11	MALE	13	Yes	0	Negative	0
Year 1	Semiannual	SS1	11	FEMALE	16	Yes	0	Negative	0
Year 1	Semiannual	SS1	11	FEMALE	16	Yes	0	Positive	2
Year 1	Semiannual	SS1	11	MALE	8	Yes	0	Negative	0
Year 1	Semiannual	SS1	11	MALE	22	Yes	0	Negative	0
Year 1	Semiannual	SS1	11	MALE	50	Missing	0	Negative	0
Year 1	Semiannual	SS1	11	FEMALE	39	Yes	0	Positive	2
Year 1	Semiannual	SS1	11	FEMALE	43	Yes	0	Positive	1
Year 1	Semiannual	SS1	11	FEMALE	19	No	0	Negative	0
Year 1	Semiannual	SS1	11	FEMALE	18	Yes	0	Negative	0
Year 1	Semiannual	SS1	11	MALE	6	Yes	0	Negative	0
Year 1	Semiannual	SS1	11	FEMALE	8	Yes	0	Negative	0
Year 1	Semiannual	SS1	11	FEMALE	16	No	0	Negative	0
Year 1	Semiannual	SS1	11	FEMALE	16	No	0	Positive	2
Year 1	Semiannual	SS1	11	FEMALE	53	Yes	0	Positive	2
Year 1	Semiannual	SS1	11	MALE	10	No	0	Negative	0
Year 1	Semiannual	SS1	11	FEMALE	18	No	0	Negative	0
Year 1	Semiannual	SS1	11	FEMALE	27	Missing	0	Negative	0
Year 1	Semiannual	SS1	11	FEMALE	10	Yes	0	Negative	0
Year 1	Semiannual	SS1	11	MALE	19	Yes	0	Negative	0
Year 1	Semiannual	SS1	11	MALE	29	No	0	Negative	0
Year 1	Semiannual	SS1	11	FEMALE	7	No	0	Negative	0
Year 1	Semiannual	SS1	11	MALE	10	Yes	0	Negative	0
Year 1	Semiannual	SS1	11	FEMALE	13	No	0	Negative	0
Year 1	Semiannual	SS1	11	FEMALE	13	Yes	0	Negative	0
Year 1	Semiannual	SS1	11	FEMALE	10	No	0	Negative	0
Year 1	Semiannual	SS1	11	MALE	36	No	0	Positive	3
Year 1	Semiannual	SS1	11	MALE	13	Yes	0	Positive	3
Year 1	Semiannual	SS2	1	MALE	42	No	0	Positive	3
Year 1	Semiannual	SS2	1	FEMALE	33	Yes	0	Negative	0
Year 1	Semiannual	SS2	1	MALE	20	Yes	0	Negative	0
Year 1	Semiannual	SS2	1	FEMALE	40	Yes	0	Negative	0
Year 1	Semiannual	SS2	1	MALE	16	Missing	0	Negative	0
Year 1	Semiannual	SS2	1	MALE	14	Yes	0	Negative	0
Year 1	Semiannual	SS2	1	MALE	9	No	0	Negative	0
Year 1	Semiannual	SS2	1	FEMALE	5	Yes	0	Negative	0
Year 1	Semiannual	SS2	1	FEMALE	18	Yes	1	Positive	3
Year 1	Semiannual	SS2	1	FEMALE	19	Yes	0	Positive	3
Year 1	Semiannual	SS2	1	MALE	13	Yes	0	Negative	0
Year 1	Semiannual	SS2	1	FEMALE	10	Missing	0	Negative	0
Year 1	Semiannual	SS2	1	FEMALE	5	Yes	0	Positive	3
Year 1	Semiannual	SS2	1	FEMALE	23	Yes	0	Positive	2
Year 1	Semiannual	SS2	1	FEMALE	10	Yes	0	Negative	0
Year 1	Semiannual	SS2	1	FEMALE	32	Yes	0	Positive	3
Year 1	Semiannual	SS2	1	FEMALE	12	Yes	0	Negative	0
Year 1	Semiannual	SS2	1	FEMALE	38	Yes	0	Positive	3
Year 1	Semiannual	SS2	1	FEMALE	35	Yes	0	Positive	1
Year 1	Semiannual	SS2	1	FEMALE	11	Yes	0	Negative	0
Year 1	Semiannual	SS2	1	FEMALE	31	No	3	Positive	3
Year 1	Semiannual	SS2	1	FEMALE	53	Missing	0	Positive	1
Year 1	Semiannual	SS2	1	MALE	13	Yes	0	Negative	0
Year 1	Semiannual	SS2	1	MALE	16	Yes	0	Positive	1
Year 1	Semiannual	SS2	1	FEMALE	10	Yes	0	Positive	1
Year 1	Semiannual	SS2	1	FEMALE	40	Yes	0	Positive	2
Year 1	Semiannual	SS2	1	FEMALE	7	Yes	0	Negative	0
Year 1	Semiannual	SS2	1	FEMALE	12	Yes	0	Negative	0
Year 1	Semiannual	SS2	1	MALE	8	Yes	0	Negative	0
Year 1	Semiannual	SS2	1	FEMALE	35	Yes	0	Positive	3
Year 1	Semiannual	SS2	1	MALE	10	Yes	0	Positive	1
Year 1	Semiannual	SS2	1	MALE	35	Yes	0	Negative	0
Year 1	Semiannual	SS2	1	FEMALE	6	Yes	0	Negative	0
Year 1	Semiannual	SS2	1	MALE	26	Yes	0	Negative	0
Year 1	Semiannual	SS2	1	MALE	22	Yes	0	Positive	3
Year 1	Semiannual	SS2	1	FEMALE	53	Yes	0	Positive	1
Year 1	Semiannual	SS2	1	FEMALE	29	Yes	0	Positive	1
Year 1	Semiannual	SS2	1	MALE	27	Yes	8	Positive	3
Year 1	Semiannual	SS2	1	MALE	53	Yes	3	Positive	3
Year 1	Semiannual	SS2	1	MALE	36	Yes	0	Positive	2
Year 1	Semiannual	SS2	1	FEMALE	37	Yes	1	Positive	1
Year 1	Semiannual	SS2	1	MALE	18	No	4	Positive	2
Year 1	Semiannual	SS2	1	FEMALE	24	Yes	0	Negative	0
Year 1	Semiannual	SS2	1	FEMALE	23	Yes	0	Negative	0
Year 1	Semiannual	SS2	1	MALE	38	No	0	Negative	0
Year 1	Semiannual	SS2	1	FEMALE	35	Yes	0	Negative	0
Year 1	Semiannual	SS2	1	MALE	6	Yes	0	Negative	0
Year 1	Semiannual	SS2	1	FEMALE	20	Yes	0	Negative	0
Year 1	Semiannual	SS2	1	FEMALE	17	Yes	0	Negative	0
Year 1	Semiannual	SS2	1	FEMALE	20	Yes	0	Negative	0
Year 1	Semiannual	SS2	1	MALE	45	Yes	0	Negative	0
Year 1	Semiannual	SS2	1	FEMALE	16	Yes	0	Positive	2
Year 1	Semiannual	SS2	1	MALE	33	No	0	Positive	3
Year 1	Semiannual	SS2	1	FEMALE	18	Yes	0	Negative	0
Year 1	Semiannual	SS2	1	FEMALE	20	Yes	0	Negative	0
Year 1	Semiannual	SS2	1	FEMALE	19	Yes	0	NA	0
Year 1	Semiannual	SS2	1	FEMALE	37	Yes	0	NA	0
Year 1	Semiannual	SS2	1	FEMALE	22	Yes	0	Positive	3
Year 1	Semiannual	SS2	1	FEMALE	13	Yes	0	Negative	0
Year 1	Semiannual	SS2	1	FEMALE	35	Yes	2	Positive	3
Year 1	Semiannual	SS2	1	FEMALE	9	No	0	NA	0
Year 1	Semiannual	SS2	1	FEMALE	13	No	0	Negative	0
Year 1	Semiannual	SS2	1	FEMALE	17	Yes	0	Negative	0
Year 1	Semiannual	SS2	1	FEMALE	17	No	0	Negative	0
Year 1	Semiannual	SS2	1	MALE	14	Yes	0	Negative	0
Year 1	Semiannual	SS2	1	FEMALE	10	Yes	0	Negative	0
Year 1	Semiannual	SS2	1	FEMALE	32	No	0	Negative	0
Year 1	Semiannual	SS2	1	MALE	30	No	0	Positive	1
Year 1	Semiannual	SS2	1	FEMALE	38	Yes	0	NA	0
Year 1	Semiannual	SS2	1	FEMALE	13	Yes	0	Negative	0
Year 1	Semiannual	SS2	1	MALE	32	Yes	0	Negative	0
Year 1	Semiannual	SS2	1	MALE	22	Yes	0	Negative	0
Year 1	Semiannual	SS2	1	MALE	18	Yes	0	Negative	0
Year 1	Semiannual	SS2	1	FEMALE	60	Yes	0	Positive	2
Year 1	Semiannual	SS2	1	MALE	28	Yes		NA	0
Year 1	Semiannual	SS2	1	FEMALE	15	Yes	0	Positive	2
Year 1	Semiannual	SS2	1	MALE	16	Yes	0	Negative	0
Year 1	Semiannual	SS2	1	FEMALE	30	Yes	0	Negative	0
Year 1	Semiannual	SS2	1	FEMALE	41	Yes		NA	0
Year 1	Semiannual	SS2	1	FEMALE	37	Yes	0	Negative	0
Year 1	Semiannual	SS2	1	MALE	19	Yes	0	NA	0
Year 1	Semiannual	SS2	1	FEMALE	18	No	0	Negative	0
Year 1	Semiannual	SS2	1	MALE	25	Yes	0	Positive	2
Year 1	Semiannual	SS2	1	MALE	33	No	0	Negative	0
Year 1	Semiannual	SS2	1	MALE	60	No	0	Positive	2
Year 1	Semiannual	SS2	1	MALE	50	Yes	0	NA	0
Year 1	Semiannual	SS2	1	MALE	19	No	0	Negative	0
Year 1	Semiannual	SS2	1	MALE	26	No	0	Negative	0
Year 1	Semiannual	SS2	1	MALE	36	Yes	0	Negative	0
Year 1	Semiannual	SS2	1	FEMALE	57	No	0	Positive	2
Year 1	Semiannual	SS2	1	MALE	56	Yes	0	Negative	0
Year 1	Semiannual	SS2	1	FEMALE	23	Yes	0	NA	0
Year 1	Semiannual	SS2	1	FEMALE	17	No	0	Positive	3
Year 1	Semiannual	SS2	1	FEMALE	14	No	0	Negative	0
Year 1	Semiannual	SS2	1	MALE	22	Yes	0	Positive	2
Year 1	Semiannual	SS2	1	FEMALE	17	No	0	Positive	3
Year 1	Semiannual	SS2	1	MALE	12	Yes	0	Negative	0
Year 1	Semiannual	SS2	1	FEMALE	35	Yes	0	Positive	2
Year 1	Semiannual	SS2	1	FEMALE	22	Yes	0	Negative	0
Year 1	Semiannual	SS2	1	MALE	55	Yes	0	Positive	2
Year 1	Semiannual	SS2	1	FEMALE	55	Yes	0	Negative	0
Year 1	Semiannual	SS2	1	MALE	25	No	0	Negative	0
Year 1	Semiannual	SS2	1	MALE	18	No	0	NA	0
Year 1	Semiannual	SS2	1	FEMALE	15	Yes	0	Negative	0
Year 1	Semiannual	SS2	1	MALE	23	Yes	0	Positive	2
Year 1	Semiannual	SS2	1	MALE	11	Yes	0	Negative	0
Year 1	Semiannual	SS2	1	MALE	15	Yes	0	Negative	0
Year 1	Semiannual	SS2	1	MALE	15	Yes		Negative	0
Year 1	Semiannual	SS2	1	FEMALE	19	Yes	0	Negative	0
Year 1	Semiannual	SS2	1	FEMALE	19	Yes	0	Negative	0
Year 1	Semiannual	SS2	1	FEMALE	35	Yes	0	Positive	1
Year 1	Semiannual	SS2	1	MALE	12	Yes	0	Negative	0
Year 1	Semiannual	SS2	1	FEMALE	10	Yes	0	Negative	0
Year 1	Semiannual	SS2	1	MALE	8	Yes	0	Negative	0
Year 1	Semiannual	SS2	1	FEMALE	5	Yes	0	Negative	0
Year 1	Semiannual	SS2	1	MALE	16	No	0	Positive	1
Year 1	Semiannual	SS2	1	MALE	15	Yes	0	Positive	2
Year 1	Semiannual	SS2	1	MALE	13	Yes	0	Negative	0
Year 1	Semiannual	SS2	1	MALE	45	Yes	0	Positive	2
Year 1	Semiannual	SS2	1	FEMALE	23	Yes	0	Negative	0
Year 1	Semiannual	SS2	1	MALE	21	Yes	0	Positive	3
Year 1	Semiannual	SS2	1	MALE	25	Yes	0	Positive	3
Year 1	Semiannual	SS2	1	MALE	30	Yes	0	Positive	3
Year 1	Semiannual	SS2	1	MALE	40	No	0	NA	0
Year 1	Semiannual	SS2	1	FEMALE	42	Yes	0	NA	0
Year 1	Semiannual	SS2	1	FEMALE	22	Yes	13	Positive	3
Year 1	Semiannual	SS2	1	FEMALE	18	Yes	0	Negative	0
Year 1	Semiannual	SS2	1	FEMALE	13	Yes	0	Negative	0
Year 1	Semiannual	SS2	1	FEMALE	41	Yes	0	Positive	2
Year 1	Semiannual	SS2	1	MALE	13	Yes	0	Positive	3
Year 1	Semiannual	SS2	1	MALE	12	Yes	0	NA	0
Year 1	Semiannual	SS2	1	FEMALE	42	No	0	Positive	3
Year 1	Semiannual	SS2	1	MALE	52	No	0	Positive	3
Year 1	Semiannual	SS2	1	FEMALE	16	Yes	0	Positive	3
Year 1	Semiannual	SS2	1	FEMALE	17	Yes	0	Positive	1
Year 1	Semiannual	SS2	1	FEMALE	41	Yes	0	Negative	0
Year 1	Semiannual	SS2	1	MALE	37	No	0	Negative	0
Year 1	Semiannual	SS2	1	MALE	13	No	0	Negative	0
Year 1	Semiannual	SS2	1	MALE	58	Yes	0	Positive	3
Year 1	Semiannual	SS2	1	FEMALE	20	Yes	0	Positive	3
Year 1	Semiannual	SS2	1	FEMALE	7	Yes	0	Negative	0
Year 1	Semiannual	SS2	1	FEMALE	23	Yes	0	Positive	1
Year 1	Semiannual	SS2	1	FEMALE	35	No	0	Positive	3
Year 1	Semiannual	SS2	1	MALE	60	No	0	Negative	0
Year 1	Semiannual	SS2	1	MALE	59	No	0	Positive	3
Year 1	Semiannual	SS2	1	MALE	59	No	0	Positive	2
Year 1	Semiannual	SS2	1	MALE	28	Yes	0	Positive	3
Year 1	Semiannual	SS2	1	FEMALE	5	Yes	0	Negative	0
Year 1	Semiannual	SS2	1	MALE	10	Yes	0	Negative	0
Year 1	Semiannual	SS2	1	FEMALE	32	Yes	0	Negative	0
Year 1	Semiannual	SS2	1	MALE	30	Yes	0	Positive	3
Year 1	Semiannual	SS2	1	FEMALE	5	Yes	0	Negative	0
Year 1	Semiannual	SS2	1	FEMALE	27	Yes	0	Negative	0
Year 1	Semiannual	SS2	1	FEMALE	7	No	0	Negative	0
Year 1	Semiannual	SS2	1	MALE	48	No	0	Positive	3
Year 1	Semiannual	SS2	1	MALE	8	Yes	0	Negative	0
Year 1	Semiannual	SS2	1	FEMALE	6	Yes	0	Negative	0
Year 1	Semiannual	SS2	1	FEMALE	45	Yes	6	Positive	3
Year 1	Semiannual	SS2	1	MALE	29	Yes	0	Positive	3
Year 1	Semiannual	SS2	1	FEMALE	27	Yes	0	Positive	2
Year 1	Semiannual	SS2	1	MALE	13	Yes	0	Negative	0
Year 1	Semiannual	SS2	1	FEMALE	7	Yes	0	Negative	0
Year 1	Semiannual	SS2	1	MALE	47	Yes	32	Positive	3
Year 1	Semiannual	SS2	1	MALE	24	Yes	0	Positive	3
Year 1	Semiannual	SS2	1	FEMALE	37	Yes	0	Negative	0
Year 1	Semiannual	SS2	1	FEMALE	12	Yes	0	Negative	0
Year 1	Semiannual	SS2	1	FEMALE	9	Yes	0	Negative	0
Year 1	Semiannual	SS2	1	FEMALE	19	Yes	2	Positive	3
Year 1	Semiannual	SS2	1	FEMALE	19	Yes	0	Negative	0
Year 1	Semiannual	SS2	1	FEMALE	21	Yes	6	Positive	3
Year 1	Semiannual	SS2	1	MALE	38	No	26	Positive	3
Year 1	Semiannual	SS2	1	FEMALE	36	Yes	0	Positive	2
Year 1	Semiannual	SS2	1	FEMALE	12	Yes	0	Negative	0
Year 1	Semiannual	SS2	1	MALE	6	Yes	0	Negative	0
Year 1	Semiannual	SS2	1	FEMALE	33	Yes	0	Negative	0
Year 1	Semiannual	SS2	1	MALE	8	Yes		Positive	3
Year 1	Semiannual	SS2	1	MALE	23	Yes	0	Negative	0
Year 1	Semiannual	SS2	1	MALE	8	Yes	0	Positive	2
Year 1	Semiannual	SS2	1	FEMALE	6	Yes	0	Negative	0
Year 1	Semiannual	SS2	1	MALE	9	Yes	0	Negative	0
Year 1	Semiannual	SS2	1	FEMALE	5	Yes	0	Positive	1
Year 1	Semiannual	SS2	1	FEMALE	10	Yes	0	Negative	0
Year 1	Semiannual	SS2	1	MALE	10	Yes	0	Negative	0
Year 1	Semiannual	SS2	1	FEMALE	5	Yes	0	Negative	0
Year 1	Semiannual	SS2	1	MALE	12	Yes	0	Negative	0
Year 1	Semiannual	SS2	1	MALE	9	Yes	0	Negative	0
Year 1	Semiannual	SS2	1	MALE	8	Yes	0	Negative	0
Year 1	Semiannual	SS2	1	MALE	12	Yes	0	Positive	3
Year 1	Semiannual	SS2	1	FEMALE	6	Yes	0	Negative	0
Year 1	Semiannual	SS2	1	MALE	9	Yes	0	Negative	0
Year 1	Semiannual	SS2	1	MALE	6	Yes	0	Positive	1
Year 1	Semiannual	SS2	1	FEMALE	60	Yes	0	Positive	3
Year 1	Semiannual	SS2	1	MALE	9	Yes	0	Positive	2
Year 1	Semiannual	SS2	1	FEMALE	20	Yes
Year 1	Semiannual	SS2	1	MALE	10	No
Year 1	Semiannual	SS2	1	FEMALE	33	Yes
Year 1	Semiannual	SS2	1	FEMALE	9	Yes	0
Year 1	Semiannual	SS2	1	FEMALE	20	Yes
Year 1	Semiannual	SS2	1	FEMALE	10	Yes
Year 1	Semiannual	SS2	1	MALE	14	Yes	0
Year 1	Semiannual	SS2	1	MALE	18	No
Year 1	Semiannual	SS2	1				0	Negative	0
Year 1	Semiannual	SS2	19	FEMALE	37	Yes	0	Positive	2
Year 1	Semiannual	SS2	19	MALE	10	Yes	0	Negative	0
Year 1	Semiannual	SS2	19	FEMALE	13	Yes	0	Negative	0
Year 1	Semiannual	SS2	19	FEMALE	5	Yes	0	Negative	0
Year 1	Semiannual	SS2	19	MALE	35	Yes	0	Positive	1
Year 1	Semiannual	SS2	19	FEMALE	28	Yes	0	Positive	3
Year 1	Semiannual	SS2	19	MALE	10	Yes	0	Negative	0
Year 1	Semiannual	SS2	19	FEMALE	46	Yes	0	Positive	3
Year 1	Semiannual	SS2	19	MALE	11	Yes	2	Positive	3
Year 1	Semiannual	SS2	19	MALE	50	No	0	Positive	3
Year 1	Semiannual	SS2	19	MALE	35	Yes	6	Negative	0
Year 1	Semiannual	SS2	19	MALE	45	Yes	0	Positive	2
Year 1	Semiannual	SS2	19	FEMALE	35	Yes	0	Positive	1
Year 1	Semiannual	SS2	19	FEMALE	8	Yes	0	Negative	0
Year 1	Semiannual	SS2	19	MALE	6	Yes	0	Negative	0
Year 1	Semiannual	SS2	19	FEMALE	35	Yes	0	Positive	3
Year 1	Semiannual	SS2	19	MALE	10	Yes	0	Negative	0
Year 1	Semiannual	SS2	19	FEMALE	5	Yes	0	Negative	0
Year 1	Semiannual	SS2	19	MALE	6	Yes	0	Negative	0
Year 1	Semiannual	SS2	19	FEMALE	28	Yes	0	Positive	1
Year 1	Semiannual	SS2	19	FEMALE	40	Yes	0	Negative	0
Year 1	Semiannual	SS2	19	MALE	40	No	0	Positive	3
Year 1	Semiannual	SS2	19	MALE	21	Yes	0	Positive	3
Year 1	Semiannual	SS2	19	FEMALE	63	Yes	0	Positive	1
Year 1	Semiannual	SS2	19	MALE	61	Yes	0	Positive	1
Year 1	Semiannual	SS2	19	MALE	9	Yes	0	Negative	0
Year 1	Semiannual	SS2	19	MALE	12	Yes	0	Negative	0
Year 1	Semiannual	SS2	19	MALE	38	Yes	0	Negative	0
Year 1	Semiannual	SS2	19	FEMALE	9	No	0	Negative	0
Year 1	Semiannual	SS2	19	FEMALE	49	No	0	Positive	1
Year 1	Semiannual	SS2	19	MALE	58	No	0	Positive	2
Year 1	Semiannual	SS2	19	FEMALE	49	Yes	2	Positive	3
Year 1	Semiannual	SS2	19	MALE	14	Yes	0	Negative	0
Year 1	Semiannual	SS2	19	MALE	12	Yes	0	Negative	0
Year 1	Semiannual	SS2	19	MALE	45	Yes	0	Negative	0
Year 1	Semiannual	SS2	19	FEMALE	12	Yes	0	Positive	1
Year 1	Semiannual	SS2	19	MALE	8	Yes	0	Negative	0
Year 1	Semiannual	SS2	19	FEMALE	17	Yes	0	Negative	0
Year 1	Semiannual	SS2	19	MALE	28	No	0	Positive	3
Year 1	Semiannual	SS2	19	MALE	48	No	0	Positive	2
Year 1	Semiannual	SS2	19	FEMALE	38	No	0	Negative	0
Year 1	Semiannual	SS2	19	MALE	12	Yes	0	Positive	2
Year 1	Semiannual	SS2	19	FEMALE	6	Yes	0	Negative	0
Year 1	Semiannual	SS2	19	FEMALE	12	Yes	0	Negative	0
Year 1	Semiannual	SS2	19	MALE	12	Yes	0	Positive	3
Year 1	Semiannual	SS2	19	MALE	56	No	0	Positive	2
Year 1	Semiannual	SS2	19	FEMALE	43	No	0	Positive	2
Year 1	Semiannual	SS2	19	FEMALE	13	No	0	Positive	3
Year 1	Semiannual	SS2	19	FEMALE	16	Yes	0	Positive	2
Year 1	Semiannual	SS2	19	FEMALE	18	Yes	0	Negative	0
Year 1	Semiannual	SS2	19	FEMALE	39	Yes	0	Positive	3
Year 1	Semiannual	SS2	19	MALE	16	Yes	0	Negative	0
Year 1	Semiannual	SS2	19	FEMALE	8	Yes	0	Negative	0
Year 1	Semiannual	SS2	19	MALE	5	Yes	0	Negative	0
Year 1	Semiannual	SS2	19	FEMALE	37	Yes	0	Positive	1
Year 1	Semiannual	SS2	19	FEMALE	13	No	0	Positive	3
Year 1	Semiannual	SS2	19	FEMALE	46	No	0	Negative	0
Year 1	Semiannual	SS2	19	FEMALE	18	Yes	0	Positive	3
Year 1	Semiannual	SS2	19	FEMALE	25	Yes	0	Positive	3
Year 1	Semiannual	SS2	19	MALE	6	Yes	0	Positive	2
Year 1	Semiannual	SS2	19	MALE	33	Yes	0	Positive	3
Year 1	Semiannual	SS2	19	FEMALE	21	Yes	0	Negative	0
Year 1	Semiannual	SS2	19	MALE	11	Yes	0	Negative	0
Year 1	Semiannual	SS2	19	MALE	11	Yes	0	Positive	2
Year 1	Semiannual	SS2	19	FEMALE	47	Yes	0	Negative	0
Year 1	Semiannual	SS2	19	MALE	56	No	0	Positive	3
Year 1	Semiannual	SS2	19	MALE	30	No	0	Positive	3
Year 1	Semiannual	SS2	19	FEMALE	30	Yes	0	Positive	2
Year 1	Semiannual	SS2	19	MALE	7	Yes	0	Negative	0
Year 1	Semiannual	SS2	19	FEMALE	13	Yes	0	Positive	2
Year 1	Semiannual	SS2	19	FEMALE	10	Missing	0	Negative	0
Year 1	Semiannual	SS2	19	MALE	29	Yes	10	Positive	2
Year 1	Semiannual	SS2	19	MALE	19	Yes	27	Positive	3
Year 1	Semiannual	SS2	19	FEMALE	33	Yes	0	Positive	2
Year 1	Semiannual	SS2	19	FEMALE	5	Yes	0	Negative	0
Year 1	Semiannual	SS2	19	FEMALE	14	Yes	0	Negative	0
Year 1	Semiannual	SS2	19	MALE	35	Yes	7	Positive	3
Year 1	Semiannual	SS2	19	MALE	10	Yes	0	Negative	0
Year 1	Semiannual	SS2	19	FEMALE	17	Yes	0	Negative	0
Year 1	Semiannual	SS2	19	FEMALE	5	Yes	0	Negative	0
Year 1	Semiannual	SS2	19	FEMALE	8	Yes	0	Negative	0
Year 1	Semiannual	SS2	19	FEMALE	17	Yes	0	Negative	0
Year 1	Semiannual	SS2	19	MALE	37	No	0	Positive	2
Year 1	Semiannual	SS2	19	FEMALE	16	Yes	0	Negative	0
Year 1	Semiannual	SS2	19	FEMALE	55	Yes	0	Negative	0
Year 1	Semiannual	SS2	19	FEMALE	9	Yes	0	Negative	0
Year 1	Semiannual	SS2	19	MALE	10	Yes	0	Negative	0
Year 1	Semiannual	SS2	19	MALE	6	Yes	0	Negative	0
Year 1	Semiannual	SS2	19	MALE	58	Yes	0	Positive	1
Year 1	Semiannual	SS2	19	FEMALE	18	Yes	0	Negative	0
Year 1	Semiannual	SS2	19	MALE	25	Yes	0	Positive	3
Year 1	Semiannual	SS2	19	FEMALE	10	Yes	0	Negative	0
Year 1	Semiannual	SS2	19	MALE	33	Yes	0	Positive	3
Year 1	Semiannual	SS2	19	MALE	47	Yes	0	NA	0
Year 1	Semiannual	SS2	19	FEMALE	53	No	0	Positive	1
Year 1	Semiannual	SS2	19	FEMALE	7	Yes	0	Negative	0
Year 1	Semiannual	SS2	19	FEMALE	13	Yes	0	Negative	0
Year 1	Semiannual	SS2	19	FEMALE	60	Yes	0	Positive	3
Year 1	Semiannual	SS2	19	MALE	10	Yes	0	Positive	3
Year 1	Semiannual	SS2	19	MALE	7	Yes	0	Negative	0
Year 1	Semiannual	SS2	19	FEMALE	42	Yes	0	Negative	0
Year 1	Semiannual	SS2	19	MALE	12	Yes	0	Negative	0
Year 1	Semiannual	SS2	19	MALE	7	Yes	0	Negative	0
Year 1	Semiannual	SS2	19	FEMALE	21	Yes	0	Positive	3
Year 1	Semiannual	SS2	19	FEMALE	12	Yes	0	Negative	0
Year 1	Semiannual	SS2	19	FEMALE	52	Yes	0	Negative	0
Year 1	Semiannual	SS2	19	MALE	9	Yes	0	Negative	0
Year 1	Semiannual	SS2	19	MALE	58	No	0	Negative	0
Year 1	Semiannual	SS2	19	MALE	12	Yes	0	Positive	1
Year 1	Semiannual	SS2	19	MALE	10	Yes	0	Negative	0
Year 1	Semiannual	SS2	19	MALE	15	Yes	0	Negative	0
Year 1	Semiannual	SS2	19	MALE	29	Yes	2	Positive	3
Year 1	Semiannual	SS2	19	FEMALE	12	Yes	0	Negative	0
Year 1	Semiannual	SS2	19	MALE	18	Yes	0	Positive	3
Year 1	Semiannual	SS2	19	FEMALE	21	Yes	0	Positive	2
Year 1	Semiannual	SS2	19	MALE	16	Yes	0	Negative	0
Year 1	Semiannual	SS2	19	MALE	18	Yes	0	Positive	2
Year 1	Semiannual	SS2	19	FEMALE	15	No	0	Negative	0
Year 1	Semiannual	SS2	19	MALE	16	Yes	0	Positive	3
Year 1	Semiannual	SS2	19	FEMALE	8	Yes	0	Negative	0
Year 1	Semiannual	SS2	19	FEMALE	21	Yes	0	Positive	3
Year 1	Semiannual	SS2	19	FEMALE	12	Yes	0	Negative	0
Year 1	Semiannual	SS2	19	FEMALE	18	Yes	0	Negative	0
Year 1	Semiannual	SS2	19	FEMALE	12	Yes	0	Negative	0
Year 1	Semiannual	SS2	19	FEMALE	35	Yes	0	Positive	2
Year 1	Semiannual	SS2	19	MALE	25	Yes	0	Positive	3
Year 1	Semiannual	SS2	19	FEMALE	10	Yes	0	Positive	3
Year 1	Semiannual	SS2	19	FEMALE	5	Yes	0	Negative	0
Year 1	Semiannual	SS2	19	FEMALE	20	No	0	Positive	2
Year 1	Semiannual	SS2	19	FEMALE	19	Yes	0	Positive	1
Year 1	Semiannual	SS2	19	FEMALE	18	Yes	0	Negative	0
Year 1	Semiannual	SS2	19	MALE	25	Yes	0	Negative	0
Year 1	Semiannual	SS2	19	MALE	18	Yes	0	Negative	0
Year 1	Semiannual	SS2	19	MALE	38	No	0	Positive	1
Year 1	Semiannual	SS2	19	MALE	38	No	0	Positive	1
Year 1	Semiannual	SS2	19	FEMALE	42	Yes	0	Positive	3
Year 1	Semiannual	SS2	19	MALE	44	Missing	0	Positive	2
Year 1	Semiannual	SS2	19	MALE	16	No	0	Positive	2
Year 1	Semiannual	SS2	19	MALE	14	No	0	Negative	0
Year 1	Semiannual	SS2	19	FEMALE	35	Yes	0	Positive	2
Year 1	Semiannual	SS2	19	MALE	60	No	0	Positive	2
Year 1	Semiannual	SS2	19	FEMALE	30	Yes	0	Positive	1
Year 1	Semiannual	SS2	19	MALE	15	Yes	0	Positive	2
Year 1	Semiannual	SS2	19	FEMALE	8	Yes	0	Negative	0
Year 1	Semiannual	SS2	19	FEMALE	25	Yes	0	Negative	0
Year 1	Semiannual	SS2	19	MALE	25	No	0	Negative	0
Year 1	Semiannual	SS2	19	MALE	15	Yes	4	Positive	2
Year 1	Semiannual	SS2	19	FEMALE	10	Yes	0	Negative	0
Year 1	Semiannual	SS2	19	MALE	41	Yes	0	Positive	1
Year 1	Semiannual	SS2	19	FEMALE	28	Yes	0	Positive	1
Year 1	Semiannual	SS2	19	FEMALE	26	Yes	0	Negative	0
Year 1	Semiannual	SS2	19	FEMALE	30	Yes	0	Positive	2
Year 1	Semiannual	SS2	19	FEMALE	29	Yes	0	Negative	0
Year 1	Semiannual	SS2	19	FEMALE	20	Yes	0	Negative	0
Year 1	Semiannual	SS2	19	FEMALE	26	Yes	0	Positive	2
Year 1	Semiannual	SS2	19	FEMALE	25	Yes	0	Positive	2
Year 1	Semiannual	SS2	19	FEMALE	18	Yes	0	Positive	1
Year 1	Semiannual	SS2	19	MALE	17	Yes	0	Positive	2
Year 1	Semiannual	SS2	19	MALE	13	Yes	0	Negative	0
Year 1	Semiannual	SS2	19	FEMALE	29	Yes	0	Positive	1
Year 1	Semiannual	SS2	19	FEMALE	42	Yes	0	Positive	1
Year 1	Semiannual	SS2	19	FEMALE	60	Yes	0	Positive	2
Year 1	Semiannual	SS2	19	FEMALE	33	No	0	Negative	0
Year 1	Semiannual	SS2	19	MALE	34	Yes	0	Positive	3
Year 1	Semiannual	SS2	19	FEMALE	30	Yes	0	Positive	1
Year 1	Semiannual	SS2	19	FEMALE	15	Yes	0	Negative	0
Year 1	Semiannual	SS2	19	FEMALE	13	Yes	0	Positive	1
Year 1	Semiannual	SS2	19	MALE	18	Yes	0	Negative	0
Year 1	Semiannual	SS2	19	FEMALE	18	Yes	0	Negative	0
Year 1	Semiannual	SS2	19	FEMALE	27	Yes	0	Negative	0
Year 1	Semiannual	SS2	19	MALE	14	Yes	0	Positive	2
Year 1	Semiannual	SS2	19	MALE	59	No	0	Positive	1
Year 1	Semiannual	SS2	19	FEMALE	19	Yes	0	Negative	0
Year 1	Semiannual	SS2	19	MALE	14	Yes	0	Negative	0
Year 1	Semiannual	SS2	19	FEMALE	8	Yes	0	Negative	0
Year 1	Semiannual	SS2	19	FEMALE	27	Yes	0
Year 1	Semiannual	SS2	19	MALE	36	No
Year 1	Semiannual	SS2	19	MALE	27	Yes
Year 1	Semiannual	SS2	19	MALE	19	No
Year 1	Semiannual	SS2	19	MALE	18	Yes
Year 1	Semiannual	SS3	18	MALE	47	Yes	0	Positive	2
Year 1	Semiannual	SS3	18	MALE	44	Yes	0	Positive	1
Year 1	Semiannual	SS3	18	FEMALE	44	Yes	0	Negative	0
Year 1	Semiannual	SS3	18	MALE	10	Yes	0	Negative	0
Year 1	Semiannual	SS3	18	FEMALE	19	Yes	0	Positive	2
Year 1	Semiannual	SS3	18	FEMALE	11	Yes	0	Negative	0
Year 1	Semiannual	SS3	18	FEMALE	13	Yes	0	Negative	0
Year 1	Semiannual	SS3	18	MALE	35	Yes	0	Positive	1
Year 1	Semiannual	SS3	18	FEMALE	32	Yes	0	Positive	1
Year 1	Semiannual	SS3	18	FEMALE	7	Yes	0	Negative	0
Year 1	Semiannual	SS3	18	FEMALE	16	Yes	0	Negative	0
Year 1	Semiannual	SS3	18	FEMALE	50	Yes	0	Positive	1
Year 1	Semiannual	SS3	18	FEMALE	45	Yes	0	Positive	3
Year 1	Semiannual	SS3	18	FEMALE	20	Yes	0	Positive	2
Year 1	Semiannual	SS3	18	FEMALE	15	Yes	0	Negative	0
Year 1	Semiannual	SS3	18	MALE	14	Yes	1	Positive	3
Year 1	Semiannual	SS3	18	FEMALE	22	Yes	0	Negative	0
Year 1	Semiannual	SS3	18	MALE	9	Yes	0	Positive	1
Year 1	Semiannual	SS3	18	FEMALE	9	Yes	0	Negative	0
Year 1	Semiannual	SS3	18	FEMALE	38	Yes	0	Positive	3
Year 1	Semiannual	SS3	18	FEMALE	19	Yes	0	Positive	2
Year 1	Semiannual	SS3	18	MALE	5	Yes	0	Negative	0
Year 1	Semiannual	SS3	18	FEMALE	39	Yes	0	Negative	0
Year 1	Semiannual	SS3	18	FEMALE	18	Yes		Positive	2
Year 1	Semiannual	SS3	18	FEMALE	20	Yes	0	Positive	2
Year 1	Semiannual	SS3	18	MALE	25	Yes	0	Positive	1
Year 1	Semiannual	SS3	18	FEMALE	25	Yes	0	Negative	0
Year 1	Semiannual	SS3	18	FEMALE	17	Yes	0	Negative	0
Year 1	Semiannual	SS3	18	MALE	32	Yes	0	Negative	0
Year 1	Semiannual	SS3	18	FEMALE	21	Yes	1	Positive	3
Year 1	Semiannual	SS3	18	MALE	9		0	Negative	0
Year 1	Semiannual	SS3	18	FEMALE	15	No	0	Negative	0
Year 1	Semiannual	SS3	18	FEMALE	19	Yes	0	Positive	1
Year 1	Semiannual	SS3	18	FEMALE	19	Yes	0	Positive	2
Year 1	Semiannual	SS3	18	FEMALE	13	Yes	0	Negative	0
Year 1	Semiannual	SS3	18	FEMALE	34	Yes	0	Positive	1
Year 1	Semiannual	SS3	18	FEMALE	25	Yes	0	Positive	1
Year 1	Semiannual	SS3	18	FEMALE	27	Yes	0	Positive	1
Year 1	Semiannual	SS3	18	MALE	11	Yes	0	Negative	0
Year 1	Semiannual	SS3	18	FEMALE	18	Yes	0	Negative	0
Year 1	Semiannual	SS3	18	MALE	14	Yes	0	Negative	0
Year 1	Semiannual	SS3	18	MALE	18	Yes	0	Positive	2
Year 1	Semiannual	SS3	18	MALE	11		0	Positive	1
Year 1	Semiannual	SS3	18	MALE	6		0	Negative	0
Year 1	Semiannual	SS3	18	FEMALE	28		0	Negative	0
Year 1	Semiannual	SS3	18	MALE	50		0	Positive	1
Year 1	Semiannual	SS3	18				0	Negative	0
Year 1	Semiannual	SS3	18	MALE	29		0	Positive	1
Year 1	Semiannual	SS3	18	MALE	18	Yes	0	Positive	3
Year 1	Semiannual	SS3	18	MALE	15	Yes	0	Negative	0
Year 1	Semiannual	SS3	18	MALE	14	Yes	0	Negative	0
Year 1	Semiannual	SS3	18	MALE	14	Yes	0	Negative	0
Year 1	Semiannual	SS3	18	FEMALE	36	Yes	0	Negative	0
Year 1	Semiannual	SS3	18	MALE	17		0	Negative	0
Year 1	Semiannual	SS3	18	MALE	18		0	Positive	2
Year 1	Semiannual	SS3	18	FEMALE	30	Yes	0	Positive	3
Year 1	Semiannual	SS3	18	FEMALE	8	Yes	0	Negative	0
Year 1	Semiannual	SS3	18	FEMALE	20	Yes	0	Positive	1
Year 1	Semiannual	SS3	18	FEMALE	18	Yes	0	Positive	3
Year 1	Semiannual	SS3	18	MALE	19	Yes	0	Negative	0
Year 1	Semiannual	SS3	18	MALE	34	No	0	Positive	1
Year 1	Semiannual	SS3	18	FEMALE	15	Yes	0	Negative	0
Year 1	Semiannual	SS3	18	FEMALE	10	Yes	0	Negative	0
Year 1	Semiannual	SS3	18	MALE	9	Yes	0	Negative	0
Year 1	Semiannual	SS3	18	MALE	8	Yes	0	Negative	0
Year 1	Semiannual	SS3	18	FEMALE	9	Yes	0	Negative	0
Year 1	Semiannual	SS3	18	MALE	8	Yes	0	Negative	0
Year 1	Semiannual	SS3	18	MALE	10	Yes	0	Negative	0
Year 1	Semiannual	SS3	18	MALE	9	Yes	0	Negative	0
Year 1	Semiannual	SS3	18	FEMALE	9	Yes	0	Positive	2
Year 1	Semiannual	SS3	18	FEMALE	52	Yes	0	Positive	2
Year 1	Semiannual	SS3	18	FEMALE	7	Yes	0	Negative	0
Year 1	Semiannual	SS3	18	FEMALE	25	Yes	0	Positive	3
Year 1	Semiannual	SS3	18	MALE	13	Yes	0	Negative	0
Year 1	Semiannual	SS3	18	FEMALE	37	Yes	0	Negative	0
Year 1	Semiannual	SS3	18	MALE	19	Yes	0	Negative	0
Year 1	Semiannual	SS3	18	FEMALE	23	Yes	0	Negative	0
Year 1	Semiannual	SS3	18	MALE	30	Yes	0	Negative	0
Year 1	Semiannual	SS3	18	MALE	16	Yes	0	Negative	0
Year 1	Semiannual	SS3	18	FEMALE	12	Yes	0	Negative	0
Year 1	Semiannual	SS3	18	FEMALE	12	Missing	0	Negative	0
Year 1	Semiannual	SS3	18	MALE	50	Yes	0	Negative	0
Year 1	Semiannual	SS3	18	FEMALE	35	Yes	0	Negative	0
Year 1	Semiannual	SS3	18	FEMALE	15	Yes	0	Negative	0
Year 1	Semiannual	SS3	18	FEMALE	23	Yes	0	Negative	0
Year 1	Semiannual	SS3	18	MALE	13	Yes	0	Negative	0
Year 1	Semiannual	SS3	18	MALE	16	Yes	0	Positive	1
Year 1	Semiannual	SS3	18	FEMALE	13	Yes	0	Negative	0
Year 1	Semiannual	SS3	18	MALE	28	Yes	0	Negative	0
Year 1	Semiannual	SS3	18	FEMALE	27	Yes	0	Negative	0
Year 1	Semiannual	SS3	18	FEMALE	20	Yes	0	Negative	0
Year 1	Semiannual	SS3	18	MALE	19	Yes	0	Negative	0
Year 1	Semiannual	SS3	18	MALE	26	Yes	0	Negative	0
Year 1	Semiannual	SS3	18	MALE	48	Yes	0	Negative	0
Year 1	Semiannual	SS3	18	MALE	8	Yes	0	Negative	0
Year 1	Semiannual	SS3	18	MALE	49	Yes	0	Negative	0
Year 1	Semiannual	SS3	18	FEMALE	18	Yes	0	Negative	0
Year 1	Semiannual	SS3	18	FEMALE	15	Yes		Negative	0
Year 1	Semiannual	SS3	18	MALE	18	Yes	0	Negative	0
Year 1	Semiannual	SS3	18	MALE	17	Yes	0	Negative	0
Year 1	Semiannual	SS3	18	FEMALE	43	Yes	0	Negative	0
Year 1	Semiannual	SS3	18	FEMALE	22	Yes	0	Negative	0
Year 1	Semiannual	SS3	18				0	Positive	2
Year 1	Semiannual	SS3	8	MALE	40	No	0	Negative	0
Year 1	Semiannual	SS3	8	FEMALE	32	Yes	0	Positive	1
Year 1	Semiannual	SS3	8	FEMALE	26	Yes	0	Negative	0
Year 1	Semiannual	SS3	8	MALE	9	Yes	0	Negative	0
Year 1	Semiannual	SS3	8	FEMALE	6	Yes	0	Negative	0
Year 1	Semiannual	SS3	8	MALE	16	Yes	0	Positive	3
Year 1	Semiannual	SS3	8	MALE	22	Yes	0	Positive	2
Year 1	Semiannual	SS3	8	MALE	58	Yes	0	Positive	2
Year 1	Semiannual	SS3	8	FEMALE	52	Yes	0	Positive	3
Year 1	Semiannual	SS3	8	MALE	9	Yes	0	Positive	1
Year 1	Semiannual	SS3	8	FEMALE	25	Yes	0	Positive	3
Year 1	Semiannual	SS3	8	FEMALE	42	Yes	2	Positive	3
Year 1	Semiannual	SS3	8	FEMALE	21	Yes	0	Negative	0
Year 1	Semiannual	SS3	8	FEMALE	31	Yes	0	Negative	0
Year 1	Semiannual	SS3	8	FEMALE	42	No	0	Positive	3
Year 1	Semiannual	SS3	8	MALE	60	No	5	Positive	3
Year 1	Semiannual	SS3	8	FEMALE	6	Yes	0	Negative	0
Year 1	Semiannual	SS3	8	FEMALE	28	Yes	0	Positive	2
Year 1	Semiannual	SS3	8	FEMALE	15	Yes	0	Negative	0
Year 1	Semiannual	SS3	8	FEMALE	20	Yes	1	Positive	3
Year 1	Semiannual	SS3	8	FEMALE	37	Yes	0	Positive	2
Year 1	Semiannual	SS3	8	FEMALE	10	Yes	0	Negative	0
Year 1	Semiannual	SS3	8	FEMALE	22	Yes	0	Positive	2
Year 1	Semiannual	SS3	8	FEMALE	15	Yes	0	Negative	0
Year 1	Semiannual	SS3	8	FEMALE	26	Yes	2	Positive	3
Year 1	Semiannual	SS3	8	FEMALE	16	Yes	0	Negative	0
Year 1	Semiannual	SS3	8	MALE	22	Yes	0	Positive	1
Year 1	Semiannual	SS3	8	FEMALE	13	Yes	0	Positive	1
Year 1	Semiannual	SS3	8	MALE	10	Yes	0	Negative	0
Year 1	Semiannual	SS3	8	FEMALE	20	Yes	0	Positive	1
Year 1	Semiannual	SS3	8	MALE	8	Yes	0	Negative	0
Year 1	Semiannual	SS3	8	MALE	58	Yes	4	Positive	3
Year 1	Semiannual	SS3	8	FEMALE	28	Yes	0	Negative	0
Year 1	Semiannual	SS3	8	MALE	6	Yes	0	Negative	0
Year 1	Semiannual	SS3	8	FEMALE	6	Yes	0	Negative	0
Year 1	Semiannual	SS3	8	MALE	50	No	0	Positive	1
Year 1	Semiannual	SS3	8	FEMALE	48	Yes	0	Negative	0
Year 1	Semiannual	SS3	8	MALE	7	Yes	0	Negative	0
Year 1	Semiannual	SS3	8	FEMALE	10	Yes	0	Negative	0
Year 1	Semiannual	SS3	8	FEMALE	5	Yes	0	Negative	0
Year 1	Semiannual	SS3	8	FEMALE	28	Yes	0	Positive	2
Year 1	Semiannual	SS3	8	FEMALE	17	Yes	0	Positive	1
Year 1	Semiannual	SS3	8	FEMALE	16	Yes	0	Negative	0
Year 1	Semiannual	SS3	8	MALE	18	No	0	Negative	0
Year 1	Semiannual	SS3	8	MALE	22	Yes	0	Positive	1
Year 1	Semiannual	SS3	8	MALE	17	Yes	0	Positive	3
Year 1	Semiannual	SS3	8	MALE	24	Yes	0	Negative	0
Year 1	Semiannual	SS3	8	FEMALE	25	Yes	0	Positive	3
Year 1	Semiannual	SS3	8	MALE	18	Yes	5	Positive	3
Year 1	Semiannual	SS3	8	FEMALE	46	No	0	Positive	3
Year 1	Semiannual	SS3	8	FEMALE	48	Yes	0	Negative	0
Year 1	Semiannual	SS3	8	MALE	51	Yes	0
Year 1	Semiannual	SS3	8	FEMALE	16	Yes
Year 1	Semiannual	SS3	8	FEMALE	18	Yes	0
Year 1	Semiannual	SS3	8	MALE	9	Yes	0
Year 1	Semiannual	SS3	6	MALE	17	Yes	0	Negative	0
Year 1	Semiannual	SS3	6	FEMALE	8	Yes	0	Negative	0
Year 1	Semiannual	SS3	6	MALE	10	Yes	0	Negative	0
Year 1	Semiannual	SS3	6	MALE	58	Yes	0	Positive	2
Year 1	Semiannual	SS3	6	FEMALE	46	Yes	0	Negative	0
Year 1	Semiannual	SS3	6	MALE	32	Yes	0	Positive	3
Year 1	Semiannual	SS3	6	FEMALE	36	Yes	0	Positive	1
Year 1	Semiannual	SS3	6	FEMALE	14	Yes	0	Negative	0
Year 1	Semiannual	SS3	6	FEMALE	10	Yes	0	Negative	0
Year 1	Semiannual	SS3	6	MALE	11	Yes	0	Negative	0
Year 1	Semiannual	SS3	6	MALE	6	Yes	0	Negative	0
Year 1	Semiannual	SS3	6	FEMALE	31	Yes	0	Positive	2
Year 1	Semiannual	SS3	6	FEMALE	43	Yes	0	Negative	0
Year 1	Semiannual	SS3	6	FEMALE	12	Yes	0	Negative	0
Year 1	Semiannual	SS3	6	MALE	10	Yes	0	Negative	0
Year 1	Semiannual	SS3	6	MALE	8	Yes	0	Negative	0
Year 1	Semiannual	SS3	6	MALE	12	Yes	0	Negative	0
Year 1	Semiannual	SS3	6	MALE	15	Yes	0	Negative	0
Year 1	Semiannual	SS3	6	MALE	5	Yes	0	Negative	0
Year 1	Semiannual	SS3	6	MALE	37	Yes	0	Negative	0
Year 1	Semiannual	SS3	6	MALE	8	Yes	0	Positive	3
Year 1	Semiannual	SS3	6	MALE	6	No	0	Negative	0
Year 1	Semiannual	SS3	6	MALE	52	Yes	0	Positive	2
Year 1	Semiannual	SS3	6	FEMALE	30	Yes	0	Positive	1
Year 1	Semiannual	SS3	6	MALE	12	Yes	0	Negative	0
Year 1	Semiannual	SS3	6	MALE	10	Yes	0	Negative	0
Year 1	Semiannual	SS3	6	FEMALE	50	Yes	0	Positive	2
Year 1	Semiannual	SS3	6	FEMALE	32	Yes	0	Negative	0
Year 1	Semiannual	SS3	6	MALE	11	Yes	0	Negative	0
Year 1	Semiannual	SS3	6	FEMALE	31	Yes	2	Positive	3
Year 1	Semiannual	SS3	6	FEMALE	6	Yes	0	Negative	0
Year 1	Semiannual	SS3	6	MALE	42	No	0	Negative	0
Year 1	Semiannual	SS3	6	FEMALE	40	No	0	Negative	0
Year 1	Semiannual	SS3	6	MALE	7	Yes	0	Negative	0
Year 1	Semiannual	SS3	6	MALE	11	Yes	0	Negative	0
Year 1	Semiannual	SS3	6	FEMALE	10	Yes	0	Negative	0
Year 1	Semiannual	SS3	6	MALE	15	No	0	Negative	0
Year 1	Semiannual	SS3	6	FEMALE	18	Yes	0	Positive	2
Year 1	Semiannual	SS3	6	FEMALE	11	Yes	0	Negative	0
Year 1	Semiannual	SS3	6	FEMALE	13	Yes	0	Negative	0
Year 1	Semiannual	SS3	6	FEMALE	38	Yes	0	Negative	0
Year 1	Semiannual	SS3	6	FEMALE	18	Yes	0	Negative	0
Year 1	Semiannual	SS3	6	FEMALE	8	Yes	0	Negative	0
Year 1	Semiannual	SS3	6	FEMALE	40	Yes	0	Positive	2
Year 1	Semiannual	SS3	6	FEMALE	19	Yes	0	Negative	0
Year 1	Semiannual	SS3	6	FEMALE	43	Yes	0	Positive	2
Year 1	Semiannual	SS3	6	FEMALE	50	Yes	0	Negative	0
Year 1	Semiannual	SS3	6	MALE	18	Yes	0	Negative	0
Year 1	Semiannual	SS3	6	FEMALE	16	Yes	0	Negative	0
Year 1	Semiannual	SS3	6	FEMALE	11	Yes	0	Negative	0
Year 1	Semiannual	SS3	6	MALE	25	No	0	Positive	2
Year 1	Semiannual	SS3	6	FEMALE	28	Yes	0	Positive	1
Year 1	Semiannual	SS3	6	MALE	18	Yes	0	Negative	0
Year 1	Semiannual	SS3	6	MALE	15	No	0	Negative	0
Year 1	Semiannual	SS3	6	MALE	18	Yes	57	Positive	3
Year 1	Semiannual	SS3	6	MALE	18	No	0	Negative	0
Year 1	Semiannual	SS3	6	FEMALE	46	Yes	0	Positive	1
Year 1	Semiannual	SS3	6	FEMALE	40	Yes	0	Positive	3
Year 1	Semiannual	SS3	6	FEMALE	16	Yes	0	Negative	0
Year 1	Semiannual	SS3	6	MALE	43	Yes	0	Negative	0
Year 1	Semiannual	SS3	6	FEMALE	13	Yes	0	Negative	0
Year 1	Semiannual	SS3	6	MALE	13	Yes	0	Negative	0
Year 1	Semiannual	SS3	6	MALE	55	No	0	Positive	2
Year 1	Semiannual	SS3	6	MALE	16	Yes	0	Positive	1
Year 1	Semiannual	SS3	6	MALE	29	Yes	0	Negative	0
Year 1	Semiannual	SS3	6	MALE	24	No	0	Negative	0
Year 1	Semiannual	SS3	6	MALE	30	Yes	0	Positive	2
Year 1	Semiannual	SS3	6	MALE	13	Yes	0	Positive	2
Year 1	Semiannual	SS3	6	MALE	69	No	0	Positive	1
Year 1	Semiannual	SS3	6	MALE	58	Yes	0	Negative	0
Year 1	Semiannual	SS3	6	MALE	30	Yes	0	Positive	1
Year 1	Semiannual	SS3	6	FEMALE	27	No	0	Positive	3
Year 1	Semiannual	SS3	6	FEMALE	50	No	0	Negative	0
Year 1	Semiannual	SS3	6	FEMALE	36	Yes	0	Positive	2
Year 1	Semiannual	SS3	6	FEMALE	7	Yes	0	Negative	0
Year 1	Semiannual	SS3	6	FEMALE	5	No	0	Negative	0
Year 1	Semiannual	SS3	6	MALE	11	No	0	Positive	2
Year 1	Semiannual	SS3	6	MALE	13	No	0	Positive	2
Year 1	Semiannual	SS3	6	MALE	6	No	0	Negative	0
Year 1	Semiannual	SS3	6	MALE	14	Yes	0	Negative	0
Year 1	Semiannual	SS3	6	MALE	65	Yes	0	Positive	3
Year 1	Semiannual	SS3	6	FEMALE	58	No	0	Positive	1
Year 1	Semiannual	SS3	6	MALE	60	Yes	0	Negative	0
Year 1	Semiannual	SS3	6	MALE	12	Yes	0	Negative	0
Year 1	Semiannual	SS3	6	MALE	6	Yes	0	Negative	0
Year 1	Semiannual	SS3	6	FEMALE	32	Yes	0	Negative	0
Year 1	Semiannual	SS3	6	MALE	28	Yes	0	Positive	1
Year 1	Semiannual	SS3	6	FEMALE	24	Yes	0	Positive	2
Year 1	Semiannual	SS3	6	MALE	10	Yes	0	Negative	0
Year 1	Semiannual	SS3	6	MALE	7	Yes	0	Negative	0
Year 1	Semiannual	SS3	6	MALE	19	Yes	0	Negative	0
Year 1	Semiannual	SS3	6	MALE	16	Yes	0	Negative	0
Year 1	Semiannual	SS3	6	FEMALE	18	Yes	0	Positive	2
Year 1	Semiannual	SS3	6	MALE	19	Yes	0	Positive	2
Year 1	Semiannual	SS3	6	MALE	22	Yes	0	Negative	0
Year 1	Semiannual	SS3	6	MALE	19	Yes	0	Negative	0
Year 1	Semiannual	SS3	6	FEMALE	18	Yes	0	Negative	0
Year 1	Semiannual	SS3	6	MALE	10	Yes	0	Negative	0
Year 1	Semiannual	SS3	6	MALE	13	Yes		Negative	0
Year 1	Semiannual	SS3	6	FEMALE	26	Yes	0	Positive	2
Year 1	Semiannual	SS3	6	FEMALE	7	Yes	0	Negative	0
Year 1	Semiannual	SS3	6	MALE	5	Yes	0	Negative	0
Year 1	Semiannual	SS3	6	MALE	18	Yes	0	Positive	2
Year 1	Semiannual	SS3	6	MALE	35	Yes	0	Negative	0
Year 1	Semiannual	SS3	6	FEMALE	34	Yes	0	Positive	2
Year 1	Semiannual	SS3	6	FEMALE	18	Yes	0	Negative	0
Year 1	Semiannual	SS3	6	MALE	7	Yes	0	Negative	0
Year 1	Semiannual	SS3	6	MALE	18	Yes	0	Positive	3
Year 1	Semiannual	SS3	6	MALE	17	Yes	0	Negative	0
Year 1	Semiannual	SS3	6	FEMALE	56	No	0	Positive	1
Year 1	Semiannual	SS3	6	MALE	24	Yes	0	Positive	2
Year 1	Semiannual	SS3	6	MALE	32	No	0	Positive	3
Year 1	Semiannual	SS3	6	FEMALE	25	Yes	0	Negative	0
Year 1	Semiannual	SS3	6	FEMALE	56	Yes	0	Positive	3
Year 1	Semiannual	SS3	6	FEMALE	15	No	0	Positive	2
Year 1	Semiannual	SS3	6	FEMALE	14	Yes	0	Positive	2
Year 1	Semiannual	SS3	6	FEMALE	14	Yes	0	Negative	0
Year 1	Semiannual	SS3	6	FEMALE	9	Yes	0	Negative	0
Year 1	Semiannual	SS3	6	FEMALE	31	Yes	0	Positive	1
Year 1	Semiannual	SS3	6	MALE	7	Yes	0	Negative	0
Year 1	Semiannual	SS3	6	MALE	7	Yes	0	Negative	0
Year 1	Semiannual	SS3	6	FEMALE	25	Yes	0	Negative	0
Year 1	Semiannual	SS3	6	MALE	14	Yes	0	Negative	0
Year 1	Semiannual	SS3	6	FEMALE	11	Yes	0	Negative	0
Year 1	Semiannual	SS3	6	FEMALE	28	Yes	0	Negative	0
Year 1	Semiannual	SS3	6	MALE	14	Yes	0	Negative	0
Year 1	Semiannual	SS3	6	MALE	43	Yes	0	Positive	2
Year 1	Semiannual	SS3	6	MALE	27	Yes	0	Positive	3
Year 1	Semiannual	SS3	6	FEMALE	21	Yes	0	Positive	1
Year 1	Semiannual	SS3	6	FEMALE	56	Yes	0	Negative	0
Year 1	Semiannual	SS3	6	MALE	60	Yes	0	Positive	1
Year 1	Semiannual	SS3	6	MALE	20	Yes	0	Positive	2
Year 1	Semiannual	SS3	6	FEMALE	13	Yes	0	Negative	0
Year 1	Semiannual	SS3	6	MALE	20	Yes	0	Positive	3
Year 1	Semiannual	SS3	6	MALE	46	No	0	Positive	1
Year 1	Semiannual	SS3	6	FEMALE	20	Yes	0	Positive	2
Year 1	Semiannual	SS3	6	MALE	33	Yes	0	Positive	2
Year 1	Semiannual	SS3	6	MALE	17	Yes	0	Positive	3
Year 1	Semiannual	SS3	6	FEMALE	14	Yes	0	Positive	3
Year 1	Semiannual	SS3	6	MALE	18	Yes	0	Negative	0
Year 1	Semiannual	SS3	6	MALE	26	Yes	0	Negative	0
Year 1	Semiannual	SS3	6	MALE	35	Yes	0	Positive	1
Year 1	Semiannual	SS3	6	FEMALE	16	Yes	0	Negative	0
Year 1	Semiannual	SS3	6	MALE	15	Yes	0	Negative	0
Year 1	Semiannual	SS3	6	MALE	25	No	0	Positive	1
Year 1	Semiannual	SS3	6	FEMALE	32	Yes	0	Positive	3
Year 1	Semiannual	SS3	6	FEMALE	38	Yes	0	Negative	0
Year 1	Semiannual	SS3	6	FEMALE	60	Yes	0	Positive	1
Year 1	Semiannual	SS3	6	FEMALE	9	Yes	0	Negative	0
Year 1	Semiannual	SS3	6	MALE	10	Yes	0	Negative	0
Year 1	Semiannual	SS3	6	FEMALE	40	Yes	0	Negative	0
Year 1	Semiannual	SS3	6	FEMALE	5	Yes	0	Negative	0
Year 1	Semiannual	SS3	6	FEMALE	33	Yes	0	Negative	0
Year 1	Semiannual	SS3	6	FEMALE	27	Yes	0	Positive	1
Year 1	Semiannual	SS3	6	MALE	18	Yes	0	Negative	0
Year 1	Semiannual	SS3	6	FEMALE	22	Yes	0	Negative	0
Year 1	Semiannual	SS3	6	FEMALE	58	Yes	0	Negative	0
Year 1	Semiannual	SS3	6	FEMALE	13	Yes	0	Negative	0
Year 1	Semiannual	SS3	6	MALE	11	Yes	0	Positive	1
Year 1	Semiannual	SS3	6	MALE	8	Yes	0	Negative	0
Year 1	Semiannual	SS3	6	FEMALE	30	Yes	0	Positive	2
Year 1	Semiannual	SS3	6	MALE	10	Yes	0	Negative	0
Year 1	Semiannual	SS3	6	MALE	40	Yes	0	Positive	2
Year 1	Semiannual	SS3	6	MALE	11	Yes	0	Positive	3
Year 1	Semiannual	SS3	6	FEMALE	9	Yes	0	Negative	0
Year 1	Semiannual	SS3	6	FEMALE	30	Yes	0	Negative	0
Year 1	Semiannual	SS3	6	MALE	37	Yes	0	Positive	2
Year 1	Semiannual	SS3	6	FEMALE	40	Yes	0	Negative	0
Year 1	Semiannual	SS3	6	FEMALE	30	Yes	0	Positive	2
Year 1	Semiannual	SS3	6	MALE	34	Yes	0	Positive	1
Year 1	Semiannual	SS3	6	FEMALE	15	Yes	0	Negative	0
Year 1	Semiannual	SS3	6	MALE	25	Yes	0	Positive	2
Year 1	Semiannual	SS3	6	FEMALE	32	Yes	0	Positive	2
Year 1	Semiannual	SS3	6	MALE	40	Yes	0	Positive	1
Year 1	Semiannual	SS3	6	FEMALE	15	Yes	0	Negative	0
Year 1	Semiannual	SS3	6	FEMALE	15	Yes	0	Positive	1
Year 1	Semiannual	SS3	6	FEMALE	46	Yes	0	Negative	0
Year 1	Semiannual	SS3	6	FEMALE	8	Yes	0	Negative	0
Year 1	Semiannual	SS3	6	FEMALE	36	Yes	0	Negative	0
Year 1	Semiannual	SS3	6	MALE	32	Yes
Year 1	Semiannual	SS3	6	FEMALE	6	No	0
Year 1	Semiannual	SS3	6	MALE	37	No
Year 1	Semiannual	SS3	6	FEMALE	58	Yes	0
Year 1	Semiannual	SS3	6				0	Negative	0
Year 1	Semiannual	SS4	7	MALE	23	Yes	0	Positive	2
Year 1	Semiannual	SS4	7	MALE	60	Yes	0	Positive	3
Year 1	Semiannual	SS4	7	MALE	50	Yes	0	Positive	2
Year 1	Semiannual	SS4	7	FEMALE	37	Yes	0	Negative	0
Year 1	Semiannual	SS4	7	FEMALE	12	Yes	0	Negative	0
Year 1	Semiannual	SS4	7	MALE	12	Yes	0	Negative	0
Year 1	Semiannual	SS4	7	FEMALE	20	Yes	0	Negative	0
Year 1	Semiannual	SS4	7	MALE	21	Yes	0	Positive	2
Year 1	Semiannual	SS4	7	FEMALE	47	No	0	Positive	1
Year 1	Semiannual	SS4	7	MALE	19	Yes	0	Negative	0
Year 1	Semiannual	SS4	7	FEMALE	12	No	0	Positive	3
Year 1	Semiannual	SS4	7	MALE	59	No	0	Positive	3
Year 1	Semiannual	SS4	7	FEMALE	52	Yes	0	Positive	1
Year 1	Semiannual	SS4	7	FEMALE	40	No	0	Positive	2
Year 1	Semiannual	SS4	7	MALE	13	No	0	Negative	0
Year 1	Semiannual	SS4	7	MALE	35	Yes	0	Positive	1
Year 1	Semiannual	SS4	7	MALE	14	Yes	0	Positive	2
Year 1	Semiannual	SS4	7	FEMALE	36	Yes	0	Positive	2
Year 1	Semiannual	SS4	7	MALE	23	Yes	0	Negative	0
Year 1	Semiannual	SS4	7	MALE	46	Yes	0	Positive	1
Year 1	Semiannual	SS4	7	FEMALE	44	Yes	0	Positive	2
Year 1	Semiannual	SS4	7	FEMALE	13	Yes	0	Negative	0
Year 1	Semiannual	SS4	7	FEMALE	17	Yes	0	Negative	0
Year 1	Semiannual	SS4	7	FEMALE	13	Yes	0	Negative	0
Year 1	Semiannual	SS4	7	FEMALE	42	Yes		Positive	1
Year 1	Semiannual	SS4	7	MALE	42	Yes	0	Positive	2
Year 1	Semiannual	SS4	7	FEMALE	15	Yes	0	Positive	2
Year 1	Semiannual	SS4	7	MALE	29	Yes	3	Negative	0
Year 1	Semiannual	SS4	7	FEMALE	26	Yes	0	Positive	3
Year 1	Semiannual	SS4	7	FEMALE	5	Yes	0	Negative	0
Year 1	Semiannual	SS4	7	MALE	7	Yes	0	Positive	1
Year 1	Semiannual	SS4	7	FEMALE	16	Yes	0	Positive	3
Year 1	Semiannual	SS4	7	FEMALE	11	Yes	0	Negative	0
Year 1	Semiannual	SS4	7	FEMALE	45	No	0	Positive	2
Year 1	Semiannual	SS4	7	FEMALE	12	No	0	Positive	1
Year 1	Semiannual	SS4	7	FEMALE	50	Yes	0	Positive	1
Year 1	Semiannual	SS4	7	MALE	7	Yes	0	Positive	3
Year 1	Semiannual	SS4	7	FEMALE	31	No	0	Positive	2
Year 1	Semiannual	SS4	7	MALE	16	Yes	0	Positive	2
Year 1	Semiannual	SS4	7	FEMALE	16	Yes	0	Negative	0
Year 1	Semiannual	SS4	7	FEMALE	12	Yes	0	Positive	2
Year 1	Semiannual	SS4	7	MALE	8	Yes	0	Positive	1
Year 1	Semiannual	SS4	7	FEMALE	39	Yes	0	Positive	2
Year 1	Semiannual	SS4	7	FEMALE	34	No	0	Positive	1
Year 1	Semiannual	SS4	7	FEMALE	9	No	0	Negative	0
Year 1	Semiannual	SS4	7	MALE	10	No	0	Positive	1
Year 1	Semiannual	SS4	7	MALE	8	No	0	Positive	1
Year 1	Semiannual	SS4	7	MALE	30	Yes	0	Negative	0
Year 1	Semiannual	SS4	7	FEMALE	29	Yes	0	Positive	1
Year 1	Semiannual	SS4	7	FEMALE	33	Yes	0	Negative	0
Year 1	Semiannual	SS4	7	MALE	12	Yes	0	Positive	1
Year 1	Semiannual	SS4	7	MALE	7	Yes	0	Positive	1
Year 1	Semiannual	SS4	7	FEMALE	22	Yes	0	Positive	1
Year 1	Semiannual	SS4	7	FEMALE	15	Yes	0	Negative	0
Year 1	Semiannual	SS4	7	FEMALE	24	Yes	0	Positive	2
Year 1	Semiannual	SS4	7	FEMALE	14	Yes	0	Positive	2
Year 1	Semiannual	SS4	7	MALE	25	Yes	0	Positive	2
Year 1	Semiannual	SS4	7	FEMALE	37	Yes	0	Positive	2
Year 1	Semiannual	SS4	7	FEMALE	13	Yes	0	Positive	1
Year 1	Semiannual	SS4	7	FEMALE	13	Yes	0	Positive	1
Year 1	Semiannual	SS4	7	FEMALE	9	Yes	0	Positive	1
Year 1	Semiannual	SS4	7	FEMALE	9	Yes	0	Negative	0
Year 1	Semiannual	SS4	7	FEMALE	20	Yes	0	Negative	0
Year 1	Semiannual	SS4	7	MALE	18	Yes	0	Positive	1
Year 1	Semiannual	SS4	7	FEMALE	50	Yes	0	Positive	2
Year 1	Semiannual	SS4	7	FEMALE	13	Yes	0	Negative	0
Year 1	Semiannual	SS4	7	MALE	45	Yes	0	Positive	1
Year 1	Semiannual	SS4	7	MALE	45	Yes	0	Negative	0
Year 1	Semiannual	SS4	7	MALE	20	Yes	0	Negative	0
Year 1	Semiannual	SS4	7	MALE	16	Yes	0	Positive	1
Year 1	Semiannual	SS4	7	MALE	18	Yes	0	Positive	2
Year 1	Semiannual	SS4	7	MALE	15	Yes	0	Negative	0
Year 1	Semiannual	SS4	7	MALE	19	Yes	0	Positive	1
Year 1	Semiannual	SS4	7	MALE	12	Yes	0	Negative	0
Year 1	Semiannual	SS4	7	FEMALE	55	Yes		Positive	1
Year 1	Semiannual	SS4	7	FEMALE	26	Yes	8	Positive	2
Year 1	Semiannual	SS4	7	MALE	40	Yes	0	Positive	3
Year 1	Semiannual	SS4	7	MALE	16	No	0	Positive	3
Year 1	Semiannual	SS4	7	MALE	49	Yes	0	Positive	2
Year 1	Semiannual	SS4	7	MALE	12	Yes	0	Negative	0
Year 1	Semiannual	SS4	7	MALE	19	Yes	0	Negative	0
Year 1	Semiannual	SS4	7	MALE	45	Yes	0	Positive	3
Year 1	Semiannual	SS4	7	MALE	25	Yes	0	Positive	3
Year 1	Semiannual	SS4	7	FEMALE	30	Yes	0	Negative	0
Year 1	Semiannual	SS4	7	FEMALE	24	Yes	0	Negative	0
Year 1	Semiannual	SS4	7	MALE	12	Yes	0	Negative	0
Year 1	Semiannual	SS4	7	FEMALE	42	Yes	0	Negative	0
Year 1	Semiannual	SS4	7	MALE	24	Yes	0	Negative	0
Year 1	Semiannual	SS4	7	FEMALE	19	Yes	0	Negative	0
Year 1	Semiannual	SS4	7	MALE	19	Yes	0	Positive	2
Year 1	Semiannual	SS4	7	FEMALE	33	Yes	0	Positive	3
Year 1	Semiannual	SS4	7	FEMALE	32	Yes	0	Positive	2
Year 1	Semiannual	SS4	7	MALE	15	No	0	Positive	1
Year 1	Semiannual	SS4	7	FEMALE	12	Yes	0	Negative	0
Year 1	Semiannual	SS4	7	FEMALE	6	No	0	Negative	0
Year 1	Semiannual	SS4	7	FEMALE	11	No	0	Negative	0
Year 1	Semiannual	SS4	7	MALE	38	No	0	Positive	2
Year 1	Semiannual	SS4	7	FEMALE	60	No	0	Positive	2
Year 1	Semiannual	SS4	7	MALE	48	No	0	Negative	0
Year 1	Semiannual	SS4	7	FEMALE	48	No	0	Negative	0
Year 1	Semiannual	SS4	7	FEMALE	16	Yes	0	Negative	0
Year 1	Semiannual	SS4	7	FEMALE	7	No	0	Negative	0
Year 1	Semiannual	SS4	7	MALE	31	Yes	0	Positive	3
Year 1	Semiannual	SS4	7	FEMALE	29	Yes	0	Positive	2
Year 1	Semiannual	SS4	7	FEMALE	10	Yes	0	Negative	0
Year 1	Semiannual	SS4	7	MALE	5	Yes	0	Negative	0
Year 1	Semiannual	SS4	7	MALE	37	Yes	0	Positive	2
Year 1	Semiannual	SS4	7	FEMALE	36	Yes	0	Positive	1
Year 1	Semiannual	SS4	7	FEMALE	34	Yes	0	Negative	0
Year 1	Semiannual	SS4	7	MALE	17	Yes	0	Negative	0
Year 1	Semiannual	SS4	7	MALE	12	Yes	0	Positive	1
Year 1	Semiannual	SS4	7	FEMALE	12	Yes	0	Positive	1
Year 1	Semiannual	SS4	7	MALE	30	No	0	Positive	3
Year 1	Semiannual	SS4	7	FEMALE	29	No	0	Negative	0
Year 1	Semiannual	SS4	7	MALE	30	Yes	0	Positive	1
Year 1	Semiannual	SS4	7	FEMALE	27	Yes	0	Negative	0
Year 1	Semiannual	SS4	7	FEMALE	29	Yes	0	Positive	3
Year 1	Semiannual	SS4	7	FEMALE	52	No	0	Positive	3
Year 1	Semiannual	SS4	7	MALE	14	Yes	0	Positive	1
Year 1	Semiannual	SS4	7	MALE	11	Yes	0	Negative	0
Year 1	Semiannual	SS4	7	MALE	10	Yes	0	Positive	3
Year 1	Semiannual	SS4	7	MALE	8	Yes	0	Positive	2
Year 1	Semiannual	SS4	7	FEMALE	27	Yes	0	Negative	0
Year 1	Semiannual	SS4	7	MALE	28	Yes	0	Positive	3
Year 1	Semiannual	SS4	7	FEMALE	5	No	0	Negative	0
Year 1	Semiannual	SS4	7	MALE	8	No	0	Negative	0
Year 1	Semiannual	SS4	7	FEMALE	44	Yes	0	Positive	1
Year 1	Semiannual	SS4	7	FEMALE	27	Yes	0	Positive	3
Year 1	Semiannual	SS4	7	MALE	6	Yes	0	Negative	0
Year 1	Semiannual	SS4	7	FEMALE	43	Yes	0	Negative	0
Year 1	Semiannual	SS4	7	MALE	17	Yes	0	Positive	1
Year 1	Semiannual	SS4	7	MALE	13	Yes	0	Positive	3
Year 1	Semiannual	SS4	7	FEMALE	13	Yes	0	Negative	0
Year 1	Semiannual	SS4	7	MALE	19	Yes	0	Positive	1
Year 1	Semiannual	SS4	7	MALE	54	Yes	0	Positive	2
Year 1	Semiannual	SS4	7	MALE	15	No	0	Positive	3
Year 1	Semiannual	SS4	7	MALE	15	Yes	0	Negative	0
Year 1	Semiannual	SS4	7	MALE	37	No	0	Negative	0
Year 1	Semiannual	SS4	7	FEMALE	28	Yes	0	Positive	1
Year 1	Semiannual	SS4	7	FEMALE	50	No	0	Positive	1
Year 1	Semiannual	SS4	7	FEMALE	16	No	0	Negative	0
Year 1	Semiannual	SS4	7	FEMALE	12	No	0	Negative	0
Year 1	Semiannual	SS4	7	FEMALE	8	Yes	0	Positive	1
Year 1	Semiannual	SS4	7	MALE	17	Yes		Positive	2
Year 1	Semiannual	SS4	7	MALE	8	Yes	0	Negative	0
Year 1	Semiannual	SS4	7	FEMALE	6	Yes	0	Negative	0
Year 1	Semiannual	SS4	7	MALE	22	Yes	0	Positive	2
Year 1	Semiannual	SS4	7	MALE	60	Yes	0	Positive	2
Year 1	Semiannual	SS4	7	MALE	23	Yes	0	Negative	0
Year 1	Semiannual	SS4	7	MALE		No	0	Negative	0
Year 1	Semiannual	SS4	7	FEMALE	50	Yes	0	Positive	1
Year 1	Semiannual	SS4	7	FEMALE	12	Yes	0	Positive	2
Year 1	Semiannual	SS4	7	MALE	39	Yes	0	Positive	3
Year 1	Semiannual	SS4	7	FEMALE	37	Yes	0	Positive	3
Year 1	Semiannual	SS4	7	FEMALE	35	Yes	0	Positive	1
Year 1	Semiannual	SS4	7	MALE	12	Yes	0	Negative	0
Year 1	Semiannual	SS4	7	MALE	10	Yes	0	Negative	0
Year 1	Semiannual	SS4	7	MALE	6	Yes	0	Negative	0
Year 1	Semiannual	SS4	7	MALE	7	Yes	0	Positive	1
Year 1	Semiannual	SS4	7	FEMALE	10	Yes	0	Positive	1
Year 1	Semiannual	SS4	7	FEMALE	13	Yes	0	Positive	1
Year 1	Semiannual	SS4	7	FEMALE	31	No	0	Positive	3
Year 1	Semiannual	SS4	7	MALE	45	No	0	Positive	2
Year 1	Semiannual	SS4	7	FEMALE	46	Missing	0	Positive	2
Year 1	Semiannual	SS4	7	FEMALE	22	Yes	0	Positive	2
Year 1	Semiannual	SS4	7	FEMALE	19	Yes	0	Positive	2
Year 1	Semiannual	SS4	7	MALE	16	Yes	0	Positive	1
Year 1	Semiannual	SS4	7	FEMALE	14	Yes	0	Positive	3
Year 1	Semiannual	SS4	7	MALE	12	Yes	0	Positive	3
Year 1	Semiannual	SS4	7	MALE	9	Yes	0	Negative	0
Year 1	Semiannual	SS4	7	MALE	6	Yes	0	Positive	2
Year 1	Semiannual	SS4	7	MALE	38	No	2	Positive	3
Year 1	Semiannual	SS4	7	FEMALE	37	Yes	0	Positive	3
Year 1	Semiannual	SS4	7	FEMALE	38	Yes	0	Positive	3
Year 1	Semiannual	SS4	7	MALE	11	Yes	0	Positive	2
Year 1	Semiannual	SS4	7	FEMALE	10	Yes	0	Positive	1
Year 1	Semiannual	SS4	7	MALE	8	Yes	0	Negative	0
Year 1	Semiannual	SS4	7	MALE	23	Yes	0	Positive	2
Year 1	Semiannual	SS4	7	MALE	21	Yes	0	Positive	3
Year 1	Semiannual	SS4	7	FEMALE	18	Yes	0	Positive	3
Year 1	Semiannual	SS4	7	MALE	65	Yes	0	Positive	3
Year 1	Semiannual	SS4	7	FEMALE	54	Yes	1	Positive	3
Year 1	Semiannual	SS4	7	MALE	20	Yes	3	Positive	3
Year 1	Semiannual	SS4	7	MALE	16	Yes	8	Positive	3
Year 1	Semiannual	SS4	7	FEMALE	12	Yes	0	Positive	2
Year 1	Semiannual	SS4	7	MALE	47	No	0	Negative	0
Year 1	Semiannual	SS4	7	MALE	30	Yes	1	Positive	3
Year 1	Semiannual	SS4	7	FEMALE	29	Yes	0	Positive	3
Year 1	Semiannual	SS4	7	FEMALE	16	Yes	0	Positive	3
Year 1	Semiannual	SS4	7	FEMALE	12	Yes	0	Positive	3
Year 1	Semiannual	SS4	7	MALE	8	Yes	0	Positive	3
Year 1	Semiannual	SS4	7	MALE	6	Yes	0	Negative	0
Year 1	Semiannual	SS4	7	FEMALE	41	No	0	Negative	0
Year 1	Semiannual	SS4	7	FEMALE	7	Missing	0	Negative	0
Year 1	Semiannual	SS4	7	MALE	34	No	0	Positive	3
Year 1	Semiannual	SS4	7	MALE	16	No	0	Negative	0
Year 1	Semiannual	SS4	7	MALE	35	Yes	0	Negative	0
Year 1	Semiannual	SS4	7	FEMALE	32	Yes		Positive	3
Year 1	Semiannual	SS4	7	MALE	15	Yes	0	Positive	3
Year 1	Semiannual	SS4	7	FEMALE	13	Yes	0	Positive	3
Year 1	Semiannual	SS4	7	MALE	6	Yes	0	Positive	3
Year 1	Semiannual	SS4	7	FEMALE	9	Yes	124	Positive	3
Year 1	Semiannual	SS4	7	MALE	7	Yes	0	Positive	3
Year 1	Semiannual	SS4	7	FEMALE	7	Yes	0	Negative	0
Year 1	Semiannual	SS4	7	FEMALE	6	Yes	0	Negative	0
Year 1	Semiannual	SS4	7	MALE	26	Yes		Positive	3
Year 1	Semiannual	SS4	7	FEMALE	24	Yes	79	Positive	3
Year 1	Semiannual	SS4	7	MALE	29	Yes	0	Positive	3
Year 1	Semiannual	SS4	7	FEMALE	28	Yes	1	Positive	3
Year 1	Semiannual	SS4	7	MALE	15	Yes	104	Positive	3
Year 1	Semiannual	SS4	7	MALE	14	Yes	0	Positive	3
Year 1	Semiannual	SS4	7	MALE	11	Yes	0	Positive	2
Year 1	Semiannual	SS4	7	MALE	11	Yes	0	Positive	3
Year 1	Semiannual	SS4	7	MALE	10	Yes	34	Positive	3
Year 1	Semiannual	SS4	7	MALE	5	Yes	0	Negative	0
Year 1	Semiannual	SS4	7	FEMALE	5	Yes	0	Positive	1
Year 1	Semiannual	SS4	7	MALE	37	Yes	2	Positive	3
Year 1	Semiannual	SS4	7	MALE	49	Yes	0	Positive	1
Year 1	Semiannual	SS4	7	MALE	40	Yes	0	Positive	3
Year 1	Semiannual	SS4	7	FEMALE	16	Yes	0	Positive	2
Year 1	Semiannual	SS4	7	FEMALE	14	Yes	1	Positive	3
Year 1	Semiannual	SS4	7	MALE	7	Yes	7	Positive	3
Year 1	Semiannual	SS4	7	MALE	47	Yes	21	Positive	2
Year 1	Semiannual	SS4	7	FEMALE	46	Yes	0	Negative	0
Year 1	Semiannual	SS4	7	MALE	6	Yes	0	Negative	0
Year 1	Semiannual	SS4	7	MALE	39	Yes	0	Positive	1
Year 1	Semiannual	SS4	7	FEMALE	39	Yes	0	Negative	0
Year 1	Semiannual	SS4	7	FEMALE	35	Yes	0	Positive	1
Year 1	Semiannual	SS4	7	FEMALE	15	Yes	0	Negative	0
Year 1	Semiannual	SS4	7	MALE	13	Yes	0	Positive	2
Year 1	Semiannual	SS4	7	FEMALE	13	Yes	0	Positive	3
Year 1	Semiannual	SS4	7	MALE	10	Yes	0	Negative	0
Year 1	Semiannual	SS4	7	MALE	6	Yes	0	Negative	0
Year 1	Semiannual	SS4	7	MALE	19	Yes	0	Positive	2
Year 1	Semiannual	SS4	7	FEMALE	32	Yes	0	Positive	1
Year 1	Semiannual	SS4	7	FEMALE	10	Yes	0	Negative	0
Year 1	Semiannual	SS4	7	MALE	5	Yes	0	Negative	0
Year 1	Semiannual	SS4	7	MALE	35	Yes	0	Positive	1
Year 1	Semiannual	SS4	7	FEMALE	32	Yes	0	Negative	0
Year 1	Semiannual	SS4	7	FEMALE	33	Yes	0	Negative	0
Year 1	Semiannual	SS4	7	FEMALE	30	Yes	0	Positive	2
Year 1	Semiannual	SS4	7	MALE	11	Yes	0	Positive	2
Year 1	Semiannual	SS4	7	MALE	34	Yes	0	Positive	1
Year 1	Semiannual	SS4	7	MALE	5	Yes	0	Positive	2
Year 1	Semiannual	SS4	7	FEMALE	30	Yes	0	Positive	3
Year 1	Semiannual	SS4	7	MALE	16	Yes	0	Positive	2
Year 1	Semiannual	SS4	7	FEMALE	15	Yes	0	Positive	1
Year 1	Semiannual	SS4	7	FEMALE	16	Yes	0	Positive	3
Year 1	Semiannual	SS4	7	FEMALE	9	Yes	0	Negative	0
Year 1	Semiannual	SS4	7	MALE	35	Yes	0	Positive	2
Year 1	Semiannual	SS4	7	FEMALE	7	Yes	0	Positive	3
Year 1	Semiannual	SS4	7	FEMALE	20	Yes	0	Negative	0
Year 1	Semiannual	SS4	7	FEMALE	41	Yes	0	Positive	1
Year 1	Semiannual	SS4	7	FEMALE	11	Yes	0
Year 1	Semiannual	SS4	7	FEMALE	5	Yes
Year 1	Semiannual	SS4	7	FEMALE	29	Yes	140
Year 1	Semiannual	SS4	7	MALE	8	Yes	0
Year 1	Semiannual	SS4	7	MALE	10	Yes
Year 1	Semiannual	SS4	7	FEMALE	11	Yes
Year 1	Semiannual	SS4	7	MALE	16	Yes
Year 1	Semiannual	SS4	7	FEMALE	38	Yes
Year 1	Semiannual	SS4	7	MALE	19	Yes
Year 1	Semiannual	SS4	7	FEMALE	31	Yes
Year 1	Semiannual	SS4	7	MALE	8	Yes
Year 1	Semiannual	SS4	7	MALE	26	Yes
Year 1	Semiannual	SS4	7	MALE	39	Yes
Year 1	Semiannual	SS4	7	FEMALE	34	Yes
Year 1	Semiannual	SS4	7	MALE	16	Yes
Year 1	Semiannual	SS4	7	MALE	15	Yes
Year 1	Semiannual	SS4	7	MALE	14	Yes
Year 1	Semiannual	SS4	7	MALE	52	Yes
Year 1	Semiannual	SS4	7	MALE	10	Yes
Year 1	Semiannual	SS4	7	MALE	25	Yes
Year 1	Semiannual	SS4	7	MALE	15	Yes
Year 1	Semiannual	SS4	7	FEMALE	48	Yes
Year 1	Semiannual	SS4	7	FEMALE	15	Yes
Year 1	Semiannual	SS4	7				1	Positive	1
Year 1	Semiannual	SS4	3	FEMALE	17	Yes	0	Positive	1
Year 1	Semiannual	SS4	3	MALE	14	Yes	1	Positive	1
Year 1	Semiannual	SS4	3	MALE	49	Yes	0	Negative	0
Year 1	Semiannual	SS4	3	FEMALE	30	Yes	0	Positive	2
Year 1	Semiannual	SS4	3	MALE	16	Yes	11	Positive	3
Year 1	Semiannual	SS4	3	MALE	17	Yes	0	Positive	3
Year 1	Semiannual	SS4	3	MALE	45	No	0	Positive	3
Year 1	Semiannual	SS4	3	MALE	16	Yes	1	Positive	3
Year 1	Semiannual	SS4	3	MALE	15	Yes	0	Positive	1
Year 1	Semiannual	SS4	3	MALE	23	Yes	0	Positive	2
Year 1	Semiannual	SS4	3	FEMALE	14	Yes	0	Negative	0
Year 1	Semiannual	SS4	3	MALE	15	Yes	0	Positive	3
Year 1	Semiannual	SS4	3	FEMALE	17	Yes	0	Positive	3
Year 1	Semiannual	SS4	3	MALE	14	Yes	0	Positive	3
Year 1	Semiannual	SS4	3	MALE	15	Yes	0	Negative	0
Year 1	Semiannual	SS4	3	FEMALE	47	No	0	Positive	3
Year 1	Semiannual	SS4	3	FEMALE	19	Yes	0	Positive	3
Year 1	Semiannual	SS4	3	FEMALE	31	Yes	0	Positive	3
Year 1	Semiannual	SS4	3	FEMALE	46	Yes	0	Positive	3
Year 1	Semiannual	SS4	3	FEMALE	16	Yes	0	Positive	3
Year 1	Semiannual	SS4	3	FEMALE	22	Yes	0	Positive	3
Year 1	Semiannual	SS4	3	MALE	14	Yes	0	Positive	2
Year 1	Semiannual	SS4	3	FEMALE	12	Missing	0	Positive	2
Year 1	Semiannual	SS4	3	MALE	31	Yes	0	Negative	0
Year 1	Semiannual	SS4	3	FEMALE	22	Yes	0	Positive	1
Year 1	Semiannual	SS4	3	FEMALE	33	Yes	0	Positive	1
Year 1	Semiannual	SS4	3	FEMALE	13	No	0	Negative	0
Year 1	Semiannual	SS4	3	FEMALE	31	Yes	0	Positive	3
Year 1	Semiannual	SS4	3	MALE	23	Yes	0	Positive	3
Year 1	Semiannual	SS4	3	FEMALE	16	Yes	0	Positive	3
Year 1	Semiannual	SS4	3	FEMALE	16	Yes	0	Positive	3
Year 1	Semiannual	SS4	3	MALE	18	Yes	0	Positive	3
Year 1	Semiannual	SS4	3	MALE	20	Yes	0	Positive	1
Year 1	Semiannual	SS4	3	FEMALE	12	Yes	0	Positive	3
Year 1	Semiannual	SS4	3	MALE	22	Yes	0	Positive	3
Year 1	Semiannual	SS4	3	MALE	41	Yes	0	Positive	3
Year 1	Semiannual	SS4	3	FEMALE	20	Yes	0	Positive	2
Year 1	Semiannual	SS4	3	FEMALE	11	Yes	0	Positive	1
Year 1	Semiannual	SS4	3	FEMALE	17	Yes	0	Positive	1
Year 1	Semiannual	SS4	3	MALE	59	No	0	Positive	2
Year 1	Semiannual	SS4	3	MALE	21	Yes	0	Positive	3
Year 1	Semiannual	SS4	3	MALE	48	Yes	0	Positive	3
Year 1	Semiannual	SS4	3	FEMALE	18	Yes	0	Negative	0
Year 1	Semiannual	SS4	3	MALE	39	Yes	0	Negative	0
Year 1	Semiannual	SS4	3	MALE	20	Yes	0	Positive	1
Year 1	Semiannual	SS4	3	FEMALE	19	Yes	0	Positive	3
Year 1	Semiannual	SS4	3	FEMALE	21	Yes	0	Negative	0
Year 1	Semiannual	SS4	3	FEMALE	47	Yes	0	Positive	1
Year 1	Semiannual	SS4	3	FEMALE	50	Yes	0	Positive	3
Year 1	Semiannual	SS4	3	FEMALE	48	No	0	Positive	3
Year 1	Semiannual	SS4	3	MALE	50	No	0	Positive	3
Year 1	Semiannual	SS4	3	MALE	13	Yes	0	Negative	0
Year 1	Semiannual	SS4	3	FEMALE	25	Yes	0	Positive	1
Year 1	Semiannual	SS4	3	FEMALE	19	Yes	0	Positive	3
Year 1	Semiannual	SS4	3	FEMALE	18	Yes	0	Positive	3
Year 1	Semiannual	SS4	3	FEMALE	18	Yes	0	Positive	3
Year 1	Semiannual	SS4	3	FEMALE	25	Yes	2	Positive	3
Year 1	Semiannual	SS4	3	MALE	8	Yes	0	Positive	3
Year 1	Semiannual	SS4	3	MALE	9	Yes	0	Negative	0
Year 1	Semiannual	SS4	3	MALE	11	Yes	0	Negative	0
Year 1	Semiannual	SS4	3	MALE	18	Yes	0	Negative	0
Year 1	Semiannual	SS4	3	MALE	20	Yes	0	Positive	3
Year 1	Semiannual	SS4	3	FEMALE	38	No	0	Negative	0
Year 1	Semiannual	SS4	3	MALE	18	Yes	0	Positive	3
Year 1	Semiannual	SS4	3	MALE	10	Yes	0	Negative	0
Year 1	Semiannual	SS4	3	FEMALE	32	Yes	0	Negative	0
Year 1	Semiannual	SS4	3	FEMALE	36	Yes	0	Positive	3
Year 1	Semiannual	SS4	3	MALE	14	Yes	0	Positive	3
Year 1	Semiannual	SS4	3	FEMALE	23	Yes	0	Positive	3
Year 1	Semiannual	SS4	3	FEMALE	15	Yes	2	Positive	3
Year 1	Semiannual	SS4	3	FEMALE	14	Yes	0	Positive	3
Year 1	Semiannual	SS4	3	MALE	40	Yes	0	Positive	1
Year 1	Semiannual	SS4	3	MALE	17	Yes	0	Positive	2
Year 1	Semiannual	SS4	3	MALE	25	Yes	10	Positive	3
Year 1	Semiannual	SS4	3	FEMALE	39	Yes	0	Positive	3
Year 1	Semiannual	SS4	3	MALE	21	No	14	Positive	3
Year 1	Semiannual	SS4	3	FEMALE	25	Yes	28	Positive	3
Year 1	Semiannual	SS4	3	FEMALE	52	Yes	0	Negative	0
Year 1	Semiannual	SS4	3	MALE	14	Yes	0	Positive	3
Year 1	Semiannual	SS4	3	FEMALE	14	Yes	0	Positive	3
Year 1	Semiannual	SS4	3	MALE	24	Yes	25	Positive	3
Year 1	Semiannual	SS4	3	MALE	20	Yes	0	Positive	3
Year 1	Semiannual	SS4	3	FEMALE	12	Yes	0	Positive	3
Year 1	Semiannual	SS4	3	FEMALE	14	Yes	0	Positive	3
Year 1	Semiannual	SS4	3	FEMALE	15	Yes	0	Positive	1
Year 1	Semiannual	SS4	3	FEMALE	10	Yes	0	Negative	0
Year 1	Semiannual	SS4	3	FEMALE	12	Yes	0	Negative	0
Year 1	Semiannual	SS4	3	FEMALE	12	Yes	0	Positive	3
Year 1	Semiannual	SS4	3	MALE	11	Yes
Year 1	Semiannual	SS4	5	MALE	53	Yes	2	Positive	3
Year 1	Semiannual	SS4	5	MALE	71	No	0	Positive	3
Year 1	Semiannual	SS4	5	FEMALE	11	Yes	0	Positive	2
Year 1	Semiannual	SS4	5	FEMALE	9	Yes	0	Negative	0
Year 1	Semiannual	SS4	5	FEMALE	51	Yes	0	Negative	0
Year 1	Semiannual	SS4	5	MALE	53	Yes	0	Positive	2
Year 1	Semiannual	SS4	5	FEMALE	35	No	1	Positive	3
Year 1	Semiannual	SS4	5	MALE	9	Yes	0	Negative	0
Year 1	Semiannual	SS4	5	FEMALE	21	Yes	0	Negative	0
Year 1	Semiannual	SS4	5	FEMALE	23	Yes		Negative	0
Year 1	Semiannual	SS4	5	MALE	6	Yes	0	Negative	0
Year 1	Semiannual	SS4	5	MALE	29	No	0	Negative	0
Year 1	Semiannual	SS4	5	MALE	21	Yes	0	Positive	2
Year 1	Semiannual	SS4	5	FEMALE	10	No	0	Negative	0
Year 1	Semiannual	SS4	5	FEMALE	7	Yes	0	Positive	2
Year 1	Semiannual	SS4	5	FEMALE	12	Yes	0	Negative	0
Year 1	Semiannual	SS4	5	FEMALE	9	Yes	0	Negative	0
Year 1	Semiannual	SS4	5	MALE	24	No	0	Positive	1
Year 1	Semiannual	SS4	5	FEMALE	7	Yes	0	Negative	0
Year 1	Semiannual	SS4	5	MALE	66	No	0	Positive	2
Year 1	Semiannual	SS4	5	FEMALE	60	Yes	0	Negative	0
Year 1	Semiannual	SS4	5	MALE	46	No	0	Positive	2
Year 1	Semiannual	SS4	5	FEMALE	53	No	0	Positive	2
Year 1	Semiannual	SS4	5	FEMALE	42	No	0	Positive	2
Year 1	Semiannual	SS4	5	MALE	71	No	0	Positive	3
Year 1	Semiannual	SS4	5	FEMALE	23	Yes	0	Negative	0
Year 1	Semiannual	SS4	5	MALE	18	No	2	Positive	3
Year 1	Semiannual	SS4	5	FEMALE	40	Yes	0	Positive	2
Year 1	Semiannual	SS4	5	MALE	15	Yes	0	Negative	0
Year 1	Semiannual	SS4	5	MALE	15	Yes	0	Negative	0
Year 1	Semiannual	SS4	5	MALE	27	Yes	0	Negative	0
Year 1	Semiannual	SS4	5	FEMALE	46	Yes	0	Positive	3
Year 1	Semiannual	SS4	5	FEMALE	14	Yes	0	Negative	0
Year 1	Semiannual	SS4	5	FEMALE	42	Yes	0	Positive	2
Year 1	Semiannual	SS4	5	FEMALE	43	Yes	0	Positive	2
Year 1	Semiannual	SS4	5	MALE	6	Yes	0	Negative	0
Year 1	Semiannual	SS4	5	FEMALE	31	Yes	0	Negative	0
Year 1	Semiannual	SS4	5	FEMALE	15	Yes	0	Positive	1
Year 1	Semiannual	SS4	5	FEMALE	26	Yes	0	Negative	0
Year 1	Semiannual	SS4	5	MALE	11	Yes	0	Negative	0
Year 1	Semiannual	SS4	5	MALE	11	Yes	0	Negative	0
Year 1	Semiannual	SS4	5	FEMALE	14	Yes	0	Negative	0
Year 1	Semiannual	SS4	5	MALE	16	Yes	0	Negative	0
Year 1	Semiannual	SS4	5	FEMALE	14	Yes	0	Negative	0
Year 1	Semiannual	SS4	5	FEMALE	20	Yes	0	Positive	1
Year 1	Semiannual	SS4	5	MALE	13	Yes	0	Negative	0
Year 1	Semiannual	SS4	5	FEMALE	24	Yes	0	Positive	2
Year 1	Semiannual	SS4	5	FEMALE	23	Yes	0	Negative	0
Year 1	Semiannual	SS4	5	MALE	35	Yes	19	Positive	3
Year 1	Semiannual	SS4	5	FEMALE	19	Yes	0	Negative	0
Year 1	Semiannual	SS4	5	FEMALE	30	Yes	0	Negative	0
Year 1	Semiannual	SS4	5	MALE	11	Yes	0	Positive	2
Year 1	Semiannual	SS4	5	MALE	6	Yes	0	Negative	0
Year 1	Semiannual	SS4	5	MALE	13	No	0	Negative	0
Year 1	Semiannual	SS4	5	MALE	48	No	18	Positive	3
Year 1	Semiannual	SS4	5	MALE	17	Yes	0	Positive	3
Year 1	Semiannual	SS4	5	MALE	17	Yes	0	Positive	3
Year 1	Semiannual	SS4	5	MALE	18	Yes	0	Negative	0
Year 1	Semiannual	SS4	5	MALE	14	Yes	1	Positive	3
Year 1	Semiannual	SS4	5	FEMALE	18	No	0	Positive	3
Year 1	Semiannual	SS4	5	MALE	27	No	0	Positive	3
Year 1	Semiannual	SS4	5	MALE	29	No	1	Positive	3
Year 1	Semiannual	SS4	5	MALE	46	No	0	Negative	0
Year 1	Semiannual	SS4	5	MALE	44	No	0	Positive	3
Year 1	Semiannual	SS4	5	MALE	36	Yes	0	Positive	3
Year 1	Semiannual	SS4	5	MALE	45	Yes	0	Positive	2
Year 1	Semiannual	SS4	5	MALE	60	Yes	0	Positive	3
Year 1	Semiannual	SS4	5	FEMALE	10	Yes	0	Negative	0
Year 1	Semiannual	SS4	5	FEMALE	9	Yes	0	Negative	0
Year 1	Semiannual	SS4	5	FEMALE	6	Yes	0	Negative	0
Year 1	Semiannual	SS4	5	FEMALE	33	Yes	0	Positive	2
Year 1	Semiannual	SS4	5	MALE	66	No	0	Positive	1
Year 1	Semiannual	SS4	5	FEMALE	35	Yes	0	Negative	0
Year 1	Semiannual	SS4	5	MALE	12	No	0	Positive	1
Year 1	Semiannual	SS4	5	MALE	26	No	2	Positive	2
Year 1	Semiannual	SS4	5	MALE	21	No	0	Negative	0
Year 1	Semiannual	SS4	5	FEMALE	21	Yes	0	Negative	0
Year 1	Semiannual	SS4	5	FEMALE	18	Yes	0	Positive	2
Year 1	Semiannual	SS4	5	FEMALE	9	No	0	Negative	0
Year 1	Semiannual	SS4	5	MALE	14	No	0	Negative	0
Year 1	Semiannual	SS4	5	MALE	13	Yes	0	Negative	0
Year 1	Semiannual	SS4	5	FEMALE	60	Yes	0	Negative	0
Year 1	Semiannual	SS4	5	FEMALE	9	Yes	0	Negative	0
Year 1	Semiannual	SS4	5	MALE	5	Yes	0	Positive	3
Year 1	Semiannual	SS4	5	FEMALE	49	No	3	Positive	3
Year 1	Semiannual	SS4	5	FEMALE	9	No	0	Positive	3
Year 1	Semiannual	SS4	5	MALE	26	Yes	0	Negative	0
Year 1	Semiannual	SS4	5	FEMALE	16	Yes	0	Positive	3
Year 1	Semiannual	SS4	5	MALE	35	Yes	0	Positive	2
Year 1	Semiannual	SS4	5	FEMALE	37	Yes	0	Positive	2
Year 1	Semiannual	SS4	5	MALE	5	Yes	0	Negative	0
Year 1	Semiannual	SS4	5	FEMALE	14	Yes	0	Positive	2
Year 1	Semiannual	SS4	5	MALE	19	Yes	0	Negative	0
Year 1	Semiannual	SS4	5	MALE	5	Yes	0	Negative	0
Year 1	Semiannual	SS4	5	FEMALE	39	Yes	0	Positive	3
Year 1	Semiannual	SS4	5	FEMALE	11	Yes	0	Negative	0
Year 1	Semiannual	SS4	5	FEMALE	26	Yes	0	Negative	0
Year 1	Semiannual	SS4	5	FEMALE	10	Yes	0	Negative	0
Year 1	Semiannual	SS4	5	MALE	7	No	0	Negative	0
Year 1	Semiannual	SS4	5	FEMALE	28	Yes	0	Negative	0
Year 1	Semiannual	SS4	5	FEMALE	48	Yes	0	Negative	0
Year 1	Semiannual	SS4	5	FEMALE	29	Yes	8	Positive	3
Year 1	Semiannual	SS4	5	FEMALE	18	Yes	0	Positive	2
Year 1	Semiannual	SS4	5	FEMALE	15	Yes	0	Negative	0
Year 1	Semiannual	SS4	5	MALE	16	Yes	0	Negative	0
Year 1	Semiannual	SS4	5	MALE	34	Yes	0	Positive	3
Year 1	Semiannual	SS4	5	MALE	14	No	0	Negative	0
Year 1	Semiannual	SS4	5	FEMALE	48	No	0	Positive	2
Year 1	Semiannual	SS4	5	MALE	9	Yes	0	Negative	0
Year 1	Semiannual	SS4	5	FEMALE	32	Yes	0	Positive	2
Year 1	Semiannual	SS4	5	MALE	59	No	0	Positive	2
Year 1	Annual	SS5	16	MALE	24	Yes	0	Negative	0
Year 1	Annual	SS5	16	MALE	30	No	0	Positive	2
Year 1	Annual	SS5	16	MALE	29	Yes	0	Negative	0
Year 1	Annual	SS5	16	FEMALE	30	Yes	0	Negative	0
Year 1	Annual	SS5	16	MALE	29	Yes	0	Positive	3
Year 1	Annual	SS5	16	FEMALE	31	Yes	0	Positive	2
Year 1	Annual	SS5	16	FEMALE	22	Yes	0	NA	4
Year 1	Annual	SS5	16	FEMALE	52	Yes	4	Positive	3
Year 1	Annual	SS5	16	FEMALE	18	No	0	Negative	0
Year 1	Annual	SS5	16	FEMALE	5	No	0	Negative	0
Year 1	Annual	SS5	16	FEMALE	10	Yes		Negative	0
Year 1	Annual	SS5	16	MALE	10	Yes	0	Positive	3
Year 1	Annual	SS5	16	FEMALE	9	Yes	0	Negative	0
Year 1	Annual	SS5	16	FEMALE	31	Yes	3	Positive	2
Year 1	Annual	SS5	16	FEMALE	17	Yes	0	Negative	0
Year 1	Annual	SS5	16	FEMALE	44	Yes	0	Negative	0
Year 1	Annual	SS5	16	MALE	23	Yes	0	Positive	3
Year 1	Annual	SS5	16	FEMALE	15	Yes	0	Negative	0
Year 1	Annual	SS5	16	FEMALE	20	Yes	0	Positive	1
Year 1	Annual	SS5	16	FEMALE	52	No	0	Positive	3
Year 1	Annual	SS5	16	MALE	13	No	0	Negative	0
Year 1	Annual	SS5	16	FEMALE	16	Yes	0	Negative	0
Year 1	Annual	SS5	16	FEMALE	22	Yes	0	Negative	0
Year 1	Annual	SS5	16	FEMALE	21	Yes	0	Positive	1
Year 1	Annual	SS5	16	MALE	40	No	0	Negative	0
Year 1	Annual	SS5	16	FEMALE	50	Yes	0	Positive	2
Year 1	Annual	SS5	16	FEMALE	29	Yes	0	Positive	2
Year 1	Annual	SS5	16	FEMALE	9	Yes	0	Negative	0
Year 1	Annual	SS5	16	FEMALE	29	Yes	0	Positive	1
Year 1	Annual	SS5	16	MALE	8	No	0	Positive	1
Year 1	Annual	SS5	16	MALE	32	No	0	Positive	2
Year 1	Annual	SS5	16	FEMALE	9	No	0	Negative	0
Year 1	Annual	SS5	16	MALE	11	No	0	Negative	0
Year 1	Annual	SS5	16	FEMALE	30	No	0	Positive	2
Year 1	Annual	SS5	16	MALE	30	Yes	0	Positive	1
Year 1	Annual	SS5	16	FEMALE	30	Yes	0	Negative	0
Year 1	Annual	SS5	16	FEMALE	9	Yes	0	Negative	0
Year 1	Annual	SS5	16	MALE	5	Yes	0	Negative	0
Year 1	Annual	SS5	16	FEMALE	28	Yes	0	Negative	0
Year 1	Annual	SS5	16	MALE	58	No	1	Positive	3
Year 1	Annual	SS5	16	FEMALE	56	Yes	0	Positive	3
Year 1	Annual	SS5	16	MALE	36	No	0	Negative	0
Year 1	Annual	SS5	16	MALE	35	No	0	Positive	3
Year 1	Annual	SS5	16	MALE	12	No	0	Negative	0
Year 1	Annual	SS5	16	FEMALE	25	Yes	0	Positive	1
Year 1	Annual	SS5	16	FEMALE	8	Yes	0	Negative	0
Year 1	Annual	SS5	16	MALE	37	No	0	Negative	0
Year 1	Annual	SS5	16	FEMALE	29	Yes	0	Positive	3
Year 1	Annual	SS5	16	FEMALE	29	Yes	0	Negative	0
Year 1	Annual	SS5	16	MALE	11	Yes	0	Negative	0
Year 1	Annual	SS5	16	MALE	27	Yes	0	Positive	1
Year 1	Annual	SS5	16	FEMALE	5	Yes	0	Positive	1
Year 1	Annual	SS5	16	MALE	9	Yes	0	Negative	0
Year 1	Annual	SS5	16	FEMALE	24	Yes	0	Positive	1
Year 1	Annual	SS5	16	FEMALE	25	Yes	0	Positive	1
Year 1	Annual	SS5	16	FEMALE	7	Yes	0	Positive	1
Year 1	Annual	SS5	16	FEMALE	19	Yes	0	Positive	2
Year 1	Annual	SS5	16	FEMALE	14	Yes	0	Negative	0
Year 1	Annual	SS5	16	FEMALE	11	Yes	0	Negative	0
Year 1	Annual	SS5	16	FEMALE	59	Yes	0	Positive	3
Year 1	Annual	SS5	16	FEMALE	14	Yes	0	Negative	0
Year 1	Annual	SS5	16	FEMALE	16	Yes	0	Positive	1
Year 1	Annual	SS5	16	MALE	6	Yes	0	Negative	0
Year 1	Annual	SS5	16	FEMALE	58	Yes	0	Positive	2
Year 1	Annual	SS5	16	FEMALE	58	Yes	1	Positive	3
Year 1	Annual	SS5	16	FEMALE	32	Yes	0	Positive	3
Year 1	Annual	SS5	16	FEMALE	11	Yes	0	Negative	0
Year 1	Annual	SS5	16	FEMALE	14	Yes	0	Negative	0
Year 1	Annual	SS5	16	FEMALE	16	Yes	0	Positive	1
Year 1	Annual	SS5	16	FEMALE	52	Yes	0	Positive	1
Year 1	Annual	SS5	16	FEMALE	22	Yes	0	Positive	3
Year 1	Annual	SS5	16	MALE	14	Yes	0	Positive	2
Year 1	Annual	SS5	16	MALE	44	Yes	0	Negative	0
Year 1	Annual	SS5	16	MALE	39	Yes	0	Positive	3
Year 1	Annual	SS5	16	MALE	56	No	0	Positive	2
Year 1	Annual	SS5	16	MALE	26	No	0	Negative	0
Year 1	Annual	SS5	16	FEMALE	24	Yes	0	Positive	3
Year 1	Annual	SS5	16	FEMALE	15	Yes	0	Negative	0
Year 1	Annual	SS5	16	MALE	15	Yes	0	Negative	0
Year 1	Annual	SS5	16	MALE	15	Yes	0	Positive	3
Year 1	Annual	SS5	16	FEMALE	13	No	0	Negative	0
Year 1	Annual	SS5	16	FEMALE	12	Yes	0	Positive	1
Year 1	Annual	SS5	16	FEMALE	11	Yes	0	Negative	0
Year 1	Annual	SS5	16	FEMALE	10	Yes	0	Negative	0
Year 1	Annual	SS5	16	FEMALE	12	Yes	0	Negative	0
Year 1	Annual	SS5	16	FEMALE	21	Yes	0	Positive	3
Year 1	Annual	SS5	16	FEMALE	29	Yes	0	Positive	2
Year 1	Annual	SS5	16	MALE	9	Yes	0	Negative	0
Year 1	Annual	SS5	16	FEMALE	13	Yes	0	Negative	0
Year 1	Annual	SS5	16	MALE	19	Yes	0	Negative	0
Year 1	Annual	SS5	16	FEMALE	28	Yes	0	Negative	0
Year 1	Annual	SS5	16	FEMALE	60	No	0	Positive	1
Year 1	Annual	SS5	16	FEMALE	8	Yes	0	Negative	0
Year 1	Annual	SS5	16	FEMALE	8	Yes	0	Negative	0
Year 1	Annual	SS5	16	FEMALE	8	Yes	0	Positive	1
Year 1	Annual	SS5	16	FEMALE	5	Yes	0	Negative	0
Year 1	Annual	SS5	16	MALE	11	Yes	0	Negative	0
Year 1	Annual	SS5	16	FEMALE	16	Yes	0	Negative	0
Year 1	Annual	SS5	16	FEMALE	27	Yes	0	Positive	1
Year 1	Annual	SS5	16	FEMALE	56	Yes	0	Negative	0
Year 1	Annual	SS5	16	FEMALE	16	Yes	0	Negative	0
Year 1	Annual	SS5	16	FEMALE	60	Yes	0	Negative	0
Year 1	Annual	SS5	16	MALE	10	Yes	0	Negative	0
Year 1	Annual	SS5	16	FEMALE	16	Yes	0	Positive	1
Year 1	Annual	SS5	16	FEMALE	40	Yes	0	Positive	1
Year 1	Annual	SS5	16	MALE	19	Yes	0	Positive	1
Year 1	Annual	SS5	16	MALE	5	Yes	0	Negative	0
Year 1	Annual	SS5	16	FEMALE	17	Yes	0	Negative	0
Year 1	Annual	SS5	16	FEMALE	10	Yes	0	Positive	1
Year 1	Annual	SS5	16	FEMALE	19	Yes	0	Negative	0
Year 1	Annual	SS5	16	MALE	20	Yes	0	Negative	0
Year 1	Annual	SS5	16	FEMALE	23	Yes	0	Positive	1
Year 1	Annual	SS5	16	MALE	18	Yes	0	Negative	0
Year 1	Annual	SS5	16	MALE	10	Yes	0	Negative	0
Year 1	Annual	SS5	16	MALE	16	Yes	0	Negative	0
Year 1	Annual	SS5	16	FEMALE	16	Yes	0	Negative	0
Year 1	Annual	SS5	16	MALE	16	Yes	0	Positive	1
Year 1	Annual	SS5	16	FEMALE	21	Yes	0	Positive	1
Year 1	Annual	SS5	16	FEMALE	16	Yes	0	Negative	0
Year 1	Annual	SS5	16	FEMALE	10	Yes	0	Negative	0
Year 1	Annual	SS5	16	FEMALE	14	Yes	0	Negative	0
Year 1	Annual	SS5	16	MALE	16	Yes	0	Negative	0
Year 1	Annual	SS5	16	MALE	11	Yes	0	Negative	0
Year 1	Annual	SS5	16	MALE	28	Yes	0	Negative	0
Year 1	Annual	SS5	16	FEMALE	11	Yes	0	Negative	0
Year 1	Annual	SS5	16	MALE	11	Yes	0	Positive	3
Year 1	Annual	SS5	16	MALE	8	No	0	Negative	0
Year 1	Annual	SS5	16	FEMALE	50	No	0	Negative	0
Year 1	Annual	SS5	16	FEMALE	8	Yes	0	Negative	0
Year 1	Annual	SS5	16	MALE	10	Yes	0	Positive	1
Year 1	Annual	SS5	16	MALE	46	No	0	Positive	1
Year 1	Annual	SS5	16	MALE	8	No	0	Negative	0
Year 1	Annual	SS5	16	FEMALE	16	Yes	0	Negative	0
Year 1	Annual	SS5	16	MALE	16	No	0	Positive	3
Year 1	Annual	SS5	16	MALE	11	No	0	Positive	1
Year 1	Annual	SS5	16	FEMALE	13	Yes	0	Positive	1
Year 1	Annual	SS5	16	FEMALE	9	Yes	0	Negative	0
Year 1	Annual	SS5	16	FEMALE	14	Yes	0	Negative	0
Year 1	Annual	SS5	16	MALE	34	Yes	0	Positive	1
Year 1	Annual	SS5	16	FEMALE	18	Yes	0	Positive	1
Year 1	Annual	SS5	16	MALE	45	Yes	0	Positive	3
Year 1	Annual	SS5	16	MALE	61	No	0	Positive	3
Year 1	Annual	SS5	16	MALE	26	Yes	0	Negative	0
Year 1	Annual	SS5	16	FEMALE	12	Yes	0	Negative	0
Year 1	Annual	SS5	16	MALE	10	Yes	0	Positive	3
Year 1	Annual	SS5	16	MALE	16	Yes	0	Positive	1
Year 1	Annual	SS5	16	MALE	14	Yes	0	Negative	0
Year 1	Annual	SS5	16	FEMALE	20	Yes	0	Positive	2
Year 1	Annual	SS5	16	MALE	13	Yes	0	Negative	0
Year 1	Annual	SS5	16	FEMALE	10	Yes	0	Negative	0
Year 1	Annual	SS5	16	FEMALE	8	Yes	0	Negative	0
Year 1	Annual	SS5	16	FEMALE	12	Yes	0	Negative	0
Year 1	Annual	SS5	16	FEMALE	16	Yes	0	Negative	0
Year 1	Annual	SS5	16	FEMALE	9	Yes	0	Negative	0
Year 1	Annual	SS5	16	FEMALE	8	Yes	0	Positive	1
Year 1	Annual	SS5	16	FEMALE	13	Yes	0	Negative	0
Year 1	Annual	SS5	16	FEMALE	13	Yes	0	Negative	0
Year 1	Annual	SS5	16	FEMALE	22	Yes	0	Positive	3
Year 1	Annual	SS5	16	FEMALE	20	Yes	0	Positive	1
Year 1	Annual	SS5	16	FEMALE	19	Yes	0	Negative	0
Year 1	Annual	SS5	16	MALE	5	Yes
Year 1	Annual	SS5	16	MALE	7	Yes
Year 1	Annual	SS5	16	FEMALE	11	Yes
Year 1	Annual	SS5	21	MALE	20	Yes	0	Positive	1
Year 1	Annual	SS5	21	MALE	9	Yes	0	Negative	0
Year 1	Annual	SS5	21	MALE	52	No	0	Positive	2
Year 1	Annual	SS5	21	FEMALE	18	Yes	0	Positive	3
Year 1	Annual	SS5	21	MALE	16	Yes	0	Positive	2
Year 1	Annual	SS5	21	FEMALE	20	No	0	Positive	3
Year 1	Annual	SS5	21	FEMALE		No	0	Negative	0
Year 1	Annual	SS5	21	FEMALE	53	Yes	9	Positive	3
Year 1	Annual	SS5	21	MALE	19	Yes	0	Negative	0
Year 1	Annual	SS5	21	MALE	9	No	0	Negative	0
Year 1	Annual	SS5	21	MALE	11	Yes	0	Positive	1
Year 1	Annual	SS5	21	MALE	18	Yes	0	Negative	0
Year 1	Annual	SS5	21	FEMALE	34	No	0	Positive	3
Year 1	Annual	SS5	21	MALE	16	No	0	Negative	0
Year 1	Annual	SS5	21	FEMALE	38	Yes	0	Negative	0
Year 1	Annual	SS5	21	FEMALE	18	Yes	0	Negative	0
Year 1	Annual	SS5	21	FEMALE	36	No	0	Positive	3
Year 1	Annual	SS5	21	FEMALE	60	No	0	Negative	0
Year 1	Annual	SS5	21	FEMALE	17	Yes	0	Positive	1
Year 1	Annual	SS5	21	FEMALE	17	Yes	0	Negative	0
Year 1	Annual	SS5	21	FEMALE	20	Yes	0	Negative	0
Year 1	Annual	SS5	21	FEMALE	32	Yes	0	Positive	3
Year 1	Annual	SS5	21	FEMALE	32	Yes	0	Negative	0
Year 1	Annual	SS5	21	FEMALE	18	Yes	0	Negative	0
Year 1	Annual	SS5	21	MALE	17	Yes	0	Negative	0
Year 1	Annual	SS5	21	FEMALE	16	Yes	0	Positive	3
Year 1	Annual	SS5	21	FEMALE	17	No	0	Negative	0
Year 1	Annual	SS5	21	FEMALE	18	Yes	0	Negative	0
Year 1	Annual	SS5	21	MALE	31	Yes	0	Negative	0
Year 1	Annual	SS5	21	MALE	19	Yes	0	Positive	3
Year 1	Annual	SS5	21	FEMALE	8	No	0	Negative	0
Year 1	Annual	SS5	21	FEMALE	16	Yes	0	Positive	3
Year 1	Annual	SS5	21	FEMALE	36	Yes	0	Positive	3
Year 1	Annual	SS5	21	FEMALE	30	Yes	0	Positive	3
Year 1	Annual	SS5	21	MALE	9	Yes	0	Negative	0
Year 1	Annual	SS5	21	FEMALE	28	No	0	Negative	0
Year 1	Annual	SS5	21	MALE	33	No	0	Positive	3
Year 1	Annual	SS5	21	MALE	30	Yes	0	Positive	3
Year 1	Annual	SS5	21	MALE	17	Yes	0	Positive	2
Year 1	Annual	SS5	21	MALE	18	Yes	0	Positive	1
Year 1	Annual	SS5	21	MALE	25	No	0	Positive	2
Year 1	Annual	SS5	21	MALE	60	No	0	Positive	1
Year 1	Annual	SS5	21	MALE	19	Yes	0	Positive	1
Year 1	Annual	SS5	21	MALE	49	No	0	Positive	3
Year 1	Annual	SS5	21	MALE	14	Yes	0	Positive	3
Year 1	Annual	SS5	21	FEMALE	14	No	1	Positive	3
Year 1	Annual	SS5	21	FEMALE	19	No	0	Negative	0
Year 1	Annual	SS5	21	MALE	5	Yes	0	Negative	0
Year 1	Annual	SS5	21	FEMALE	20	No	0	Negative	0
Year 1	Annual	SS5	21	FEMALE	25	No	0	Positive	3
Year 1	Annual	SS5	21	FEMALE	41	Yes	0	Negative	0
Year 1	Annual	SS5	21	MALE	10	Yes	0	Negative	0
Year 1	Annual	SS5	21	FEMALE	8	No	0	Negative	0
Year 1	Annual	SS5	21	MALE	30	No	0	Positive	3
Year 1	Annual	SS5	21	MALE	12	Yes	0	Positive	3
Year 1	Annual	SS5	21	MALE	8	Yes	0	Negative	0
Year 1	Annual	SS5	21	FEMALE	44	No	4	Positive	2
Year 1	Annual	SS5	21	MALE	17	Yes	0	Negative	0
Year 1	Annual	SS5	21	FEMALE	19	Yes	0	Negative	0
Year 1	Annual	SS5	21	MALE	10	Yes	0	Negative	0
Year 1	Annual	SS5	15	MALE	23	Yes	0	Negative	0
Year 1	Annual	SS5	15	FEMALE	27	Yes	0	Negative	0
Year 1	Annual	SS5	15	FEMALE	38	Yes	0	Negative	0
Year 1	Annual	SS5	15	FEMALE	27	No	0	Negative	0
Year 1	Annual	SS5	15	FEMALE	13	Yes	0	Negative	0
Year 1	Annual	SS5	15	FEMALE	13	Yes	0	Negative	0
Year 1	Annual	SS5	15	MALE	10	Yes	0	Negative	0
Year 1	Annual	SS5	15	MALE	8	Yes	0	Negative	0
Year 1	Annual	SS5	15	FEMALE	5	Yes	0	Negative	0
Year 1	Annual	SS5	15	FEMALE	28	Yes	0	Negative	0
Year 1	Annual	SS5	15	FEMALE	65	No	0	Negative	0
Year 1	Annual	SS5	15	FEMALE	6	Yes	0	Negative	0
Year 1	Annual	SS5	15	FEMALE	29	Yes	0	Negative	0
Year 1	Annual	SS5	15	MALE	14	Yes	0	Negative	0
Year 1	Annual	SS5	15	MALE	15	No	0	Negative	0
Year 1	Annual	SS5	15	MALE	16	Yes	0	Negative	0
Year 1	Annual	SS5	15	FEMALE	15	Yes	0	Negative	0
Year 1	Annual	SS5	15	FEMALE	5	Yes	0	Negative	0
Year 1	Annual	SS5	15	MALE	10	Yes	0	Negative	0
Year 1	Annual	SS5	15	FEMALE	15	Yes	0	Negative	0
Year 1	Annual	SS5	15	FEMALE	8	Yes	0	Negative	0
Year 1	Annual	SS5	15	MALE	17	Yes	0	Negative	0
Year 1	Annual	SS5	15	MALE	9	Yes	0	Negative	0
Year 1	Annual	SS5	15	FEMALE	10	Yes	0	Negative	0
Year 1	Annual	SS5	15	FEMALE	18	Yes	0	Negative	0
Year 1	Annual	SS5	15	FEMALE	11	No	0	Negative	0
Year 1	Annual	SS5	15	FEMALE	11	Yes	0	Negative	0
Year 1	Annual	SS5	15	FEMALE	15	Yes	0	Negative	0
Year 1	Annual	SS5	15	MALE	6	Yes	0	Negative	0
Year 1	Annual	SS5	15	MALE	11	Yes	0	Negative	0
Year 1	Annual	SS5	15	FEMALE	12	Yes	0	Negative	0
Year 1	Annual	SS5	15	MALE	7	Yes	0	Negative	0
Year 1	Annual	SS5	15	FEMALE	29	Yes	0	Positive	1
Year 1	Annual	SS5	15	FEMALE	28	Yes	22	Positive	1
Year 1	Annual	SS5	15	FEMALE	27	No	0	Positive	1
Year 1	Annual	SS5	15	FEMALE	57	Yes	0	Positive	1
Year 1	Annual	SS5	15	MALE	20	Yes	0	Positive	1
Year 1	Annual	SS5	15	MALE	72	No	0	Positive	1
Year 1	Annual	SS5	15	FEMALE	23	Yes	0	Positive	2
Year 1	Annual	SS5	15	FEMALE	48	Yes	0	Positive	3
Year 1	Annual	SS5	15	FEMALE	26	No	0	Positive	3
Year 1	Annual	SS5	15	MALE	58	No	0	Positive	3
Year 1	Annual	SS5	15	MALE	58	No	0	Positive	1
Year 1	Annual	SS5	15	MALE	38	No	0	Positive	3
Year 1	Annual	SS5	15	FEMALE	8	Yes	0	Negative	0
Year 1	Annual	SS5	15	MALE	8	Yes	0	Negative	0
Year 1	Annual	SS5	15	FEMALE	38	Yes	0	Positive	3
Year 1	Annual	SS5	15	MALE	36	Yes	0	Negative	0
Year 1	Annual	SS5	15	MALE	5	Yes	0	Negative	0
Year 1	Annual	SS5	15	MALE	56	No	0	Positive	2
Year 1	Annual	SS5	15	MALE	6	Yes	0	Negative	0
Year 1	Annual	SS5	15	MALE	57	Yes	0	Negative	0
Year 1	Annual	SS5	15	MALE	11		0	Negative	0
Year 1	Annual	SS5	15	MALE	26		0	Positive	3
Year 1	Annual	SS5	15				0	Positive	3
Year 1	Annual	SS5	15	FEMALE			0	Positive	1
Year 1	Annual	SS5	15				0	Positive	3
Year 1	Annual	SS5	15				0	Negative	0
Year 1	Annual	SS6	4	FEMALE	16	Yes	0	Negative	0
Year 1	Annual	SS6	4	FEMALE	16	Missing	0	Positive	1
Year 1	Annual	SS6	4	FEMALE	43	No	0	Positive	1
Year 1	Annual	SS6	4	MALE	14	Yes	0	Negative	0
Year 1	Annual	SS6	4	FEMALE	17	No	0	Negative	0
Year 1	Annual	SS6	4	FEMALE	14	Yes	0	Negative	0
Year 1	Annual	SS6	4	FEMALE	48	Yes	0	Positive	1
Year 1	Annual	SS6	4	FEMALE	37	Yes	0	Negative	0
Year 1	Annual	SS6	4	FEMALE	74	Yes	0	Negative	0
Year 1	Annual	SS6	14	FEMALE	6	Yes	0	Negative	0
Year 1	Annual	SS6	14	FEMALE	11	Yes	0	Negative	0
Year 1	Annual	SS6	14	MALE	7	Yes	0	Positive	2
Year 1	Annual	SS6	14	MALE	22	Yes	0	Positive	1
Year 1	Annual	SS6	14	MALE	27	Yes	0	Positive	2
Year 1	Annual	SS6	14	MALE	5	Yes	0	Negative	0
Year 1	Annual	SS6	14	FEMALE	24	Yes	0	Negative	0
Year 1	Annual	SS6	14	FEMALE	33	Yes	0	Negative	0
Year 1	Annual	SS6	14	FEMALE	10	No	0	Negative	0
Year 1	Annual	SS6	14	FEMALE	47	No	0	Positive	1
Year 1	Annual	SS6	14	MALE	17	Yes	0	Negative	0
Year 1	Annual	SS6	14	MALE	12	Yes	0	Negative	0
Year 1	Annual	SS6	14	FEMALE	6	Yes	0	Negative	0
Year 1	Annual	SS6	14	MALE	7	Yes	0	Negative	0
Year 1	Annual	SS6	14	MALE	12	Yes	0	Positive	2
Year 1	Annual	SS6	14	MALE	15	Yes	0	Negative	0
Year 1	Annual	SS6	14	MALE	8	Yes	0	Negative	0
Year 1	Annual	SS6	14	FEMALE	28	Yes	0	Positive	3
Year 1	Annual	SS6	14	MALE	17	Yes	0	Negative	0
Year 1	Annual	SS6	14	FEMALE	28	Yes	0	Positive	1
Year 1	Annual	SS6	14	MALE	16	Yes	0	Negative	0
Year 1	Annual	SS6	14	FEMALE	49	Yes	0	Positive	1
Year 1	Annual	SS6	14	FEMALE	50	Yes	0	Positive	3
Year 1	Annual	SS6	14	MALE	12	No	0	Positive	1
Year 1	Annual	SS6	14	FEMALE	29	No	0	Negative	0
Year 1	Annual	SS6	14	FEMALE	5	Yes	0	Negative	0
Year 1	Annual	SS6	14	FEMALE	18	Yes	0	Positive	3
Year 1	Annual	SS6	14	FEMALE	12	Yes	0	Negative	0
Year 1	Annual	SS6	14	FEMALE	14	Yes	0	Negative	0
Year 1	Annual	SS6	14	MALE	35	Yes	0	Negative	0
Year 1	Annual	SS6	14	MALE	6	Missing	0	Negative	0
Year 1	Annual	SS6	14	FEMALE	33	Yes	0	Negative	0
Year 1	Annual	SS6	14	MALE	11	Yes	0	Negative	0
Year 1	Annual	SS6	14	MALE	7	Yes	0	Negative	0
Year 1	Annual	SS6	14	MALE	36	Yes	0	Positive	2
Year 1	Annual	SS6	14	MALE	55	No	0	Positive	2
Year 1	Annual	SS6	14	MALE	9	No	0	Negative	0
Year 1	Annual	SS6	14	MALE	8	Yes	0	Negative	0
Year 1	Annual	SS6	14	MALE	6	Yes	0	Positive	1
Year 1	Annual	SS6	14	FEMALE	37	Yes	0	Negative	0
Year 1	Annual	SS6	14	FEMALE	38	Yes	0	Positive	2
Year 1	Annual	SS6	14	FEMALE	13	Yes	0	Positive	1
Year 1	Annual	SS6	14	FEMALE	36	Yes	0	Positive	2
Year 1	Annual	SS6	14	MALE	15	Yes	0	Positive	1
Year 1	Annual	SS6	14	MALE	14	No	0	Negative	0
Year 1	Annual	SS6	14	MALE	15	No	0	Negative	0
Year 1	Annual	SS6	14	FEMALE	11	Yes	0	Negative	0
Year 1	Annual	SS6	14	FEMALE	44	Yes	0	Positive	1
Year 1	Annual	SS6	14	FEMALE	15	Yes	0	Negative	0
Year 1	Annual	SS6	14	MALE	8	No	0	Negative	0
Year 1	Annual	SS6	14	MALE	17	Yes	0	Positive	1
Year 1	Annual	SS6	14	FEMALE	45	Yes	0	Positive	3
Year 1	Annual	SS6	14	MALE	18	Yes	0	Negative	0
Year 1	Annual	SS6	14	MALE	17	Yes	0	Negative	0
Year 1	Annual	SS6	14	MALE	46	Yes	0	Positive	3
Year 1	Annual	SS6	14	FEMALE	14	Yes	0	Negative	0
Year 1	Annual	SS6	14	FEMALE	25	Yes	0	Negative	0
Year 1	Annual	SS6	14	FEMALE	54	No	1	Positive	2
Year 1	Annual	SS6	14	FEMALE	30	Yes	0	Negative	0
Year 1	Annual	SS6	14	FEMALE	58	No	0	Negative	0
Year 1	Annual	SS6	14	FEMALE	28	Yes	0	Positive	3
Year 1	Annual	SS6	14	MALE	19	No	0	Positive	2
Year 1	Annual	SS6	14	FEMALE	21	Yes	0	Positive	2
Year 1	Annual	SS6	14	MALE	31	Yes	0	Positive	3
Year 1	Annual	SS6	14	FEMALE	23	No	0	Positive	3
Year 1	Annual	SS6	14	FEMALE	6	Yes	0	Negative	0
Year 1	Annual	SS6	14	MALE	7	Yes	0	Negative	0
Year 1	Annual	SS6	14	FEMALE	10	Yes	0	Negative	0
Year 1	Annual	SS6	14	FEMALE	40	Yes	0	Positive	3
Year 1	Annual	SS6	14	MALE	12	Yes	0	Negative	0
Year 1	Annual	SS6	14	MALE	12	Yes	0	Positive	2
Year 1	Annual	SS6	14	MALE	32	Yes	0	Positive	3
Year 1	Annual	SS6	14	FEMALE	14	No	0	Positive	1
Year 1	Annual	SS6	14	FEMALE	10	No	0	Positive	1
Year 1	Annual	SS6	14	MALE	6	Yes	0	Negative	0
Year 1	Annual	SS6	14	MALE	11	Yes	0	Negative	0
Year 1	Annual	SS6	14	MALE	21	Yes	0	Negative	0
Year 1	Annual	SS6	14	FEMALE	17	Yes	0	Positive	3
Year 1	Annual	SS6	14	FEMALE	16	No	0	Positive	1
Year 1	Annual	SS6	14	FEMALE	8	Yes	0	Negative	0
Year 1	Annual	SS6	14	MALE	18	No	0	Negative	0
Year 1	Annual	SS6	14	MALE	18	Yes	0	Negative	0
Year 1	Annual	SS6	14	MALE	21	Yes	0	Negative	0
Year 1	Annual	SS6	14	MALE	68	Yes	0	Positive	2
Year 1	Annual	SS6	14	MALE	34	Yes	0	Negative	0
Year 1	Annual	SS6	14	MALE	48	Yes	0	Positive	1
Year 1	Annual	SS6	14	MALE	18	No	5	Positive	1
Year 1	Annual	SS6	14	FEMALE	30	Yes	0	Positive	2
Year 1	Annual	SS6	14	FEMALE	56	Yes	0	Positive	1
Year 1	Annual	SS6	14	MALE	24	Yes	0	Positive	2
Year 1	Annual	SS6	14	FEMALE	26	Yes	0	Positive	1
Year 1	Annual	SS6	14	FEMALE	16	Yes	0	Positive	1
Year 1	Annual	SS6	14	FEMALE	28	Yes		Negative	0
Year 1	Annual	SS6	14	MALE	39	Yes	0	Positive	1
Year 1	Annual	SS6	14	MALE	22	Yes	0	Positive	2
Year 1	Annual	SS6	14	FEMALE	18	Yes	0	Negative	0
Year 1	Annual	SS6	14	MALE	14	Yes	0	Positive	1
Year 1	Annual	SS6	14	MALE	11	Yes	0	Negative	0
Year 1	Annual	SS6	14	FEMALE	12	Yes	0	Positive	1
Year 1	Annual	SS6	14	FEMALE	10	Yes	0	Negative	0
Year 1	Annual	SS6	14	FEMALE	29	Yes	0	Positive	1
Year 1	Annual	SS6	14	MALE	10	Yes	0	Negative	0
Year 1	Annual	SS6	14	FEMALE	29	Yes	0	Negative	0
Year 1	Annual	SS6	14	MALE	16	Yes	0	Negative	0
Year 1	Annual	SS6	14	FEMALE	24	Yes	0	Negative	0
Year 1	Annual	SS6	14	MALE	60	No	8	Positive	3
Year 1	Annual	SS6	23	MALE	9	Yes	0	Negative	0
Year 1	Annual	SS6	23	FEMALE	60	Yes	0	Positive	2
Year 1	Annual	SS6	23	MALE	5	Yes	0	Negative	0
Year 1	Annual	SS6	23	FEMALE	36	No	0	Negative	0
Year 1	Annual	SS6	23	FEMALE	6	Yes	1	Negative	0
Year 1	Annual	SS6	23	MALE	30	Yes	0	Negative	0
Year 1	Annual	SS6	23	MALE	13	No	0	Negative	0
Year 1	Annual	SS6	23	MALE	42	No	0	Positive	2
Year 1	Annual	SS6	23	FEMALE	35	Yes	0	Positive	1
Year 1	Annual	SS6	23	FEMALE	12	Yes	0	Negative	0
Year 1	Annual	SS6	23	MALE	12	No	0
Year 1	Annual	SS6	23	FEMALE	8	Yes	0	Negative	0
Year 1	Annual	SS6	23	FEMALE	13	Yes	0	Negative	0
Year 1	Annual	SS6	23	MALE	16	Yes	0	Negative	0
Year 1	Annual	SS6	23	FEMALE	37	No	0	Positive	2
Year 1	Annual	SS6	23	MALE	16	Yes	0	Negative	0
Year 1	Annual	SS6	23	FEMALE	5	Yes	0	Negative	0
Year 1	Annual	SS6	23	FEMALE	38	Yes	0	Negative	0
Year 1	Annual	SS6	23	FEMALE	19	Yes	0	Negative	0
[truncated: 847 more rows]

## Sheet: Year 2
YEAR	TMTGROUP	SentinelSite	VILLAGE	GENDER	AGE	BEDNET	MF	STRIPTEST	STRIP_SCORE
Year 2	Semiannual	SS3	6	Female	32	Yes	0	Negative
Year 2	Semiannual	SS3	6	Female	14	Yes	0	Negative
Year 2	Semiannual	SS3	6	Female	38	Yes
Year 2	Semiannual	SS3	6	Male	17	Yes	0	Negative
Year 2	Semiannual	SS3	6	Female	49	Yes	0	Negative
Year 2	Semiannual	SS3	6	Female	12	Yes	0	Negative
Year 2	Semiannual	SS3	6	Male	52	Yes
Year 2	Semiannual	SS3	6	Male	13	Yes	0	Negative
Year 2	Semiannual	SS3	6	Female	15	Yes	0	Negative
Year 2	Semiannual	SS3	6	Female	30	Yes	0	Negative
Year 2	Semiannual	SS3	6	Female	43	Yes	0	Negative
Year 2	Semiannual	SS3	6	Male	11	Yes	0	Negative
Year 2	Semiannual	SS3	6	Male	50	No
Year 2	Semiannual	SS3	6	Female	9	Yes	0	Negative
Year 2	Semiannual	SS3	6	Male	8	Yes	0	Negative
Year 2	Semiannual	SS3	6	Female	28	Yes	0	Negative
Year 2	Semiannual	SS3	6	Female	12	Yes	0	Negative
Year 2	Semiannual	SS3	6	Female	10	Yes	0	Negative
Year 2	Semiannual	SS3	6	Female	35	Yes	0	Positive	2
Year 2	Semiannual	SS3	6	Female	17	Yes	0	Negative
Year 2	Semiannual	SS3	6	Male	8	Yes	0	Negative
Year 2	Semiannual	SS3	6	Female	45	Yes	0	Negative
Year 2	Semiannual	SS3	6	Male	10	Yes
Year 2	Semiannual	SS3	6	Female	43	Yes
Year 2	Semiannual	SS3	6	Female	37	Yes
Year 2	Semiannual	SS3	6	Female	17	Yes	0	Negative
Year 2	Semiannual	SS3	6	Female	56	Yes	0	Positive	2
Year 2	Semiannual	SS3	6	Male	10	Yes	0	Positive	2
Year 2	Semiannual	SS3	6	Female	17	Yes	0	Negative
Year 2	Semiannual	SS3	6	Male	44	No	0	Negative
Year 2	Semiannual	SS3	6	Male	17	Yes	0	Negative
Year 2	Semiannual	SS3	6	Male	42	Yes
Year 2	Semiannual	SS3	6	Male	37	No	0	Negative
Year 2	Semiannual	SS3	6	Male	24	Yes
Year 2	Semiannual	SS3	6	Male	19	Yes	0	Negative
Year 2	Semiannual	SS3	6	Male	28	Yes	0	Positive	1
Year 2	Semiannual	SS3	6	Female	12	Yes	0	Negative
Year 2	Semiannual	SS3	6	Male	48	Yes	0	Positive	2
Year 2	Semiannual	SS3	6	Female	35	Yes	0	Negative
Year 2	Semiannual	SS3	6	Female	17	Yes	0	Negative
Year 2	Semiannual	SS3	6	Male	54	Yes	0	Negative
Year 2	Semiannual	SS3	6	Male	9	Yes	0	Negative
Year 2	Semiannual	SS3	6	Male	15	Yes	0	Positive	2
Year 2	Semiannual	SS3	6	Male	38	Yes	0	Positive	2
Year 2	Semiannual	SS3	6	Female	14	Yes	0	Negative
Year 2	Semiannual	SS3	18	Female	44	Yes
Year 2	Semiannual	SS2	1	Male	17		0
Year 2	Semiannual	SS4	7	Female	18	Yes
Year 2	Semiannual	SS2	19	Male	57	No	0	Positive	3
Year 2	Semiannual	SS2	19	Female	22		0	Negative
Year 2	Semiannual	SS2	19	Male	48	No	0	Negative
Year 2	Semiannual	SS2	19	Male	12	No	0	Negative
Year 2	Semiannual	SS2	19	Female	55	No	0	Negative
Year 2	Semiannual	SS2	19	Male	12	Yes	0	Positive	1
Year 2	Semiannual	SS2	19	Male	10	Yes	0	Positive	1
Year 2	Semiannual	SS2	19	Male	41	No	0	Positive	3
Year 2	Semiannual	SS2	19	Female	10	No	0	Negative
Year 2	Semiannual	SS2	19	Male	51	Yes
Year 2	Semiannual	SS2	19	Male	10	No	0	Negative
Year 2	Semiannual	SS2	19	Male	48	No	0	Positive	1
Year 2	Semiannual	SS2	19	Male	11	No	0	Negative
Year 2	Semiannual	SS2	19	Female	18	Yes	0	Negative
Year 2	Semiannual	SS2	19	Female	6	Yes	0	Negative
Year 2	Semiannual	SS2	19	Male	19	Yes	0	Negative
Year 2	Semiannual	SS2	19	Male	30	Yes	1	Positive	1
Year 2	Semiannual	SS2	19	Male	48	Yes	0	Positive	1
Year 2	Semiannual	SS2	19	Female	7	No	0	Negative
Year 2	Semiannual	SS2	19	Male	13	Yes	0	Positive	1
Year 2	Semiannual	SS2	19	Male	19	No	0	Positive	1
Year 2	Semiannual	SS2	19	Male	13	Yes	0	Positive	2
Year 2	Semiannual	SS2	19	Male	17	Yes	0	Positive	1
Year 2	Semiannual	SS2	19	Male	34	Yes	0	Positive	1
Year 2	Semiannual	SS2	19	Female	26	Yes	0	Positive	3
Year 2	Semiannual	SS2	19	Female	17	Yes	0	Positive	1
Year 2	Semiannual	SS2	19	Female	14	Yes	0	Positive	1
Year 2	Semiannual	SS2	19	Female	18	Yes	0	Negative
Year 2	Semiannual	SS2	19	Female	46	Yes	0	Negative
Year 2	Semiannual	SS2	19	Female	14	Yes	0	Positive	2
Year 2	Semiannual	SS2	19	Male	38	No	0	Positive	1
Year 2	Semiannual	SS2	19	Female	23	Yes	0	Positive	2
Year 2	Semiannual	SS2	19	Male	7	Yes	0	Positive	1
Year 2	Semiannual	SS2	19	Male	11	Yes	0	Positive	2
Year 2	Semiannual	SS2	19	Female	15	Yes	0	Negative
Year 2	Semiannual	SS2	19	Female	18	Yes	0	Positive	2
Year 2	Semiannual	SS2	19	Male	13	Yes
Year 2	Semiannual	SS2	19	Male	13	Yes	0	Negative
Year 2	Semiannual	SS2	19	Male	16	Yes	0	Negative
Year 2	Semiannual	SS2	19	Female	6	Yes	0	Negative
Year 2	Semiannual	SS2	19	Female	13	No	0	Negative
Year 2	Semiannual	SS2	19	Female	34	Yes	0	Negative
Year 2	Semiannual	SS2	19	Male	11	Yes	0	Negative
Year 2	Semiannual	SS2	19	Female	9	Yes	0	Negative
Year 2	Semiannual	SS2	19	Female	36		0	Positive	1
Year 2	Semiannual	SS2	19	Male	26	No	0	Negative
Year 2	Semiannual	SS2	19	Female	20	No	0	Positive	1
Year 2	Semiannual	SS2	19	Female	21	Yes	0	Positive	2
Year 2	Semiannual	SS2	19	Female	20	Yes	0	Positive	2
Year 2	Semiannual	SS2	19	Female	11	Yes	0	Negative
Year 2	Semiannual	SS2	19	Female	18	Yes	0	Negative
Year 2	Semiannual	SS2	19	Female	20	No	0	Positive	2
Year 2	Semiannual	SS2	19	Female	12	Yes	0	Negative
Year 2	Semiannual	SS2	19	Male	21	No	0	Positive	3
Year 2	Semiannual	SS2	19	Female	7	Yes	0	Negative
Year 2	Semiannual	SS2	19	Female	38	Yes	0	Positive	1
Year 2	Semiannual	SS2	19	Male	60	Yes	0	Negative
Year 2	Semiannual	SS2	19	Male	25	No	0	Positive	1
Year 2	Semiannual	SS2	19	Male	20	No	0	Positive	3
Year 2	Semiannual	SS2	19	Female	38	Yes	0	Positive	1
Year 2	Semiannual	SS2	19	Female	47	Yes	0	Positive	3
Year 2	Semiannual	SS2	19	Female	9		0	Negative
Year 2	Semiannual	SS2	19	Male	6	Yes	0	Negative
Year 2	Semiannual	SS2	19	Male	20	Yes	0	Negative
Year 2	Semiannual	SS2	19	Female	9	Yes	0	Positive	1
Year 2	Semiannual	SS2	19	Female	13	Yes	0	Negative
Year 2	Semiannual	SS2	19	Male	12	Yes	0	Positive	3
Year 2	Semiannual	SS2	19	Female	29	Yes	0	Positive	1
Year 2	Semiannual	SS2	19	Male	7	Yes	0	Negative
Year 2	Semiannual	SS2	19	Female	5	Yes	0	Negative
Year 2	Semiannual	SS2	19	Female	50	Yes	0	Positive	3
Year 2	Semiannual	SS2	19	Male	40	Yes	0	Positive	1
Year 2	Semiannual	SS2	19	Male	38	Yes	0	Positive	2
Year 2	Semiannual	SS2	19	Female	21		0	Positive	3
Year 2	Semiannual	SS2	19	Female	33	Yes	0	Positive	1
Year 2	Semiannual	SS2	19	Female	15		0	Negative
Year 2	Semiannual	SS2	19	Female	19		0	Negative
Year 2	Semiannual	SS2	19	Female	18	Yes	0	Positive	3
Year 2	Semiannual	SS2	19	Male	5	Yes	0	Negative
Year 2	Semiannual	SS2	19	Female	30	Yes		Positive	3
Year 2	Semiannual	SS2	19	Male	10	Yes	0	Negative
Year 2	Semiannual	SS2	19	Male	6	Yes	0	Negative
Year 2	Semiannual	SS2	19	Male	18	Yes	0	Negative
Year 2	Semiannual	SS2	19	Male	18	Yes	0	Negative
Year 2	Semiannual	SS2	19	Male	19	Yes	0	Negative
Year 2	Semiannual	SS2	19	Male	21	Yes	0	Negative
Year 2	Semiannual	SS2	19	Female	22	Yes	0	Negative
Year 2	Semiannual	SS2	19	Female	16	Yes	0	Negative
Year 2	Semiannual	SS2	19	Female	19		0	Negative
Year 2	Semiannual	SS2	19	Male	50	No	0	Positive	3
Year 2	Semiannual	SS2	19	Male	44	Yes	0	Positive	2
Year 2	Semiannual	SS2	19	Male	18	Yes	0	Positive	3
Year 2	Semiannual	SS2	19	Male	12	Yes	0	Negative
Year 2	Semiannual	SS2	19	Male	19	Yes	0	Negative
Year 2	Semiannual	SS2	19	Female	13	Yes	0	Negative
Year 2	Semiannual	SS2	19	Male	45	Yes	0	Positive	2
Year 2	Semiannual	SS2	19	Female	30	Yes	0	Positive	1
Year 2	Semiannual	SS2	19	Female	10	Yes	0	Negative
Year 2	Semiannual	SS2	19	Female	29	Yes	0	Positive	2
Year 2	Semiannual	SS2	19	Male	34	Yes	0	Positive	3
Year 2	Semiannual	SS2	19	Female	28	Yes	0	Positive	1
Year 2	Semiannual	SS2	19	Male		Yes	0	Positive	3
Year 2	Semiannual	SS2	19	Female	61	Yes	0	Positive	2
Year 2	Semiannual	SS2	19	Male	18	Yes		Negative
Year 2	Semiannual	SS2	19	Male	15	No	0	Positive	3
Year 2	Semiannual	SS2	19	Male	38	No	0	Negative
Year 2	Semiannual	SS2	19	Female	30	Yes	0	Positive	1
Year 2	Semiannual	SS2	19	Female	18	Yes	0	Positive	1
Year 2	Semiannual	SS2	19	Male	17	Yes	0	Positive	3
Year 2	Semiannual	SS2	19	Male	38	No	0	Positive	3
Year 2	Semiannual	SS2	19	Male	14	Yes	0	Negative
Year 2	Semiannual	SS2	19	Male	16	Yes	0	Positive	1
Year 2	Semiannual	SS2	19	Female	35	Yes	0	Positive	3
Year 2	Semiannual	SS2	19	Male	27	Yes	0	Positive	1
Year 2	Semiannual	SS2	19	Female	18	Missing	0	Positive	3
Year 2	Semiannual	SS2	19	Female	55	Missing	0	Positive	3
Year 2	Semiannual	SS2	19	Male	18	Yes	0	Positive	3
Year 2	Semiannual	SS2	19	Female	18	Yes	0	Positive	2
Year 2	Semiannual	SS2	19	Female	18	Yes	0	Negative
Year 2	Semiannual	SS2	19	Female	18	Missing	0	Positive	1
Year 2	Semiannual	SS2	19	Female	22	Yes	0	Positive	2
Year 2	Semiannual	SS2	19	Female	18	Yes	0	Negative
Year 2	Semiannual	SS2	19	Male	17	Yes	0	Negative
Year 2	Semiannual	SS2	19	Male	24	Missing	0	Negative
Year 2	Semiannual	SS2	19	Male	19	Missing	0	Positive	2
Year 2	Semiannual	SS2	19	Male	18	Missing	0	Negative
Year 2	Semiannual	SS2	19	Male	28	Missing	0	Negative
Year 2	Semiannual	SS3	18	Female	13	Yes	0	Negative
Year 2	Semiannual	SS3	18	Female	52	Yes	0	Positive	2
Year 2	Semiannual	SS2	19	Male	8	Yes	0	Negative
Year 2	Semiannual	SS3	18	Male	10	Yes	0	Negative
Year 2	Semiannual	SS3	18	Female	14	Yes	0	Negative
Year 2	Semiannual	SS2	19	Female	45		0	Positive	1
Year 2	Semiannual	SS3	18	Female	16	Yes	0	Negative
Year 2	Semiannual	SS3	18	Male	11	Yes	0	Negative
Year 2	Semiannual	SS3	18	Male	14	Yes	0	Positive	3
Year 2	Semiannual	SS3	18	Female	29	Yes	0	Positive	1
Year 2	Semiannual	SS3	18	Male	33	Yes	0	Negative
Year 2	Semiannual	SS2	1	Male	42	Yes	0	Positive	3
Year 2	Semiannual	SS2	1	Male	60	Yes	0	Positive	2
Year 2	Semiannual	SS2	1	Female	16	Yes	0	Negative
Year 2	Semiannual	SS2	1	Female	19	Yes	1	Positive	3
Year 2	Semiannual	SS2	1	Male	62	Yes	0	Positive	2
Year 2	Semiannual	SS2	1	Male	23	Yes	0	Negative
Year 2	Semiannual	SS2	1	Female	59	Yes	33	Positive	3
Year 2	Semiannual	SS2	1	Female	18	Yes	0	Positive	3
Year 2	Semiannual	SS2	1	Female	50	Yes	0	Negative
Year 2	Semiannual	SS2	1	Male	16	Yes	0	Negative
Year 2	Semiannual	SS2	1	Female	24	Yes	0	Positive	3
Year 2	Semiannual	SS2	1	Female	31	Yes	0	Positive	2
Year 2	Semiannual	SS2	1	Female	15	Yes	0	Negative
Year 2	Semiannual	SS2	1	Female	19	Yes	0
Year 2	Semiannual	SS2	1	Female	46	Yes	0	Positive	1
Year 2	Semiannual	SS2	1	Male	20	Yes	0	Positive	3
Year 2	Semiannual	SS2	1	Male	26	No
Year 2	Semiannual	SS2	1	Male	12	Yes	0	Negative
Year 2	Semiannual	SS2	1	Female	21	Yes
Year 2	Semiannual	SS2	1	Male	62	No
Year 2	Semiannual	SS2	1	Female	19	Yes
Year 2	Semiannual	SS2	1	Male	23	Yes
Year 2	Semiannual	SS2	1	Male	15	Yes
Year 2	Semiannual	SS2	1	Male	16	Yes
Year 2	Semiannual	SS2	1	Female	63	No	0	Positive	1
Year 2	Semiannual	SS2	1	Female	40	Yes	0	Negative
Year 2	Semiannual	SS2	1	Female	14	Yes	0	Negative
Year 2	Semiannual	SS2	1	Female	12	Yes	0	Negative
Year 2	Semiannual	SS2	1	Female	18	Yes	0	Negative
Year 2	Semiannual	SS2	1	Female	63	No	4	Positive	3
Year 2	Semiannual	SS2	1	Female	26	Yes	0	Negative
Year 2	Semiannual	SS2	1	Female	19	Yes	0	Negative
Year 2	Semiannual	SS2	1	Female	37		0	Negative
Year 2	Semiannual	SS2	1	Female	30	Yes	0	Negative
Year 2	Semiannual	SS2	1	Male	18	Yes	0	Negative
Year 2	Semiannual	SS2	1	Male	20	Yes	0	Negative
Year 2	Semiannual	SS2	1	Male	10	Yes	0	Negative
Year 2	Semiannual	SS2	1	Female	18	Yes	0	Negative
Year 2	Semiannual	SS2	1	Female	23	Yes	0	Negative
Year 2	Semiannual	SS2	1	Male	15	Yes	0	Negative
Year 2	Semiannual	SS2	1	Female	18	Yes	0	Negative
Year 2	Semiannual	SS2	1	Male	18	Yes	0	Negative
Year 2	Semiannual	SS2	1	Female	18	Yes	0	Negative
Year 2	Semiannual	SS2	1	Male	20	Yes	0	Positive	2
Year 2	Semiannual	SS2	1	Female	35	Yes	0	Negative
Year 2	Semiannual	SS2	1	Male	18	Yes	0	Negative
Year 2	Semiannual	SS2	1	Female	50	Yes	0	Positive	1
Year 2	Semiannual	SS2	1	Male	35	Yes	0	Negative
Year 2	Semiannual	SS2	1	Female	13	No	0	Negative
Year 2	Semiannual	SS2	1	Female	35	Yes	0	Positive	1
Year 2	Semiannual	SS2	1	Female	35	Yes	0	Negative
Year 2	Semiannual	SS2	1	Female	60	No	0	Negative
Year 2	Semiannual	SS2	1	Male	38	No	0	Positive	1
Year 2	Semiannual	SS2	1	Female	24	No	0	Negative
Year 2	Semiannual	SS2	1	Female	5	No	0	Negative
Year 2	Semiannual	SS2	1	Female	18	Yes	0	Positive	1
Year 2	Semiannual	SS2	1	Female		Yes	0	Positive	3
Year 2	Semiannual	SS2	1	Female	16	Yes	0	Negative
Year 2	Semiannual	SS2	1	Female	20	Yes	0	Negative
Year 2	Semiannual	SS2	1	Female	12	Yes	0	Negative
Year 2	Semiannual	SS2	1	Female	12	Yes	0	Negative
Year 2	Semiannual	SS2	1	Female	15	Yes	0	Negative
Year 2	Semiannual	SS2	1	Female	45	Yes	0	Positive	1
Year 2	Semiannual	SS2	1	Female	43	Yes	0	Positive	1
Year 2	Semiannual	SS2	1	Female	6	Yes	0	Negative
Year 2	Semiannual	SS2	1	Female	11	Yes	0	Negative
Year 2	Semiannual	SS2	1	Male	13	No	0	Negative
Year 2	Semiannual	SS2	1	Male	40	No	0	Positive	3
Year 2	Semiannual	SS2	1	Female	19	Yes	0	Positive	2
Year 2	Semiannual	SS2	1	Male	13	Yes	0	Negative
Year 2	Semiannual	SS2	1	Male	11	No	0	Negative
Year 2	Semiannual	SS2	1	Female	48	Yes
Year 2	Semiannual	SS2	1	Female	10	Yes	0	Negative
Year 2	Semiannual	SS2	1	Female	40	Yes
Year 2	Semiannual	SS2	1	Male	12	No	0	Negative
Year 2	Semiannual	SS2	1	Female	38	Yes	0	Positive	3
Year 2	Semiannual	SS2	1	Male	37	Yes	0	Positive	3
Year 2	Semiannual	SS2	1	Male	34	Yes	0	Positive	1
Year 2	Semiannual	SS2	1	Male	45	Yes	5	Positive	3
Year 2	Semiannual	SS2	1	Male	12	No	0	Negative
Year 2	Semiannual	SS2	1	Female	15	Yes	0	Negative
Year 2	Semiannual	SS2	1	Female	35	Yes	0	Negative
Year 2	Semiannual	SS2	1	Male	14	Yes	0	Positive	3
Year 2	Semiannual	SS2	1	Female	10	Yes
Year 2	Semiannual	SS2	1	Female	18	Yes	0	Negative
Year 2	Semiannual	SS2	1	Male	39	No	0	Positive	1
Year 2	Semiannual	SS2	1	Female	10	No	0	Positive	2
Year 2	Semiannual	SS2	1	Female	18	Yes	0	Negative
Year 2	Semiannual	SS2	1	Female	10	Yes
Year 2	Semiannual	SS2	1	Female	18	Yes	0	Negative
Year 2	Semiannual	SS2	1	Male	22	No	0	Positive	3
Year 2	Semiannual	SS2	1	Female	7	Yes	0	Negative
Year 2	Semiannual	SS2	1	Male	8	Yes	0	Negative
Year 2	Semiannual	SS2	1	Female	13	Yes	0	Positive	2
Year 2	Semiannual	SS2	1	Female	13	Yes	0	Negative
Year 2	Semiannual	SS2	1	Male	21	Yes	0	Positive	3
Year 2	Semiannual	SS2	1	Female	20	Yes	0	Positive	3
Year 2	Semiannual	SS2	1	Male	7	Yes	0
Year 2	Semiannual	SS2	1	Male	15	Yes	0	Negative
Year 2	Semiannual	SS2	1	Male	14	Yes	0	Positive	3
Year 2	Semiannual	SS2	1	Female	22	Yes	0	Negative
Year 2	Semiannual	SS2	1	Male	12	Yes	0	Negative
Year 2	Semiannual	SS2	1	Female	9	Yes	0	Negative
Year 2	Semiannual	SS2	1	Male	7	No	0	Negative
Year 2	Semiannual	SS2	1	Female	10	Yes	0	Negative
Year 2	Semiannual	SS2	1	Male	7	Yes	0	Negative
Year 2	Semiannual	SS2	1	Female	11	Yes	0
Year 2	Semiannual	SS2	1	Male	7	Yes	0	Negative
Year 2	Semiannual	SS2	1	Male	32	Yes	0	Negative
Year 2	Semiannual	SS2	1	Male	18	Yes	0	Negative
Year 2	Semiannual	SS2	1	Female	23	Yes	0	Negative
Year 2	Semiannual	SS2	1	Female	40	Yes	0	Negative
Year 2	Semiannual	SS2	1	Female	28	Yes	0	Negative
Year 2	Semiannual	SS2	1	Female	9	Yes	0	Negative
Year 2	Semiannual	SS2	1	Male	50	No	0	Positive	3
Year 2	Semiannual	SS2	1	Male	5	No	0	Negative
Year 2	Semiannual	SS2	1	Female	7	No	0	Negative
Year 2	Semiannual	SS2	1	Female	35	No	0	Positive	2
Year 2	Semiannual	SS2	1	Female	30	Yes	0	Positive	2
Year 2	Semiannual	SS2	1	Female	18	No	0	Negative
Year 2	Semiannual	SS2	1	Male	10	Yes	0	Negative
Year 2	Semiannual	SS2	1	Male	18	Yes	0	Negative
Year 2	Semiannual	SS3	6	Female	31	Yes	0	Negative
Year 2	Semiannual	SS2	1	Male	11	Yes
Year 2	Semiannual	SS3	6	Male	28	Yes	0	Positive	3
Year 2	Semiannual	SS3	6	Female	29	Yes	0	Negative
Year 2	Semiannual	SS3	6	Female	6	Yes	0	Negative
Year 2	Semiannual	SS3	6	Male	7	Yes	0	Negative
Year 2	Semiannual	SS3	6	Female	59	Yes	0	Negative
Year 2	Semiannual	SS3	6	Female	17	Yes	0	Negative
Year 2	Semiannual	SS3	6	Male	16	Yes	0	Negative
Year 2	Semiannual	SS3	6	Male	18	Yes	0	Negative
Year 2	Semiannual	SS3	6	Female	20	Yes	0	Positive	2
Year 2	Semiannual	SS3	6	Male	13	Missing	0	Negative
Year 2	Semiannual	SS3	6	Female	17	Yes	0	Negative
Year 2	Semiannual	SS3	6	Female	52	No	0	Positive	1
Year 2	Semiannual	SS3	6	Male	51	No	0	Negative
Year 2	Semiannual	SS3	6	Female	32	Yes	0	Positive	2
Year 2	Semiannual	SS3	6	Female	43	Yes	0	Negative
Year 2	Semiannual	SS3	6	Male	6	Yes	0	Negative
Year 2	Semiannual	SS3	6	Female	18	Yes	0	Negative
Year 2	Semiannual	SS3	6	Female	48	Yes	0	Negative
Year 2	Semiannual	SS3	6	Female	37	Yes	0	Positive	2
Year 2	Semiannual	SS3	6	Male	10	Yes	0	Negative
Year 2	Semiannual	SS3	6	Male	8	Yes	0	Positive	1
Year 2	Semiannual	SS3	6	Male	12	Yes	0	Negative
Year 2	Semiannual	SS3	6	Male	42	Yes	0	Positive	1
Year 2	Semiannual	SS3	6	Female	26	Yes	0	Negative
Year 2	Semiannual	SS3	6	Male	55	No	0	Positive	2
Year 2	Semiannual	SS3	6	Female	52	Yes	0	Negative
Year 2	Semiannual	SS3	6	Female	12	Yes	0	Negative
Year 2	Semiannual	SS3	6	Female	40	Yes	0	Positive	1
Year 2	Semiannual	SS3	6	Female	64	Yes	0	Positive	2
Year 2	Semiannual	SS3	6	Male	8	Yes	0	Negative
Year 2	Semiannual	SS3	6	Male	24	Yes	0	Negative
Year 2	Semiannual	SS3	6	Male	7	Yes	0	Negative
Year 2	Semiannual	SS3	6	Male	27	Yes	0	Positive	1
Year 2	Semiannual	SS3	6	Male	43	Yes	0	Negative
Year 2	Semiannual	SS3	6	Male	13	Yes	0	Negative
Year 2	Semiannual	SS3	6	Male	12	Yes	0	Negative
Year 2	Semiannual	SS3	6	Male	11	Yes	0	Negative
Year 2	Semiannual	SS3	6	Female	48	Yes	0	Negative
Year 2	Semiannual	SS3	6	Male	38	Yes	0	Positive	1
Year 2	Semiannual	SS3	6	Male	60	Yes	0	Positive	1
Year 2	Semiannual	SS3	6	Female	29	Yes	0	Positive	2
Year 2	Semiannual	SS3	6	Male	7	Yes	0	Negative
Year 2	Semiannual	SS3	6	Male	6	Yes	0	Negative
Year 2	Semiannual	SS3	6	Female	14	Yes	0	Negative
Year 2	Semiannual	SS3	6	Female	30	Yes	0	Negative
Year 2	Semiannual	SS3	6	Female	24	Yes	0	Positive	2
Year 2	Semiannual	SS3	6	Female	13	Yes	0	Negative
Year 2	Semiannual	SS3	6	Male	60	Yes	0	Positive	2
Year 2	Semiannual	SS3	6	Male	12	Yes	0	Negative
Year 2	Semiannual	SS3	6	Female	18	Yes	0	Negative
Year 2	Semiannual	SS4	7	Male	49	Yes	0
Year 2	Semiannual	SS3	6	Female	25	Yes	0
Year 2	Semiannual	SS3	6	Male	12	Yes	0
Year 2	Semiannual	SS3	6	Male	17	Yes	0
Year 2	Semiannual	SS3	6	Male	7	Yes	0
Year 2	Semiannual	SS3	6	Male	10	Yes	0
Year 2	Semiannual	SS3	6	Female	17	Yes	0
Year 2	Semiannual	SS3	6	Male	13	Yes	0
Year 2	Semiannual	SS3	6	Female	7	Yes	0
Year 2	Semiannual	SS3	6	Male	12	Yes	0
Year 2	Semiannual	SS3	6	Male	57	Yes	0	Negative
Year 2	Semiannual	SS3	6	Male	8	Yes	0	Negative
Year 2	Semiannual	SS3	6	Female	36	Yes	0	Positive	1
Year 2	Semiannual	SS3	6	Male	20	Yes	0	Positive	1
Year 2	Semiannual	SS3	6	Male	41	No	0	Positive	1
Year 2	Semiannual	SS3	6	Female	33	Yes	0	Negative
Year 2	Semiannual	SS3	6	Male	40	Yes	0	Positive	1
Year 2	Semiannual	SS3	6	Female	18	Yes	0	Negative
Year 2	Semiannual	SS3	6	Female	23	Yes	0	Negative
Year 2	Semiannual	SS3	6	Female	12	Yes	0	Negative
Year 2	Semiannual	SS3	6	Male	14	Yes	0	Negative
Year 2	Semiannual	SS3	6	Male	24	Yes		Negative
Year 2	Semiannual	SS3	6	Male	24	Yes	0	Negative
Year 2	Semiannual	SS3	6	Male	13	Yes	0	Positive	1
Year 2	Semiannual	SS3	6	Male	48	No	0	Positive	1
Year 2	Semiannual	SS3	6	Female	23	Yes	0	Positive	2
Year 2	Semiannual	SS3	6	Female	42	Yes	0	Negative
Year 2	Semiannual	SS3	6	Female	29	Yes	0	Positive	3
Year 2	Semiannual	SS3	6	Female	35	Yes	0	Negative
Year 2	Semiannual	SS3	6	Female	9	Yes	0	Negative
Year 2	Semiannual	SS3	6	Male	37	Yes	0	Negative
Year 2	Semiannual	SS3	6	Female	35	Yes	0	Negative
Year 2	Semiannual	SS4	7	Male	27	Yes	0	Positive	3
Year 2	Semiannual	SS4	7	Female	33	Yes	0	Negative
Year 2	Semiannual	SS4	7	Male	5	Yes	0	Negative
Year 2	Semiannual	SS4	7	Male	45	Yes	0	Positive	1
Year 2	Semiannual	SS4	7	Female	35	Yes	0	Positive	2
Year 2	Semiannual	SS4	7	Female	38	Yes	0	Negative
Year 2	Semiannual	SS4	7	Female	18	Yes	0	Positive	3
Year 2	Semiannual	SS4	7	Male	28	Yes	0	Negative
Year 2	Semiannual	SS4	7	Female	16	Yes	0	Negative
Year 2	Semiannual	SS4	7	Male	18	Yes	0	Positive	1
Year 2	Semiannual	SS4	7	Female	39	Yes	0	Positive	3
Year 2	Semiannual	SS4	7	Female	12	Yes	0	Negative
Year 2	Semiannual	SS4	7	Male	39	Yes	0	Positive	2
Year 2	Semiannual	SS4	7	Male	14	Yes	0	Negative
Year 2	Semiannual	SS4	7	Female	18	Yes	0	Positive	2
Year 2	Semiannual	SS4	7	Male	12	Yes	0	Negative
Year 2	Semiannual	SS4	7	Male	6	Yes	0	Negative
Year 2	Semiannual	SS4	7	Female	36	Yes	0	Negative
Year 2	Semiannual	SS4	7	Female	10	Yes	0	Negative
Year 2	Semiannual	SS4	7	Male	7	Yes	0	Negative
Year 2	Semiannual	SS4	7	Male	12	Yes	0	Negative
Year 2	Semiannual	SS4	7	Female	38	Yes	0	Positive	3
Year 2	Semiannual	SS4	7	Female	7	Yes	0	Negative
Year 2	Semiannual	SS4	7	Male	7	Yes	0	Negative
Year 2	Semiannual	SS4	7	Male	9	Yes	0	Negative
Year 2	Semiannual	SS4	7	Female	10	Yes	0	Positive	3
Year 2	Semiannual	SS4	7	Male	43	Yes	0	Positive	2
Year 2	Semiannual	SS4	7	Female	6	Yes	0	Negative
Year 2	Semiannual	SS4	7	Male	12	Yes	0	Negative
Year 2	Semiannual	SS4	7	Male	13	Yes	0	Negative
Year 2	Semiannual	SS4	7	Male	12	Yes	0	Positive	1
Year 2	Semiannual	SS4	7	Female	13	Yes	0	Negative
Year 2	Semiannual	SS4	7	Male	18	No	0	Positive	2
Year 2	Semiannual	SS4	7	Male	15	No	0	Negative
Year 2	Semiannual	SS4	7	Male	10	Yes	0	Negative
Year 2	Semiannual	SS4	7	Female	13	Yes	0	Negative
Year 2	Semiannual	SS4	7	Male	6	Yes	0	Negative
Year 2	Semiannual	SS4	7	Male	17	Yes	0	Negative
Year 2	Semiannual	SS4	7	Female	11	Yes	0	Negative
Year 2	Semiannual	SS4	7	Male	10	Yes	0	Positive	2
Year 2	Semiannual	SS4	7	Female	6	Yes	0	Negative
Year 2	Semiannual	SS4	7	Female	39	Yes	0	Positive	3
Year 2	Semiannual	SS4	7	Male	15	Yes	0	Negative
Year 2	Semiannual	SS4	7	Female	39	Yes	0	Positive	1
Year 2	Semiannual	SS4	7	Male	19	Yes
Year 2	Semiannual	SS4	7	Male	19	Yes	0	Positive	3
Year 2	Semiannual	SS4	7	Female	32	Yes	0	Negative
Year 2	Semiannual	SS4	7	Male	51	No	0	Positive	2
Year 2	Semiannual	SS4	7	Male	22	No	0	Positive	1
Year 2	Semiannual	SS4	7	Male	19	Yes	0	Negative
Year 2	Semiannual	SS4	7	Male	22	Yes	0	Negative
Year 2	Semiannual	SS4	7	Female	35	Yes	0	Positive	2
Year 2	Semiannual	SS4	7	Male	39	No	0	Positive	2
Year 2	Semiannual	SS4	7	Female	43	Yes	0	Positive	3
Year 2	Semiannual	SS4	7	Female	32	Yes	0	Positive	2
Year 2	Semiannual	SS4	7	Female	40	Yes	0	Negative
Year 2	Semiannual	SS4	7	Female	20	Yes	0	Positive	2
Year 2	Semiannual	SS4	7	Male	7	Yes	0	Negative
Year 2	Semiannual	SS4	7	Female	9	Yes	0	Negative
Year 2	Semiannual	SS4	7	Male	18	No	0	Negative
Year 2	Semiannual	SS4	7	Male	25	No	0	Positive	1
Year 2	Semiannual	SS4	7	Male	18	No	0	Positive	2
Year 2	Semiannual	SS4	7	Male	18	Yes	0	Negative
Year 2	Semiannual	SS4	7	Female	42	No	0	Negative
Year 2	Semiannual	SS4	7	Male	11	Yes	0	Negative
Year 2	Semiannual	SS4	7	Male	11	Yes	0	Positive	2
Year 2	Semiannual	SS4	7	Female	43	Yes	0	Positive	3
Year 2	Semiannual	SS4	7	Female	7	Yes	0	Negative
Year 2	Semiannual	SS4	7	Male	32	Yes	0	Negative
Year 2	Semiannual	SS4	7	Female	26	Yes	0	Positive	1
Year 2	Semiannual	SS4	7	Female	37	Yes	0	Positive	2
Year 2	Semiannual	SS4	7	Female	6	Yes	0	Negative
Year 2	Semiannual	SS4	7	Female	7	Yes	0	Negative
Year 2	Semiannual	SS4	7	Female	13	Yes	0	Negative
Year 2	Semiannual	SS4	7	Female	23	Yes	0	Positive	1
Year 2	Semiannual	SS4	7	Female	54	Yes	0	Negative
Year 2	Semiannual	SS4	7	Female	12	No	0	Positive	1
Year 2	Semiannual	SS4	7	Female	20	Yes	0	Negative
Year 2	Semiannual	SS4	7	Female	20	Yes	0	Negative
Year 2	Semiannual	SS4	7	Male	54	Yes	0	Positive	2
Year 2	Semiannual	SS4	7	Female	38	Yes	0	Negative
Year 2	Semiannual	SS4	7	Female	12	Yes	0	Negative
Year 2	Semiannual	SS4	7	Female	42	Yes	0	Negative
Year 2	Semiannual	SS4	7	Female	18	Yes	0	Negative
Year 2	Semiannual	SS4	7	Male	25	Yes	0	Positive	2
Year 2	Semiannual	SS4	7	Male	46	No	0	Positive	2
Year 2	Semiannual	SS4	7	Female	41	Yes	0	Negative
Year 2	Semiannual	SS4	7	Male	18	Yes	0	Negative
Year 2	Semiannual	SS4	7	Male	18	No	0	Positive	1
Year 2	Semiannual	SS4	7	Female	18	Yes	0	Positive	2
Year 2	Semiannual	SS4	7	Female	18	Yes	0	Negative
Year 2	Semiannual	SS4	7	Male	18	Yes	0	Positive	1
Year 2	Semiannual	SS4	7	Female	18	Yes	0	Positive	3
Year 2	Semiannual	SS4	7	Female	19	Yes	0	Positive	2
Year 2	Semiannual	SS4	7	Female	18	Yes	0	Negative
Year 2	Semiannual	SS4	7	Female	20	Yes	0	Negative
Year 2	Semiannual	SS4	7	Male	20	Yes	0	Positive	2
Year 2	Semiannual	SS4	7	Female	11	Yes	0	Negative
Year 2	Semiannual	SS4	7	Female	18	Yes	0	Negative
Year 2	Semiannual	SS4	7	Female	18	Yes	0	Negative
Year 2	Semiannual	SS4	7	Female	11	Yes	0	Negative
Year 2	Semiannual	SS4	7	Female	14	Yes	0	Negative
Year 2	Semiannual	SS4	7	Female	18	Yes	0	Negative
Year 2	Semiannual	SS4	7	Female	18	Yes	0	Negative
Year 2	Semiannual	SS4	7	Female	18	Yes	0	Negative
Year 2	Semiannual	SS4	7	Female	18	Yes	0	Negative
Year 2	Semiannual	SS4	7	Female	10	Yes	0	Negative
Year 2	Semiannual	SS4	7	Female	12	Yes	0	Negative
Year 2	Semiannual	SS4	7	Female	35	Yes	0	Positive	2
Year 2	Semiannual	SS4	7	Male	16	Yes	0	Positive	3
Year 2	Semiannual	SS4	7	Male	12	Missing	0	Negative
Year 2	Semiannual	SS4	7	Female	34	No	0	Positive	2
Year 2	Semiannual	SS4	7	Female	26	No	0	Negative
Year 2	Semiannual	SS4	7	Male	32	No	0	Positive	3
Year 2	Semiannual	SS4	7	Female	36	Yes	0	Positive	1
Year 2	Semiannual	SS4	7	Female	6	Missing	0	Negative
Year 2	Semiannual	SS4	7	Female	6	No	0	Negative
Year 2	Semiannual	SS4	7	Male	43	Yes	0	Negative
Year 2	Semiannual	SS4	7	Male	12	Yes	0	Negative
Year 2	Semiannual	SS4	7	Male	41	Yes	0	Positive	2
Year 2	Semiannual	SS4	7	Male	29	Yes	0	Positive	1
Year 2	Semiannual	SS4	7	Female	40	Yes	0	Negative
Year 2	Semiannual	SS4	7	Male	32	Yes	0	Positive	1
Year 2	Semiannual	SS4	7	Male	18	Yes	0	Negative
Year 2	Semiannual	SS4	7	Female	13	Yes	0	Negative
Year 2	Semiannual	SS4	7	Female	34	No	0	Positive	2
Year 2	Semiannual	SS4	7	Male	32	Missing	0	Positive	2
Year 2	Semiannual	SS4	7	Female	20	Yes	0	Positive	1
Year 2	Semiannual	SS4	7	Male	11	Yes	0	Negative
Year 2	Semiannual	SS4	7	Male	14	Yes	0	Negative
Year 2	Semiannual	SS4	7	Male	13	Yes	0	Positive	1
Year 2	Semiannual	SS4	7	Male	13	Yes	0	Positive	1
Year 2	Semiannual	SS4	7	Female	16	Yes	0	Positive	2
Year 2	Semiannual	SS4	7	Male	7	Yes	0	Positive	3
Year 2	Semiannual	SS4	7	Male	15	No	0	Positive	2
Year 2	Semiannual	SS4	7	Male	14	Yes	0	Positive	3
Year 2	Semiannual	SS4	7	Male	13	Yes	0	Negative
Year 2	Semiannual	SS4	7	Male	12	Yes	0	Positive	1
Year 2	Semiannual	SS4	7	Male	18	Yes	0	Positive	2
Year 2	Semiannual	SS4	7	Male	18	Yes	0	Negative
Year 2	Semiannual	SS4	7	Male	21	Yes	0	Positive	2
Year 2	Semiannual	SS4	7	Male	19	Yes	0	Positive	3
Year 2	Semiannual	SS4	7	Female	18	No	0	Positive	1
Year 2	Semiannual	SS4	7	Female	28	No	0	Positive	3
Year 2	Semiannual	SS3	8	Female	27	Yes	0	Positive	2
Year 2	Semiannual	SS3	8	Female	13	No	0	Negative
Year 2	Semiannual	SS3	8	Male	13	No	0	Negative
Year 2	Semiannual	SS3	8	Male	14	Yes	0	Positive	1
Year 2	Semiannual	SS3	8	Female	26	No	0	Positive	1
Year 2	Semiannual	SS3	8	Female	18	No	0	Negative
Year 2	Semiannual	SS3	8	Female	18	Yes	0	Negative
Year 2	Semiannual	SS3	8	Male	15	No	0	Negative
Year 2	Semiannual	SS3	8	Female	26	Yes	0	Positive	1
Year 2	Semiannual	SS3	8	Female	18	Yes	0	Negative
Year 2	Semiannual	SS3	8	Male	55	No	0	Positive	3
Year 2	Semiannual	SS3	8	Female	18	Yes	0	Positive	2
Year 2	Semiannual	SS3	8	Female	18	Yes	0	Negative
Year 2	Semiannual	SS3	8	Female	14	Yes	0	Negative
Year 2	Semiannual	SS3	8	Female	18	Yes	0	Negative
Year 2	Semiannual	SS3	8	Male	13	Yes	0	Negative
Year 2	Semiannual	SS3	8	Female	24	Yes	0	Negative
Year 2	Semiannual	SS3	8	Female	13	Yes	0	Negative
Year 2	Semiannual	SS3	8	Female	14	Yes	0	Negative
Year 2	Semiannual	SS3	8	Male	12	Yes	0	Negative
Year 2	Semiannual	SS3	8	Female	32	Yes	0	Negative
Year 2	Semiannual	SS3	8	Male	9	Yes	0	Negative
Year 2	Semiannual	SS3	8	Female	26	Yes	0	Positive	1
Year 2	Semiannual	SS3	8	Male	25	Yes	0	Positive	2
Year 2	Semiannual	SS3	8	Male	27	Yes	0	Negative
Year 2	Semiannual	SS3	8	Male	25	Yes	0	Negative
Year 2	Semiannual	SS3	8	Female	55	Yes	0	Negative
Year 2	Semiannual	SS3	8	Male	10	No	0	Negative
Year 2	Semiannual	SS3	8	Male	26	Yes	0	Positive	2
Year 2	Semiannual	SS3	18	Male	37	Yes	0	Positive	2
Year 2	Semiannual	SS3	18	Female	23	No	0	Positive	1
Year 2	Semiannual	SS3	18	Female	60	Yes	0	Positive	2
Year 2	Semiannual	SS3	18	Male	12	Yes	0	Negative
Year 2	Semiannual	SS3	18	Female	25	Yes	0	Positive	1
Year 2	Semiannual	SS3	18	Male	36	Yes	0	Positive	2
Year 2	Semiannual	SS3	18	Male	58	Yes	0	Positive	2
Year 2	Semiannual	SS3	18	Female	48	No	0	Positive	1
Year 2	Semiannual	SS3	18	Female	13	Yes	0	Negative
Year 2	Semiannual	SS3	18	Female	13	Yes	0	Negative
Year 2	Semiannual	SS3	18	Female	7	Yes	0	Negative
Year 2	Semiannual	SS3	18	Female	9	Yes	0	Positive	1
Year 2	Semiannual	SS3	18	Male	6	Yes	0	Negative
Year 2	Semiannual	SS3	18	Male	7	No	0	Negative
Year 2	Semiannual	SS3	18	Male	18	Yes	0	Positive	1
Year 2	Semiannual	SS3	18	Male	9	Yes	0	Positive	1
Year 2	Semiannual	SS3	18	Male	23	Yes	0	Positive	2
Year 2	Semiannual	SS3	18	Female	11	Yes	0	Negative
Year 2	Semiannual	SS3	18	Male	50	No	0	Positive	1
Year 2	Semiannual	SS3	18	Male	19	Yes	0	Negative
Year 2	Semiannual	SS3	18	Female	9	No	0	Negative
Year 2	Semiannual	SS3	18	Female	48	Yes	0	Positive	2
Year 2	Semiannual	SS3	18	Female	40	Yes	0	Negative
Year 2	Semiannual	SS3	18	Female	31	Yes	0	Positive	1
Year 2	Semiannual	SS3	18	Female	24	Yes	0	Positive	3
Year 2	Semiannual	SS3	18	Female	25	Yes	0	Positive	2
Year 2	Semiannual	SS3	18	Male	25	Yes	0	Positive	1
Year 2	Semiannual	SS3	18	Male	9	Yes	0	Negative
Year 2	Semiannual	SS3	18	Male	10	Missing	0	Positive	2
Year 2	Semiannual	SS3	18	Male	10	No	0	Negative
Year 2	Semiannual	SS3	18	Male	28	Yes	0	Positive	1
Year 2	Semiannual	SS3	18	Female	54	No	0	Positive	2
Year 2	Semiannual	SS3	18	Male	32	Yes	0	Negative
Year 2	Semiannual	SS3	18	Male	46	Yes	0	Positive	1
Year 2	Semiannual	SS3	18	Male	33	Yes	0	Negative
Year 2	Semiannual	SS1	2	Male	20	No	0	Negative
Year 2	Semiannual	SS1	2	Male	16	Yes	0	Negative
Year 2	Semiannual	SS1	2	Male	7	Yes	0	Positive	2
Year 2	Semiannual	SS1	2	Male	10	Yes	0	Negative
Year 2	Semiannual	SS1	2	Female	7	Yes	0	Negative
Year 2	Semiannual	SS1	2	Female	10	Yes	0	Negative
Year 2	Semiannual	SS1	2	Male	50	Yes	1	Positive	2
Year 2	Semiannual	SS1	2	Female	20	No	0	Negative
Year 2	Semiannual	SS1	2	Female	37	Yes	0	Negative
Year 2	Semiannual	SS1	2	Male	23	Yes	0	Negative
Year 2	Semiannual	SS1	2	Female	43	Yes	0	Positive	1
Year 2	Semiannual	SS1	2	Female	12	Yes	0	Negative
Year 2	Semiannual	SS1	2	Male	37	Yes	0	Negative
Year 2	Semiannual	SS1	2	Male	16	Yes	0	Negative
Year 2	Semiannual	SS1	2	Male	30	Yes	0	Negative
Year 2	Semiannual	SS1	2	Female	27	Yes	0	Negative
Year 2	Semiannual	SS1	2	Female	27	Yes	0	Positive	1
Year 2	Semiannual	SS1	2	Female	17	Yes	0	Negative
Year 2	Semiannual	SS1	2	Female	39	Yes	0	Negative
Year 2	Semiannual	SS1	2	Female	39	Yes	0	Negative
Year 2	Semiannual	SS1	2	Male	31	Yes	0	Positive	2
Year 2	Semiannual	SS1	2	Male	57	No	0	Positive	2
Year 2	Semiannual	SS1	2	Male	39	Yes	0	Positive	1
Year 2	Semiannual	SS1	2	Male	34	No	0	Positive	2
Year 2	Semiannual	SS1	2	Male	11	Yes	0	Negative
Year 2	Semiannual	SS1	2	Female	16	Yes	0	Negative
Year 2	Semiannual	SS1	2	Female	6	Yes	0	Negative
Year 2	Semiannual	SS1	2	Female	6	Yes	0	Negative
Year 2	Semiannual	SS1	2	Male	19	Yes	0	Positive	2
Year 2	Semiannual	SS1	2	Male	56	Yes	0	Positive	2
Year 2	Semiannual	SS1	2	Female	29	Yes	0	Positive	1
Year 2	Semiannual	SS1	2	Male	10	Yes	0	Positive	1
Year 2	Semiannual	SS1	2	Female	10	Yes	0	Negative
Year 2	Semiannual	SS1	2	Male	11	Yes	0	Negative
Year 2	Semiannual	SS1	2	Male	14	Yes	0	Negative
Year 2	Semiannual	SS1	2	Male	13	Yes	0	Negative
Year 2	Semiannual	SS1	2	Male	14	Yes	0	Negative
Year 2	Semiannual	SS1	2	Female	12	Yes	0	Negative
Year 2	Semiannual	SS1	2	Male	13	Yes	0	Negative
Year 2	Semiannual	SS1	2	Female	50	Yes	0	Negative
Year 2	Semiannual	SS1	2	Male	10	Yes	0	Positive	1
Year 2	Semiannual	SS1	11	Female	53	Missing	0	Positive	2
Year 2	Semiannual	SS1	11	Female	14	No	0	Negative
Year 2	Semiannual	SS1	11	Female	13	Yes	0	Negative
Year 2	Semiannual	SS1	11	Male	11	Yes	0	Negative
Year 2	Semiannual	SS1	11	Male	6	No	0	Negative
Year 2	Semiannual	SS1	11	Female	5	Yes	0	Negative
Year 2	Semiannual	SS1	11	Male	12	Yes	0	Negative
Year 2	Semiannual	SS1	11	Male	5	Yes	0	Negative
Year 2	Semiannual	SS1	11	Male	52	Missing	0	Positive	2
Year 2	Semiannual	SS1	11	Male	15	Yes	0	Positive	2
Year 2	Semiannual	SS1	11	Male	35	Yes	0	Negative
Year 2	Semiannual	SS1	11	Male	18	Yes	0	Negative
Year 2	Semiannual	SS1	11	Male	40	No	0	Positive	1
Year 2	Semiannual	SS1	11	Female	28	Yes	0	Negative
Year 2	Semiannual	SS1	11	Male	10	Yes	0	Negative
Year 2	Semiannual	SS1	11	Male	15	Yes	0	Negative
Year 2	Semiannual	SS1	11	Male	9	Yes	0	Positive	2
Year 2	Semiannual	SS1	11	Male	9	Yes	0	Negative
Year 2	Semiannual	SS1	11	Female	32	Yes	0	Negative
Year 2	Semiannual	SS1	11	Male	59	Yes	0	Negative
Year 2	Semiannual	SS1	11	Female	18	Yes	0	Negative
Year 2	Semiannual	SS1	11	Female	24	Yes	0	Positive	1
Year 2	Semiannual	SS1	11	Female	18	Yes	0	Negative
Year 2	Semiannual	SS1	11	Female	35	No	0	Positive	1
Year 2	Semiannual	SS1	11	Female	18	Yes	0	Negative
Year 2	Semiannual	SS1	11	Male	10	No	0	Negative
Year 2	Semiannual	SS1	11	Male	26	No	0	Negative
Year 2	Semiannual	SS1	11	Female	8	No	0	Negative
Year 2	Semiannual	SS1	11	Male	20	No	0	Negative
Year 2	Semiannual	SS1	11	Female	12	No	0	Negative
Year 2	Semiannual	SS1	11	Female	15	Yes	0	Negative
Year 2	Semiannual	SS1	11	Female	37	Missing	0	Positive	1
Year 2	Semiannual	SS1	11	Female	16	Yes	0	Negative
Year 2	Semiannual	SS1	11	Female	11	Yes	0	Negative
Year 2	Semiannual	SS1	11	Male	18	No	0	Negative
Year 2	Semiannual	SS1	11	Female	11	Yes	0	Negative
Year 2	Semiannual	SS1	11	Female	25	Yes	0	Negative
Year 2	Semiannual	SS1	11	Female	41	No	0	Negative
Year 2	Semiannual	SS1	11	Female	10	No	0	Negative
Year 2	Semiannual	SS1	11	Female	56	No	0	Positive	1
Year 2	Semiannual	SS1	11	Female	58	No	0	Negative
Year 2	Semiannual	SS1	11	Male	32	No	0	Positive	2
Year 2	Semiannual	SS1	11	Male	50	Yes	0	Negative
Year 2	Semiannual	SS1	11	Male	10	No	0	Negative
Year 2	Semiannual	SS1	11	Female	25	Yes	0	Positive	2
Year 2	Semiannual	SS1	11	Male	55	Yes	0	Negative
Year 2	Semiannual	SS1	11	Female	42	Yes	0	Negative
Year 2	Semiannual	SS1	11	Female	41	No	0	Negative
Year 2	Semiannual	SS1	11	Female	16	No	0	Positive	1
Year 2	Semiannual	SS1	11	Female	13	Yes	0	Negative
Year 2	Semiannual	SS1	11	Female	18	Yes	0	Negative
Year 2	Semiannual	SS1	11	Female	18	Yes	0	Negative
Year 2	Semiannual	SS1	11	Male	31	Yes	0	Positive	1
Year 2	Semiannual	SS1	11	Male	18	Yes	0	Negative
Year 2	Semiannual	SS1	17	Female	25	Yes	0	Positive	2
Year 2	Semiannual	SS1	17	Male	40	Yes	0	Positive	2
Year 2	Semiannual	SS1	17	Male	54	Yes	0	Positive	1
Year 2	Semiannual	SS1	17	Female	48	No	0	Positive	1
Year 2	Semiannual	SS1	17	Female	21	Yes	0	Positive	1
Year 2	Semiannual	SS1	17	Male	9	Yes	0	Positive	1
Year 2	Semiannual	SS1	17	Female	12	Yes	0	Positive	1
Year 2	Semiannual	SS1	17	Female	14	Yes	0	Negative
Year 2	Semiannual	SS1	17	Female	24	Yes	0	Positive	1
Year 2	Semiannual	SS1	17	Male	10	Yes	0	Negative
Year 2	Semiannual	SS1	17	Male	12	No	0	Negative
Year 2	Semiannual	SS1	17	Male	18	Yes	0	Negative
Year 2	Semiannual	SS1	17	Male	18		0	Positive	1
Year 2	Semiannual	SS1	17	Female	17	Yes	0	Negative
Year 2	Semiannual	SS1	17	Female	16	No	0	Negative
Year 2	Semiannual	SS1	17	Female	41	Yes	0	Negative
Year 2	Semiannual	SS1	17	Female	17	Yes	0	Negative
Year 2	Semiannual	SS1	17	Female	13	Yes	0	Negative
Year 2	Semiannual	SS1	17	Female	16	Yes	0	Negative
Year 2	Semiannual	SS1	17	Female	42	Yes	0	Positive	2
Year 2	Semiannual	SS1	17	Female	32	Yes	0	Negative
Year 2	Semiannual	SS1	17	Female	25	Yes	0	Negative
Year 2	Semiannual	SS1	17	Female	16	Yes	0	Positive	1
Year 2	Semiannual	SS1	17	Male	28	Yes	0	Positive	1
Year 2	Semiannual	SS1	17	Male	13	Yes	0	Negative
Year 2	Semiannual	SS1	17	Male	11	Yes	0	Negative
Year 2	Semiannual	SS1	17	Female	16	Yes	0	Negative
Year 2	Semiannual	SS1	17	Male	25	Yes	0	Positive	1
Year 2	Semiannual	SS1	17	Male	19	Yes	0	Negative
Year 2	Semiannual	SS1	17	Male	12	Yes	0	Negative
Year 2	Semiannual	SS1	17	Male	12	Yes	0	Positive	2
Year 2	Semiannual	SS1	17	Male	9	Yes	0	Negative
Year 2	Semiannual	SS1	17	Female	23	Yes	0	Positive	2
Year 2	Semiannual	SS1	17	Male	18	Yes	0	Positive	1
Year 2	Semiannual	SS1	17	Female	25	Yes	0	Negative
Year 2	Semiannual	SS1	17	Female	18	Yes	0	Negative
Year 2	Semiannual	SS1	17	Female	24	Missing	0	Positive	3
Year 2	Semiannual	SS1	17	Female	19	Yes	0	Negative
Year 2	Semiannual	SS1	17	Male	29	Yes	0	Positive	2
Year 2	Semiannual	SS1	17	Male	10	Yes	0	Negative
Year 2	Semiannual	SS1	17	Male	10	Yes	0	Negative
Year 2	Semiannual	SS1	17	Male	18	Yes	0	Negative
Year 2	Semiannual	SS1	17	Male	16	Yes	0	Negative
Year 2	Semiannual	SS1	17	Male	14	Yes	0	Positive	1
Year 2	Semiannual	SS1	17	Male	28	Yes	0	Positive	1
Year 2	Semiannual	SS1	17	Male	19	Yes	0	Negative
Year 2	Semiannual	SS1	17	Male	18	Yes
Year 2	Semiannual	SS1	17	Male	18	Yes	0	Negative
Year 2	Semiannual	SS1	17	Male	17	No	0	Negative
Year 2	Semiannual	SS1	17	Female	24	Yes	0	Positive	1
Year 2	Semiannual	SS1	17	Male	52	Yes	0	Positive	1
Year 2	Semiannual	SS1	17	Male	54	Yes	0	Positive	1
Year 2	Semiannual	SS1	17	Male	16	Yes	0	Negative
Year 2	Semiannual	SS1	17	Female	30	Yes	0	Positive	2
Year 2	Semiannual	SS1	17	Male	48	Yes	0	Positive	1
Year 2	Semiannual	SS1	17	Female	32	Yes	0	Positive	2
Year 2	Semiannual	SS1	17	Female	28	No	0	Positive	1
Year 2	Semiannual	SS1	17	Female	21	Yes	0	Negative
Year 2	Semiannual	SS1	17	Male	58	No	0	Negative
Year 2	Semiannual	SS1	17	Male	15	Yes	0	Negative
Year 2	Semiannual	SS1	17	Male	17	Yes	0	Positive	1
Year 2	Semiannual	SS1	17	Female	21	Yes	0	Negative
Year 2	Semiannual	SS1	17	Female	14	No	0	Negative
Year 2	Semiannual	SS1	17	Male	21	Yes	0	Negative
Year 2	Semiannual	SS1	17	Female	11	No	0	Positive	1
Year 2	Semiannual	SS1	17	Female	18	Yes	0	Negative
Year 2	Semiannual	SS1	17	Female	9	Yes	0	Positive	1
Year 2	Semiannual	SS1	17	Female	24	Yes	0	Negative
Year 2	Semiannual	SS1	17	Female	27	No	0	Positive	2
Year 2	Semiannual	SS1	17	Male	10	Yes	0	Negative
Year 2	Semiannual	SS1	17	Male	19	No
Year 2	Semiannual	SS1	17	Female	12	Yes	0	Negative
Year 2	Semiannual	SS1	17	Male	12	Yes	0	Positive	1
Year 2	Semiannual	SS1	17	Male	12		0	Negative
Year 2	Semiannual	SS1	20	Male	36	Yes	0	Negative
Year 2	Semiannual	SS1	20	Male	57	No	0	Positive	2
Year 2	Semiannual	SS1	20	Female	31	Yes	0	Positive	1
Year 2	Semiannual	SS1	20	Female	27	No	0	Positive	3
Year 2	Semiannual	SS1	20	Female	40	Yes	0	Positive	1
Year 2	Semiannual	SS1	20	Female	28	Yes	0	Positive	1
Year 2	Semiannual	SS1	20	Male	9	Yes	0	Negative
Year 2	Semiannual	SS1	20	Female	13	No	0	Negative
Year 2	Semiannual	SS1	20	Male	14	Yes	0	Negative
Year 2	Semiannual	SS1	20	Male	32	Yes	0	Positive	1
Year 2	Semiannual	SS1	20	Female	15	Yes	0	Positive	1
Year 2	Semiannual	SS1	20	Female	27	No	0	Positive	1
Year 2	Semiannual	SS1	20	Female	15	Yes	0	Negative
Year 2	Semiannual	SS1	20	Female	13	No	0	Negative
Year 2	Semiannual	SS1	20	Male	14	Yes	0	Positive	1
Year 2	Semiannual	SS1	20	Male	11	Yes	0	Negative
Year 2	Semiannual	SS1	20	Male	36	Yes	0	Positive	1
Year 2	Semiannual	SS1	2	Male	14	Yes	0	Negative
Year 2	Semiannual	SS1	20	Female	29	Yes	0	Positive	2
Year 2	Semiannual	SS1	20	Female	15	Yes	0	Negative
Year 2	Semiannual	SS1	20	Female	15	No	0	Positive	1
Year 2	Semiannual	SS1	20	Male	10	Yes	0	Negative
Year 2	Semiannual	SS1	20	Female	10	No	0	Negative
Year 2	Semiannual	SS1	20	Male	12	Yes	0	Positive	1
Year 2	Semiannual	SS1	20	Male	8	Yes	0	Negative
Year 2	Semiannual	SS1	20	Female	23	Yes	0	Positive	1
Year 2	Semiannual	SS1	20	Female	18	Yes	0	Negative
Year 2	Semiannual	SS1	20	Male	48	Yes	0	Positive	2
Year 2	Semiannual	SS1	20	Male	18	Yes	0	Negative
Year 2	Semiannual	SS1	20	Male	27	Yes	0	Positive	1
Year 2	Semiannual	SS1	20	Female	24	Yes	0	Positive	3
Year 2	Semiannual	SS1	20	Male	14	Yes	0	Negative
Year 2	Semiannual	SS1	20	Male	30	Yes	0	Positive	2
Year 2	Semiannual	SS1	20	Male	17	Yes	0	Negative
Year 2	Semiannual	SS1	20	Male	19	Yes	0	Negative
Year 2	Semiannual	SS1	20	Female	54	Yes	0	Positive	2
Year 2	Semiannual	SS1	20	Male	56	Yes	0	Positive	2
Year 2	Semiannual	SS1	20	Female	49	Yes	0	Negative
Year 2	Semiannual	SS1	20	Male	65	Yes	0	Positive	2
Year 2	Semiannual	SS1	20	Female	35	Yes	0	Positive	1
Year 2	Semiannual	SS1	17	Female	45	Yes	0	Negative
Year 2	Semiannual	SS1	20	Female	53	Yes	0	Negative
Year 2	Semiannual	SS1	20	Male	42	Yes	0	Positive	1
Year 2	Semiannual	SS1	20	Female	23	Yes	0	Negative
Year 2	Semiannual	SS1	20	Female	48	No	0	Positive	1
Year 2	Semiannual	SS1	20	Female	10	Yes	0	Negative
Year 2	Semiannual	SS1	20	Male	16	Yes	0	Negative
Year 2	Semiannual	SS1	20	Female	7	Yes	0	Negative
Year 2	Semiannual	SS1	20	Male	44	No	0	Negative
Year 2	Semiannual	SS1	20	Male	18	Yes	0	Negative
Year 2	Semiannual	SS1	20	Female	36	Yes	0	Negative
Year 2	Semiannual	SS1	20	Male	32	Yes	0	Positive	1
Year 2	Semiannual	SS1	20	Female	33	No	0	Positive	2
Year 2	Semiannual	SS1	20	Male	17	Yes	0	Negative
Year 2	Semiannual	SS1	20	Male	52	No	0	Positive	1
Year 2	Semiannual	SS1	20	Male	21	Yes	0	Positive	2
Year 2	Semiannual	SS1	20	Male	8	Yes	0	Negative
Year 2	Semiannual	SS1	20	Female	14	Yes	0	Positive	1
Year 2	Semiannual	SS1	17	Female	23	Yes	0	Negative
Year 2	Semiannual	SS1	20	Male	14	Yes	0	Negative
Year 2	Semiannual	SS1	20	Male	25	No	0	Positive	2
Year 2	Semiannual	SS1	20	Female	7	Yes	0	Negative
Year 2	Semiannual	SS4	5	Male	24	Yes	0	Negative
Year 2	Semiannual	SS4	5	Male	12	Yes	0	Negative
Year 2	Semiannual	SS4	5	Female	41	Yes	0	Positive	2
Year 2	Semiannual	SS4	5	Female	20	Yes	0	Positive	2
Year 2	Semiannual	SS4	5	Female	37	Yes	0	Negative
Year 2	Semiannual	SS4	5	Female	12	Yes	0	Negative
Year 2	Semiannual	SS4	5	Male	25	No	0	Positive	2
Year 2	Semiannual	SS4	5	Female	21	Yes	0	Positive	2
Year 2	Semiannual	SS4	5	Male	19	Yes	0	Negative
Year 2	Semiannual	SS4	5	Male	40	Yes	0	Positive	2
Year 2	Semiannual	SS4	5	Male	18	No	0	Negative
Year 2	Semiannual	SS4	5	Female	25	Yes	0	Negative
Year 2	Semiannual	SS4	5	Female	18	Yes	0	Positive	2
Year 2	Semiannual	SS4	5	Female	8	Yes	0	Negative
Year 2	Semiannual	SS4	5	Male	12	No	0	Positive	2
Year 2	Semiannual	SS4	5	Female	12	Yes	0	Negative
Year 2	Semiannual	SS4	5	Male	10	Yes	0	Negative
Year 2	Semiannual	SS4	5	Male	16	Yes	0	Negative
Year 2	Semiannual	SS4	5	Male	15	Yes	0	Positive	1
Year 2	Semiannual	SS4	5	Female	26	Yes	0	Negative
Year 2	Semiannual	SS4	5	Female	10	Yes	0	Negative
Year 2	Semiannual	SS4	5	Male	6	Yes	0	Negative
Year 2	Semiannual	SS4	5	Female	40	Yes	0	Positive	2
Year 2	Semiannual	SS4	5	Female	16	Yes	0	Negative
Year 2	Semiannual	SS4	5	Female	41	Yes	0	Negative
Year 2	Semiannual	SS4	5	Female	45	Yes	0	Negative
Year 2	Semiannual	SS4	5	Female	23	Yes	0	Positive	1
Year 2	Semiannual	SS4	5	Female	18	Yes	0	Negative
Year 2	Semiannual	SS4	5	Female	49	Yes	0	Positive	3
Year 2	Semiannual	SS4	5	Female	18	Yes	0	Negative
Year 2	Semiannual	SS4	5	Female	11	Yes	0	Negative
Year 2	Semiannual	SS4	5	Female	50	Yes	0	Negative
Year 2	Semiannual	SS4	5	Female	17	Yes	0	Negative
Year 2	Semiannual	SS4	5	Male	13	Yes	0	Negative
Year 2	Semiannual	SS4	5	Female	13	Yes	0	Negative
Year 2	Semiannual	SS4	5	Female	38	No	0	Positive	2
Year 2	Semiannual	SS4	5	Female	15	Yes	0	Negative
Year 2	Semiannual	SS4	5	Male	18	No	0	Negative
Year 2	Semiannual	SS4	5	Female	18	Yes	0	Negative
Year 2	Semiannual	SS4	5	Female	14	Yes	0	Positive	1
Year 2	Semiannual	SS4	5	Female	24	No	0	Positive	3
Year 2	Semiannual	SS4	5	Female	13	Yes	0	Negative
Year 2	Semiannual	SS4	5	Male	7	Yes
Year 2	Semiannual	SS4	5	Female	9	Yes
Year 2	Semiannual	SS4	5	Female	11	Yes	0	Positive	1
Year 2	Semiannual	SS4	5	Female	29	Yes
Year 2	Semiannual	SS4	5	Male	31	Yes	0	Positive	1
Year 2	Semiannual	SS4	5	Male	17	Yes	0	Positive	3
Year 2	Semiannual	SS4	5	Male	24	Yes	0	Positive	2
Year 2	Semiannual	SS4	5	Male	10	Yes	0	Negative
Year 2	Semiannual	SS4	5	Female	13	Yes	0	Negative
Year 2	Semiannual	SS4	5	Female	41	No	0	Positive	2
Year 2	Semiannual	SS4	5	Female	37	Yes	0	Negative
Year 2	Semiannual	SS4	5	Female	42	Yes	0	Negative
Year 2	Semiannual	SS4	5	Male	19	Yes	0	Positive	3
Year 2	Semiannual	SS3	6	Male	14	No	0	Negative
Year 2	Semiannual	SS4	5	Male	16	Yes	0	Positive	1
Year 2	Semiannual	SS4	5	Female	13	Yes	0	Negative
Year 2	Semiannual	SS4	5	Male	16	No	0	Negative
Year 2	Semiannual	SS4	5	Female	5	No	0	Negative
Year 2	Semiannual	SS4	5	Male	14	Yes	0	Negative
Year 2	Semiannual	SS4	5	Male	37	No	1	Positive	2
Year 2	Semiannual	SS4	5	Female	14	No	0	Negative
Year 2	Semiannual	SS4	5	Female	23	Yes	0	Positive	2
Year 2	Semiannual	SS4	5	Female	26	Yes	0	Negative
Year 2	Semiannual	SS4	5	Female	30	No	0	Positive	2
Year 2	Semiannual	SS4	5	Female	38	No	0	Positive	1
Year 2	Semiannual	SS4	5	Female	32	Yes	0	Positive	1
Year 2	Semiannual	SS4	5	Male	23	Yes	0	Positive	2
Year 2	Semiannual	SS4	5	Male	6	Yes	0	Negative
Year 2	Semiannual	SS4	5	Male	10	Yes	0	Negative
Year 2	Semiannual	SS4	5	Male	18	Yes	0	Negative
Year 2	Semiannual	SS4	5	Male	13	Yes	0	Positive	1
Year 2	Semiannual	SS4	5	Female	14	No	0	Positive	1
Year 2	Semiannual	SS4	5	Female	28	Yes	0	Negative
Year 2	Semiannual	SS4	5	Male	30	Yes	0	Positive	1
Year 2	Semiannual	SS4	5	Male	13	No	0	Negative
Year 2	Semiannual	SS4	5	Male	38	No	0	Negative
Year 2	Semiannual	SS4	5	Male	20	No	0	Negative
Year 2	Semiannual	SS4	5	Male	14	No	0	Negative
Year 2	Semiannual	SS4	5	Female	25	Yes	0	Negative
Year 2	Semiannual	SS4	3	Female	51	Yes	0	Positive	2
Year 2	Semiannual	SS4	3	Female	18	Yes	0	Positive	2
Year 2	Semiannual	SS4	3	Male	19	Yes	0	Negative
Year 2	Semiannual	SS4	3	Female	33	Yes	0	Positive	3
Year 2	Semiannual	SS4	3	Female	18	Yes	0	Positive	2
Year 2	Semiannual	SS4	3	Female	18	Yes	0	Positive	1
Year 2	Semiannual	SS4	3	Male	18	Yes	0	Positive	1
Year 2	Semiannual	SS4	3	Female	21	Yes	0	Positive	2
Year 2	Semiannual	SS4	3	Male	14	Yes	0	Negative
Year 2	Semiannual	SS4	3	Female	38	Yes	0	Positive	1
Year 2	Semiannual	SS4	3	Female	18	Yes	0	Positive	2
Year 2	Semiannual	SS4	3	Female	23	Yes	0	Negative
Year 2	Semiannual	SS4	3	Female	16	Yes	0	Positive	2
Year 2	Semiannual	SS4	3	Female	25	Yes	0	Negative
Year 2	Semiannual	SS4	3	Male	18	Yes	0	Positive	2
Year 2	Semiannual	SS4	3	Female	12	Yes	0	Positive	2
Year 2	Semiannual	SS4	3	Female	59		0	Positive	2
Year 2	Semiannual	SS4	3	Male	28	Yes	1	Positive	1
Year 2	Semiannual	SS4	3	Female	19	Yes	0	Positive	2
Year 2	Semiannual	SS4	3	Female	23	Yes	0	Negative
Year 2	Semiannual	SS4	3	Female	15	Yes	0	Positive	1
Year 2	Semiannual	SS4	3	Female	17	Yes	0	Negative
Year 2	Semiannual	SS4	3	Female	23	Yes
Year 2	Semiannual	SS4	3	Male	38	Yes	4	Positive	2
Year 2	Semiannual	SS4	3	Female	16	Yes	0	Positive	2
Year 2	Semiannual	SS4	3	Male	12	Yes	0	Positive	3
Year 2	Semiannual	SS4	3	Male	6	Yes	0	Positive	1
Year 2	Semiannual	SS4	3	Female	16	Yes	0	Negative
Year 2	Semiannual	SS4	3	Female	12	Yes	0	Negative
Year 2	Semiannual	SS4	3	Male	26	Yes
Year 2	Semiannual	SS4	3	Female	21	Yes
Year 2	Semiannual	SS4	3	Female	40	Yes	0	Positive	1
Year 2	Semiannual	SS4	3	Male	34	Yes	0	Positive	2
Year 2	Semiannual	SS4	3	Male	21	Yes
Year 2	Semiannual	SS4	3	Male	42	Yes	0	Negative
Year 2	Semiannual	SS4	3	Male	13	Yes
Year 2	Semiannual	SS4	3	Female	28	Yes	0	Positive	2
Year 2	Semiannual	SS4	3	Female	18	Yes	0	Positive	2
Year 2	Semiannual	SS4	3	Male	17	Yes	0	Positive	2
Year 2	Semiannual	SS4	3	Male	14	Yes	0	Negative
Year 2	Semiannual	SS4	3	Male	11	Yes	0	Positive	1
Year 2	Semiannual	SS4	3	Male	28	Yes	0	Positive	2
Year 2	Semiannual	SS4	3	Female	20	Yes	0	Positive	1
Year 2	Semiannual	SS4	3	Female	13	Yes	0	Positive	2
Year 2	Semiannual	SS4	3	Female	39	Yes	0	Positive	2
Year 2	Semiannual	SS4	3	Female	18	Yes	0	Negative
Year 2	Semiannual	SS4	3	Male	15	Yes	0	Negative
Year 2	Semiannual	SS4	3	Male	24	Yes	0	Positive	1
Year 2	Semiannual	SS4	3	Male	23	Yes	0	Positive	2
Year 2	Semiannual	SS4	3	Male	15	Yes	0	Negative
Year 2	Semiannual	SS4	3	Female	13	Yes	0	Positive	1
Year 2	Semiannual	SS4	3	Female	13	Yes	0	Negative
Year 2	Semiannual	SS1	17	Female	13		0	Negative
Year 2	Semiannual	SS4	3	Male	38	Yes	0	Positive	2
Year 2	Semiannual	SS1	2	Male	19	Yes	0	Negative
Year 2	Semiannual	SS1	2	Male	42	No	0	Negative
Year 2	Semiannual	SS1	2	Female	39	Yes	0	Negative
Year 2	Semiannual	SS1	2	Female	43	Yes	0	Negative
Year 2	Semiannual	SS1	2	Male	18	No	0	Negative
Year 2	Semiannual	SS1	2	Male	58	Yes	0	Negative
Year 2	Semiannual	SS4	3	Female	19	Yes	0	Positive	2
Year 2	Semiannual	SS1	2	Male	26	Yes	0	Positive	2
Year 2	Semiannual	SS1	2	Male	30	No	0	Negative
Year 2	Semiannual	SS1	2	Male	17	No	0	Positive	1
Year 2	Semiannual	SS1	2	Male	12	Yes	0	Negative
Year 2	Semiannual	SS1	2	Male	9	Yes	0	Negative
Year 2	Semiannual	SS1	2	Male	28	Yes	0	Negative
Year 2	Semiannual	SS1	11	Male	10	Yes	0	Negative
Year 2	Semiannual	SS1	11	Female	34	No	0	Positive	1
Year 2	Semiannual	SS1	11	Female	18	Yes	0	Negative
Year 2	Semiannual	SS1	11	Male	28	No	0	Positive	1
Year 2	Semiannual	SS1	11	Female	18	No	0	Negative
Year 2	Semiannual	SS1	11	Female	12	Yes	0	Positive	1
Year 2	Semiannual	SS1	11	Female	5	No	0	Negative
Year 2	Semiannual	SS1	11	Female	31	Yes	0	Negative
Year 2	Semiannual	SS1	11	Male	10	Yes	0	Negative
Year 2	Semiannual	SS1	11	Female	28	Yes	0	Negative
Year 2	Semiannual	SS1	11	Male	18	No	0	Positive	1
Year 2	Semiannual	SS1	11	Male	18	No	1	Positive	1
Year 2	Semiannual	SS1	11	Male	38	No	0	Positive	1
Year 2	Semiannual	SS1	11	Male	28	No	0	Positive	2
Year 2	Semiannual	SS1	11	Female	28	No	0	Negative
Year 2	Semiannual	SS1	11	Female	12	Yes	0	Negative
Year 2	Semiannual	SS1	11	Female	29	Yes	0	Positive	1
Year 2	Semiannual	SS1	11	Female	6	Yes	0	Positive	1
Year 2	Semiannual	SS1	11	Female	14	Yes	0	Negative
Year 2	Semiannual	SS4	5	Male	35	Yes	0	Positive	2
Year 2	Semiannual	SS4	5	Male	43	Yes	0	Positive	1
Year 2	Semiannual	SS4	5	Male	20	Yes	0	Positive	2
Year 2	Semiannual	SS4	5	Male	21	Yes	0	Positive	2
Year 2	Semiannual	SS4	5	Female	18	Yes	0	Negative
Year 2	Semiannual	SS4	5	Male	18	Yes	0	Negative
Year 2	Semiannual	SS4	5	Female	56	Yes	0	Positive	1
Year 2	Semiannual	SS4	5	Female	68	Yes	0	Positive	2
Year 2	Semiannual	SS4	5	Female	50	Yes	0	Positive	2
Year 2	Semiannual	SS4	5	Female	8	Yes	0	Negative
Year 2	Semiannual	SS4	5	Female	10	Yes	0	Negative
Year 2	Semiannual	SS4	5	Female	16	Yes	0	Negative
Year 2	Semiannual	SS4	5	Male	18	Yes	0	Positive	2
Year 2	Semiannual	SS4	5	Female	12	Yes	0	Negative
Year 2	Semiannual	SS4	5	Female	16	Yes	0	Negative
Year 2	Semiannual	SS4	5	Male	20	Yes	0	Positive	2
Year 2	Semiannual	SS4	5	Female	20	Yes	0	Negative
Year 2	Semiannual	SS4	5	Female	15	Yes	0	Negative
Year 2	Semiannual	SS4	5	Female	13	Yes	0	Positive	1
Year 2	Semiannual	SS4	5	Female	31	Yes	0	Positive	3
Year 2	Semiannual	SS4	5	Female	16	Yes	0	Negative
Year 2	Semiannual	SS4	5	Female	10	Yes	0	Negative
Year 2	Semiannual	SS4	5	Female	6	Yes	0	Negative
Year 2	Semiannual	SS4	5	Female	18	Yes	0	Positive	2
Year 2	Semiannual	SS4	5	Male	10	Yes	0	Negative
Year 2	Semiannual	SS4	5	Male	7	Yes	0	Positive	1
Year 2	Semiannual	SS4	5	Female	7	Yes	0	Negative
Year 2	Semiannual	SS4	5	Female	24	No	0	Negative
Year 2	Semiannual	SS4	5	Male	11	Yes	0	Negative
Year 2	Semiannual	SS4	5	Male	23	No	0	Positive	2
Year 2	Semiannual	SS4	5	Female	50	Yes	0	Positive	2
Year 2	Semiannual	SS4	5	Female	38	Yes	0	Positive	1
Year 2	Semiannual	SS4	5	Male	13	Missing	0	Negative
Year 2	Semiannual	SS4	5	Male	6	Yes	0	Negative
Year 2	Semiannual	SS4	5	Female	9	Yes	0	Negative
Year 2	Semiannual	SS4	5	Female	41	Yes	0	Positive	2
Year 2	Semiannual	SS4	5	Female	39	Yes	0	Positive	1
Year 2	Semiannual	SS4	5	Female	20	Yes	0	Positive	1
Year 2	Semiannual	SS4	5	Female	6	Yes	0	Negative
Year 2	Semiannual	SS4	5	Female	22	Yes	0	Positive	2
Year 2	Semiannual	SS4	5	Female	48	Yes	0	Positive	2
Year 2	Semiannual	SS4	5	Male	35	Yes	0	Negative
Year 2	Semiannual	SS4	5	Female	29	No	1	Positive	2
Year 2	Semiannual	SS4	5	Female	42	Yes	0	Positive	1
Year 2	Semiannual	SS4	5	Female	5	Yes	0	Negative
Year 2	Semiannual	SS4	5	Male	28	Yes	0	Positive	2
Year 2	Semiannual	SS4	5	Female	26	Yes	0	Negative
Year 2	Semiannual	SS4	5	Male	22	Yes	0	Positive	2
Year 2	Semiannual	SS4	3	Male	39	Yes	0	Positive	2
Year 2	Semiannual	SS4	3	Female	25	Yes	0	Negative
Year 2	Semiannual	SS4	3	Male	26	Yes	0	Positive	3
Year 2	Semiannual	SS4	3	Female	52	Yes	0	Negative
Year 2	Semiannual	SS4	3	Female	22	Yes	0	Negative
Year 2	Semiannual	SS4	3	Female	35	No	0	Positive	1
Year 2	Semiannual	SS4	3	Male	59	No	0	Positive	2
Year 2	Semiannual	SS4	3	Male	18	Yes	0	Positive	3
Year 2	Semiannual	SS4	3	Female	42	Yes	0	Negative
Year 2	Semiannual	SS4	3	Female	40	Yes	0	Negative
Year 2	Annual	SS5	16	Male	12	Yes	0	Negative
Year 2	Annual	SS5	16	Female	12	Yes	0	Negative
Year 2	Annual	SS5	16	Female	13	Yes	0	Negative
Year 2	Annual	SS5	16	Female	30	Yes	0	Negative
Year 2	Annual	SS5	16	Female	7	Yes	0	Negative
Year 2	Annual	SS5	16	Female	13	Yes	0	Negative
Year 2	Annual	SS5	16	Female	15	Yes	0	Negative
Year 2	Annual	SS5	16	Female	9	Yes	0	Negative
Year 2	Annual	SS5	16	Female	15	Yes	0	Negative
Year 2	Annual	SS5	16	Female	15	Yes	0	Negative
Year 2	Annual	SS5	16	Female	10	Yes	0	Negative
Year 2	Annual	SS5	16	Female	10	Yes	0	Negative
Year 2	Annual	SS5	16	Female	32	Yes	0	Positive	2
Year 2	Annual	SS5	16	Male	18	Yes	0	Negative
Year 2	Annual	SS5	16	Female	25	Yes	0	Negative
Year 2	Annual	SS5	16	Female	8	Yes	0	Negative
Year 2	Annual	SS5	16	Female	22	Yes	0	Positive	1
Year 2	Annual	SS5	16	Male	11	Yes	0	Positive	2
Year 2	Annual	SS5	16	Female	11	Yes	0	Negative
Year 2	Annual	SS5	16	Female	19	Yes	0	Negative
Year 2	Annual	SS5	16	Male	12	Yes	0	Positive	3
Year 2	Annual	SS5	16	Female	9	Yes	0	Negative
Year 2	Annual	SS5	16	Male	12	Yes	0	Negative
Year 2	Annual	SS5	16	Female	10	Yes	0	Negative
Year 2	Annual	SS5	16	Female	25	Yes	0	Positive	2
Year 2	Annual	SS5	16	Female	12	Yes	0	Negative
Year 2	Annual	SS5	16	Female	7	Yes	0	Negative
Year 2	Annual	SS5	16	Female	13	Yes	0	Negative
Year 2	Annual	SS5	16	Male	14	Yes	0	Positive	2
Year 2	Annual	SS5	16	Female	13	Yes	0	Negative
Year 2	Annual	SS5	16	Female	10	Yes	0	Negative
Year 2	Annual	SS5	16	Female	18	Yes	0	Negative
Year 2	Annual	SS5	16	Female	16	Yes	0	Positive	2
Year 2	Annual	SS5	16	Female	7	Yes	0	Negative
Year 2	Annual	SS5	16	Female	12	Yes	0	Negative
Year 2	Annual	SS5	16	Male	10	Yes	0	Negative
Year 2	Annual	SS5	16	Male	33	Yes	0	Positive	2
Year 2	Annual	SS5	16	Female	7	Yes	0	Negative
Year 2	Annual	SS5	16	Male	13	Yes	0	Negative
Year 2	Annual	SS5	16	Female	16	Yes	0	Positive	1
Year 2	Annual	SS5	16	Male	11	Yes	0	Negative
Year 2	Annual	SS5	16	Female	28	Yes	0	Positive	1
Year 2	Annual	SS5	16	Male	16	Yes	0	Positive	2
Year 2	Annual	SS5	16	Female	25	Yes	0	Negative
Year 2	Annual	SS5	16	Female	29	Yes	0	Negative
Year 2	Annual	SS5	16	Female	18	Yes	0	Positive	1
Year 2	Annual	SS5	16	Female	17	Yes	0	Positive	2
Year 2	Annual	SS5	16	Female	16	Yes	0	Positive	1
Year 2	Annual	SS5	16	Female	54	Yes	0	Positive	2
Year 2	Annual	SS5	16	Female	9	Yes	0	Positive	1
Year 2	Annual	SS5	16	Female	29	Yes	0	Positive	2
Year 2	Annual	SS5	16	Female	7	Yes	0	Positive	1
Year 2	Annual	SS5	16	Male	56	Yes	0	Positive	1
Year 2	Annual	SS5	16	Male	60	Yes	0	Negative
Year 2	Annual	SS5	16	Female	11	Yes	0	Negative
Year 2	Annual	SS5	16	Female	49	Yes	0	Positive	2
Year 2	Annual	SS5	16	Female	7	Yes	0	Negative
Year 2	Annual	SS5	16	Male	13	Yes	0	Negative
Year 2	Annual	SS5	16	Female	17	Yes	0	Positive	3
Year 2	Annual	SS5	16	Female	10	Yes	0	Positive	2
Year 2	Annual	SS5	16	Female	22	Yes	0	Positive	1
Year 2	Annual	SS5	16	Male	24	Yes	0	Positive	1
Year 2	Annual	SS5	16	Male	30	No	0	Positive	2
Year 2	Annual	SS5	16	Female	56	Yes	0	Positive	3
Year 2	Annual	SS5	16	Female	60	No	0	Positive	2
Year 2	Annual	SS5	16	Female	18	Yes	0	Positive	1
Year 2	Annual	SS5	16	Female	14	Yes	0	Negative
Year 2	Annual	SS5	16	Female	13	Yes	0	Negative
Year 2	Annual	SS5	16	Female	14	Yes	0	Negative
Year 2	Annual	SS5	16	Female	13	Missing	0	Negative
Year 2	Annual	SS5	16	Female	13	Yes	0	Negative
Year 2	Annual	SS5	16	Female	12	Yes	0	Negative
Year 2	Annual	SS5	16	Female	12	Yes	0	Negative
Year 2	Annual	SS5	16	Male	10	Yes	0	Negative
Year 2	Annual	SS5	16	Male	11	Yes	0	Negative
Year 2	Annual	SS5	16	Female	29	Yes	0	Positive	2
Year 2	Annual	SS5	16	Female	13	Yes
Year 2	Annual	SS5	16	Male	43	Yes	0	Positive	1
Year 2	Annual	SS5	16	Female	26	Yes	0	Positive	1
Year 2	Annual	SS5	16	Female	12	Yes	0	Negative
Year 2	Annual	SS5	16	Female	10	Yes	0	Negative
Year 2	Annual	SS5	16	Male	5	Yes	0	Negative
Year 2	Annual	SS5	16	Female	17	No	0	Negative
Year 2	Annual	SS5	16	Female	17	Yes	0	Negative
Year 2	Annual	SS5	16	Female	17	Yes	0	Negative
Year 2	Annual	SS5	16	Female	29	Yes	0	Negative
Year 2	Annual	SS5	16	Female	48	Yes	0	Positive	3
Year 2	Annual	SS5	16	Male	54	No	0	Positive	1
Year 2	Annual	SS5	16	Male	28	Yes	0	Positive	2
Year 2	Annual	SS5	16	Male	50	No	0	Positive	2
Year 2	Annual	SS5	16	Male	28	No	0	Negative
Year 2	Annual	SS5	15	Male	45	Yes	0	Positive	2
Year 2	Annual	SS5	15	Male	21	No	0	Positive	1
Year 2	Annual	SS5	15	Female	14	Yes	0	Negative
Year 2	Annual	SS5	15	Female	21	Yes	0	Negative
Year 2	Annual	SS5	15	Female	32	Yes	0	Negative
Year 2	Annual	SS5	15	Male	35	Yes	71	Positive	3
Year 2	Annual	SS5	15	Female	38	Yes	0	Positive	3
Year 2	Annual	SS5	15	Female	32	Yes	0	Negative
Year 2	Annual	SS5	15	Female	52	Yes	0	Positive	3
Year 2	Annual	SS5	15	Female	13	Yes	0	Negative
Year 2	Annual	SS5	15	Male	6	Yes	0	Negative
Year 2	Annual	SS5	15	Female	7	Yes	0	Negative
Year 2	Annual	SS5	15	Female	17	Yes	0	Negative
Year 2	Annual	SS5	15	Female	7	Yes	0	Negative
Year 2	Annual	SS5	15	Male	30	Yes	0	Positive	2
Year 2	Annual	SS5	15	Male	28	Yes	0	Positive	1
Year 2	Annual	SS5	15	Female	29	Yes	0	Negative
Year 2	Annual	SS5	15	Male		No	0	Negative
Year 2	Annual	SS5	15	Female	20	Yes	0	Negative
Year 2	Annual	SS5	15	Male	7	Yes	0	Positive	1
Year 2	Annual	SS5	15	Female	45	Yes	0	Positive	2
Year 2	Annual	SS5	15	Female	10	Yes	0	Negative
Year 2	Annual	SS5	15	Female	6	Yes	0	Negative
Year 2	Annual	SS5	15	Female	49	Yes	0	Positive	2
Year 2	Annual	SS5	15	Female	15	Yes	0	Negative
Year 2	Annual	SS5	15	Female	42	Yes	0	Positive	1
Year 2	Annual	SS5	15	Female	17	Yes	0	Negative
Year 2	Annual	SS5	15	Male	18	Yes	0	Negative
Year 2	Annual	SS5	15	Male	55	No	0	Positive	2
Year 2	Annual	SS5	15	Male	14	Yes	0	Negative
Year 2	Annual	SS5	15	Female	12	Yes	0	Negative
Year 2	Annual	SS5	15	Male	21	Yes	0	Negative
Year 2	Annual	SS5	15	Female	25	Yes	0	Negative
Year 2	Annual	SS5	15	Female	8	Yes	0	Negative
Year 2	Annual	SS5	15	Female	29	Yes	0	Positive	2
Year 2	Annual	SS5	15	Female	29	Yes	0	Positive	3
Year 2	Annual	SS5	15	Male	17	Yes	0	Negative
Year 2	Annual	SS5	15	Male	12	No	0	Negative
Year 2	Annual	SS5	15	Male	16	Yes	0	Negative
Year 2	Annual	SS5	15	Male	5	Yes	0	Negative
Year 2	Annual	SS5	15	Male	6	Yes	0	Negative
Year 2	Annual	SS5	15	Male	7	Yes	0	Negative
Year 2	Annual	SS5	15	Female	12	Yes	0	Negative
Year 2	Annual	SS5	15	Female	28	Yes	0	Positive	2
Year 2	Annual	SS5	15	Female	19	Yes	0	Negative
Year 2	Annual	SS5	15	Female	17	Yes	0	Negative
Year 2	Annual	SS5	15	Female	13	Yes	0	Negative
Year 2	Annual	SS5	15	Female	32	Yes	0	Negative
Year 2	Annual	SS5	15	Female	27	Yes	0	Positive	2
Year 2	Annual	SS5	15	Female	35	Yes	0	Negative
Year 2	Annual	SS5	21	Female	46	No	0	Positive	2
Year 2	Annual	SS5	21	Female	15	No	0	Negative
Year 2	Annual	SS5	21	Female	29	Yes
Year 2	Annual	SS5	21	Female	16	Yes	0	Positive	3
Year 2	Annual	SS5	21	Female	15	No
Year 2	Annual	SS5	21	Female	16	No
Year 2	Annual	SS5	21	Female	47	Yes	0	Negative
Year 2	Annual	SS5	21	Female	15	Yes	0	Negative
Year 2	Annual	SS5	21	Female		Yes	0	Negative
Year 2	Annual	SS5	21	Male	27	Yes	0	Positive	1
Year 2	Annual	SS5	21	Male	32	No	0	Positive	3
Year 2	Annual	SS5	21	Male	14	No	0	Positive	1
Year 2	Annual	SS5	21	Male	16	No	0	Positive	1
Year 2	Annual	SS5	21	Female	26	Yes	0	Positive	3
Year 2	Annual	SS5	21	Male	17	Yes	0	Positive	3
Year 2	Annual	SS5	21	Male	15	Yes	0	Negative
Year 2	Annual	SS5	21	Male	16	Yes	0	Negative
Year 2	Annual	SS5	21	Female	37	Yes	0	Positive	3
Year 2	Annual	SS5	21	Male	36	Yes	0	Positive	2
Year 2	Annual	SS5	21	Male	24	No	8	Positive	3
Year 2	Annual	SS5	21	Male	48	No	0	Positive	3
Year 2	Annual	SS5	21	Male	38	Yes	0	Negative
Year 2	Annual	SS5	21	Male	21	Yes	0	Positive	1
Year 2	Annual	SS5	21	Male	21	No	0	Negative
Year 2	Annual	SS5	21	Female	12	Yes	0	Negative
Year 2	Annual	SS5	21	Male	47	No	0	Positive	2
Year 2	Annual	SS5	21	Female	42	Yes	0	Negative
Year 2	Annual	SS5	21	Female	8	Yes	0	Negative
Year 2	Annual	SS5	21	Male	12	Yes	0	Negative
Year 2	Annual	SS5	21	Female	16	Yes	0	Negative
Year 2	Annual	SS5	21	Female	42	Yes	0	Positive	2
Year 2	Annual	SS5	21	Female	26	Yes	0	Positive	3
Year 2	Annual	SS5	15	Male	17	No	0	Positive	2
Year 2	Annual	SS5	15	Male	43	Yes	0	Negative
Year 2	Annual	SS5	15	Female	6	Yes	0	Negative
Year 2	Annual	SS5	15	Male	24	Yes	0	Positive	2
Year 2	Annual	SS5	15	Male	11	Yes	0	Negative
Year 2	Annual	SS5	15	Male	11	Yes	0	Negative
Year 2	Annual	SS5	15	Male	29	Yes	0	Negative
Year 2	Annual	SS5	15	Male	30	Yes	0	Positive	2
Year 2	Annual	SS5	15	Male	31	Yes	0	Positive	2
Year 2	Annual	SS5	15	Female	45	Yes	0	Positive	2
Year 2	Annual	SS5	15	Female	28	Yes	0	Positive	2
Year 2	Annual	SS5	15	Male	16	No	0	Negative
Year 2	Annual	SS5	15	Male	34	No	0	Positive	1
Year 2	Annual	SS5	15	Male	22	Yes	0	Negative
Year 2	Annual	SS5	15	Male	18	Yes	0	Negative
Year 2	Annual	SS5	15	Male	54	Yes	0	Negative
Year 2	Annual	SS5	15	Male	60	Yes	0	Positive	2
Year 2	Annual	SS5	15	Female	38	Yes	0	Positive	2
Year 2	Annual	SS5	15	Male	59	No	0	Positive	2
Year 2	Annual	SS5	16	Female	15	Yes	0	Negative
Year 2	Annual	SS5	16	Female	17	Yes	0	Negative
Year 2	Annual	SS5	16	Female	42	Yes	0	Positive	2
Year 2	Annual	SS5	16	Female	18	Yes	0	Negative
Year 2	Annual	SS5	16	Female	14	Yes	0	Negative
Year 2	Annual	SS5	16	Female	17	Yes	0	Negative
Year 2	Annual	SS5	16	Male	17	No	0	Positive	1
Year 2	Annual	SS5	16	Female	5	Yes	0	Negative
Year 2	Annual	SS5	16	Female	18	Yes	0	Positive	1
Year 2	Annual	SS5	16	Female	21	Yes	0	Positive	2
Year 2	Annual	SS5	16	Male	38	No	0	Negative
Year 2	Annual	SS5	16	Female	18	No	0	Negative
Year 2	Annual	SS5	16	Male	46	Yes	0	Positive	2
Year 2	Annual	SS5	16	Female	42	Yes	0	Negative
Year 2	Annual	SS5	16	Female	14	Yes	0	Negative
Year 2	Annual	SS5	16	Female	22	Yes	0	Negative
Year 2	Annual	SS5	16	Male	31		0	Negative
Year 2	Annual	SS5	16	Male	34	Yes	0	Negative
Year 2	Annual	SS5	16	Male	30	Yes	0	Negative
Year 2	Semiannual	SS1	17	Female	7	Yes	0	Negative
Year 2	Annual	SS5	16	Female	6	Yes	0	Negative
Year 2	Annual	SS5	16	Female	13	Yes	0	Negative
Year 2	Annual	SS5	16	Female	29	Yes	0	Negative
Year 2	Annual	SS5	16	Female	18	Yes	0	Positive	1
Year 2	Annual	SS5	16	Female	12	Yes	0	Negative
Year 2	Annual	SS5	16	Male	29	Yes	0	Positive	2
Year 2	Annual	SS5	16	Female	19	Yes	0	Negative
Year 2	Annual	SS5	16	Female	60	Yes	0	Negative
Year 2	Annual	SS5	16	Female	13	Yes	0	Negative
Year 2	Annual	SS5	16	Female	30	Yes	0	Negative
Year 2	Annual	SS5	16	Female	19	No	0	Negative
Year 2	Annual	SS5	16	Male	19	Yes	0	Negative
Year 2	Annual	SS5	21	Male	42	No	0	Positive	1
Year 2	Annual	SS5	21	Male	13	No	0	Negative
Year 2	Annual	SS5	21	Male	11	Yes	0	Negative
Year 2	Annual	SS5	21	Female	40	No	0	Positive	1
Year 2	Annual	SS5	21	Female	9	No	0	Negative
Year 2	Annual	SS5	21	Male	12	No	0	Negative
Year 2	Annual	SS5	21	Male	13	No	0	Negative
Year 2	Annual	SS5	21	Female	30	Yes	0	Positive	2
Year 2	Annual	SS8	13	Male	24	Yes	0	Positive	2
Year 2	Annual	SS8	13	Male	44	No	0	Positive	2
Year 2	Annual	SS8	13	Female	60	Yes	0	Negative
Year 2	Annual	SS8	13	Male	20	Yes	0	Positive	2
Year 2	Annual	SS8	13	Male	50	Yes	0	Negative
Year 2	Annual	SS8	13	Female	18	Yes	0	Positive	2
Year 2	Annual	SS8	13	Female	40	Yes	0	Positive	2
Year 2	Annual	SS8	13	Female	10	Yes	0	Negative
Year 2	Annual	SS8	13	Male	18	Yes	0	Negative
Year 2	Annual	SS8	13	Female	20	Yes	0	Positive	2
Year 2	Annual	SS5	16	Female	26	Yes	0	Negative
Year 2	Annual	SS5	16	Male	65	No	0	Positive	1
Year 2	Annual	SS5	16	Female	23	Yes	0	Negative
Year 2	Annual	SS5	16	Female	30	Yes	0	Negative
Year 2	Annual	SS5	16	Female	17	Yes	0	Negative
Year 2	Annual	SS5	16	Female	18	Yes	0	Negative
Year 2	Annual	SS5	16	Male	27	No	0	Positive	1
Year 2	Annual	SS5	16	Male	20	No	0	Positive	2
Year 2	Annual	SS5	16	Male	25	No	0	Negative
Year 2	Annual	SS5	16	Female	7	Yes	0	Negative
Year 2	Annual	SS5	16	Male	18	Yes	0	Negative
Year 2	Annual	SS5	16	Male	16	Yes	0	Negative
Year 2	Annual	SS5	16	Male	12	Yes	0	Negative
Year 2	Annual	SS5	16	Male	19	Yes	0	Positive	1
Year 2	Annual	SS8	13	Male	29	Yes	0	Negative
Year 2	Annual	SS8	13	Female	55	Yes	0	Negative
Year 2	Annual	SS8	13	Female	27	Yes	0	Negative
Year 2	Annual	SS8	13	Male	9	Yes	0	Negative
Year 2	Annual	SS8	13	Female	35	Yes	0	Negative
Year 2	Annual	SS8	13	Male	9	Yes	0	Negative
Year 2	Annual	SS8	13	Female	6	Yes	0	Negative
Year 2	Annual	SS8	13	Female	7	No	0	Negative
Year 2	Annual	SS8	13	Male	7	Yes	0	Negative
Year 2	Annual	SS8	13	Female	25	Yes	0	Negative
Year 2	Annual	SS8	13	Female	27	Yes	0	Positive	2
Year 2	Annual	SS8	13	Male	37	Yes	0	Positive	1
Year 2	Annual	SS8	13	Female	5	Yes	0	Negative
Year 2	Annual	SS8	13	Male	18	Missing
Year 2	Annual	SS8	13	Female	33	Yes	0	Positive	1
Year 2	Annual	SS8	13	Male	5	Yes	0	Negative
Year 2	Annual	SS8	13	Male	30	Yes
Year 2	Annual	SS8	13	Male	5	Yes
Year 2	Annual	SS8	13	Male	17	Yes	0	Negative
Year 2	Annual	SS8	13	Female	60	No	0	Negative
Year 2	Annual	SS8	13	Male	18	Yes	0	Positive	2
Year 2	Annual	SS8	13	Male	38	Yes	0	Negative
Year 2	Annual	SS8	13	Male	37	Yes	0	Negative
Year 2	Annual	SS8	13	Male	52	No	0	Negative
Year 2	Annual	SS8	13	Male	19	No	0	Negative
Year 2	Annual	SS8	13	Male	19	Yes	0	Negative
Year 2	Annual	SS8	13	Female	22	No	0	Positive	1
Year 2	Annual	SS8	13	Female	31	No	0	Positive	1
Year 2	Annual	SS8	12	Male	40	Yes	0	Positive	1
Year 2	Annual	SS7	9	Male	35	No	0	Negative
Year 2	Annual	SS7	9	Female	38	Yes	0	Negative
Year 2	Annual	SS7	9	Male	21	Yes	0	Negative
Year 2	Annual	SS7	9	Male	24	Yes	0	Negative
Year 2	Annual	SS7	9	Female	12	Yes	0	Negative
Year 2	Annual	SS7	9	Male	22	No	0	Negative
Year 2	Annual	SS7	9	Female	49	No	0	Positive	1
Year 2	Annual	SS7	9	Female	23	Yes	0	Positive	1
Year 2	Annual	SS7	9	Female	42	Yes	0	Negative
Year 2	Annual	SS7	9	Male	15	Yes	0	Negative
Year 2	Annual	SS7	9	Female	30	Yes	0	Negative
Year 2	Annual	SS7	9	Female		No	0	Negative
Year 2	Annual	SS7	9	Male	9	No	0	Negative
Year 2	Annual	SS7	9	Male	18	No	0	Positive	2
Year 2	Annual	SS7	9	Male	9	Yes	0	Negative
Year 2	Annual	SS7	9	Female	10	Yes	0	Negative
Year 2	Annual	SS7	9	Female	26	Yes	0	Positive	1
Year 2	Annual	SS7	9	Male	54	Yes	0	Negative
Year 2	Annual	SS7	9	Female	26	Yes	0	Positive	1
Year 2	Annual	SS7	9	Male	32	Yes	0	Negative
Year 2	Annual	SS7	9	Female	12	Yes	0	Negative
Year 2	Annual	SS7	9	Male	49	No	0	Negative
Year 2	Annual	SS7	9	Male	7	Yes	0	Negative
Year 2	Annual	SS7	9	Female	24	Yes	0	Negative
Year 2	Annual	SS7	9	Female	27	Yes	0	Positive	2
Year 2	Annual	SS7	9	Male	30	No	0	Positive	1
Year 2	Annual	SS7	9	Female	38	No	0	Negative
Year 2	Annual	SS7	9	Female	18	Yes	0	Negative
Year 2	Annual	SS7	9	Female	11	Yes	0	Negative
Year 2	Annual	SS7	9	Female	32	Yes	0	Positive	1
Year 2	Annual	SS7	9	Female	30	No	0	Positive	2
Year 2	Annual	SS7	9	Female	7	Yes	0	Negative
Year 2	Annual	SS7	9	Female	12	Yes	0	Negative
Year 2	Annual	SS7	9	Male	15	Yes	0	Negative
Year 2	Annual	SS7	9	Female	5	Yes	0	Negative
Year 2	Annual	SS7	9	Female	13	Yes	0	Negative
Year 2	Annual	SS7	9	Female	15	Yes	0	Negative
Year 2	Annual	SS7	9	Female	8	Yes	0	Negative
Year 2	Annual	SS7	9	Male	10	No	0	Negative
Year 2	Annual	SS7	9	Male	13	Yes	0	Negative
Year 2	Annual	SS7	9	Female	18	No	0	Negative
Year 2	Annual	SS7	9	Male	8	No	0	Negative
Year 2	Annual	SS7	9	Male	12	Yes	0	Positive	2
Year 2	Annual	SS7	9	Female	12	Yes	0	Positive	1
Year 2	Annual	SS7	9	Male	7	Yes	0	Negative
Year 2	Annual	SS7	9	Male	6	Yes	0	Negative
Year 2	Annual	SS7	9	Female	12	No	0	Negative
Year 2	Annual	SS7	9	Female	40	Yes	0	Positive	2
Year 2	Annual	SS7	9	Female	22	Yes	0	Positive	1
Year 2	Annual	SS7	9	Female	55	No	0	Positive	2
Year 2	Annual	SS7	9	Female	55	No	0	Positive	2
Year 2	Annual	SS7	9	Female	46	Yes	0	Positive	1
Year 2	Annual	SS7	9	Male	30	Yes	0	Positive	2
Year 2	Annual	SS7	9	Female	12	Yes	0	Negative
Year 2	Annual	SS7	9	Male	9	Yes
Year 2	Annual	SS7	9	Male	65	Yes	0	Positive	2
Year 2	Annual	SS7	9	Male	25	No	0	Positive	2
Year 2	Annual	SS7	9	Male	18	No	0	Positive	2
Year 2	Annual	SS7	9	Female	26	Yes	0	Negative
Year 2	Annual	SS7	9	Male	26	Yes	0	Positive	2
Year 2	Annual	SS7	9	Male	27	Yes	0	Positive	2
Year 2	Annual	SS7	9	Male	13	Yes	0	Negative
Year 2	Annual	SS7	9	Male	40	Yes	0	Positive	2
Year 2	Annual	SS7	9	Female	26	Yes	0	Negative
Year 2	Annual	SS7	9	Male	23	Yes	0	Negative
Year 2	Annual	SS7	9	Male	18	Yes	0	Negative
Year 2	Annual	SS7	9	Male	35	Yes	0	Positive	1
Year 2	Annual	SS7	9	Female	13	Yes	0	Negative
Year 2	Annual	SS7	9	Female	41	No	0	Positive	2
Year 2	Annual	SS7	9	Male	7	No	0	Positive	1
Year 2	Annual	SS7	9	Male	17	No	0	Positive	1
Year 2	Annual	SS7	9	Female	30	Yes	0	Positive	2
Year 2	Annual	SS7	9	Female	60	No	0	Positive	1
Year 2	Annual	SS7	9	Male	34	No	0	Negative
Year 2	Annual	SS7	9	Female	9	Yes	0	Negative
Year 2	Annual	SS7	9	Female	6	Yes	0	Negative
Year 2	Annual	SS7	9	Male	76	No	0	Positive	2
Year 2	Annual	SS7	9	Female	9	No	0	Negative
Year 2	Annual	SS7	9	Female	39	Yes	0	Negative
Year 2	Annual	SS7	9	Female	20	No	0	Negative
Year 2	Annual	SS7	9	Female	37	No	0	Negative
Year 2	Annual	SS7	9	Female	13	No	0	Negative
Year 2	Annual	SS7	9	Female	11	Yes	0	Negative
Year 2	Annual	SS7	9	Male	9	Yes	0	Positive	1
Year 2	Annual	SS7	9	Male	15	Yes	0	Negative
Year 2	Annual	SS7	9	Male	46	No	1	Positive	2
Year 2	Annual	SS7	9	Female	64	Yes	0	Negative
Year 2	Annual	SS7	9	Male	38	No	0	Negative
Year 2	Annual	SS7	9	Male	35	No	0	Positive	2
Year 2	Annual	SS7	9	Female	34	No	0	Positive	1
Year 2	Annual	SS7	9	Male	11	Yes	0	Negative
Year 2	Annual	SS7	9	Female	8	Yes	0	Negative
Year 2	Annual	SS7	9	Male	18	Yes	0	Negative
Year 2	Annual	SS7	9	Male	13	No	0	Negative
Year 2	Annual	SS7	9	Female	42	No		Positive	1
Year 2	Annual	SS7	9	Male	6	No	0	Negative
Year 2	Annual	SS7	9	Female	36	No	0	Positive	1
Year 2	Annual	SS7	9	Male	18	No	0	Positive	1
Year 2	Annual	SS7	9	Male	24	Yes	0	Negative
Year 2	Annual	SS7	9	Female	15	Yes	0	Positive	1
Year 2	Annual	SS7	9	Female	18	Yes	0	Negative
Year 2	Annual	SS7	9	Male	50	Yes	0	Negative
Year 2	Annual	SS7	9	Male	19	Yes	0	Positive	1
Year 2	Annual	SS7	9	Male	21	No	0	Negative
Year 2	Annual	SS7	9	Male	19	Yes	0	Negative
Year 2	Annual	SS7	9	Male	38	No	0	Negative
Year 2	Annual	SS7	9	Male	27	No	0	Positive	2
Year 2	Annual	SS7	9	Male	33	No	0	Positive	2
Year 2	Annual	SS7	9	Male	21	Yes	0	Negative
Year 2	Annual	SS7	9	Male	30	Yes	0	Negative
Year 2	Annual	SS7	9	Female	25	Yes	0	Negative
Year 2	Annual	SS7	9	Female	10	Yes	0	Negative
Year 2	Annual	SS7	9	Male	7	Yes	0	Negative
Year 2	Annual	SS7	9	Male	27	No	7	Positive	2
Year 2	Annual	SS7	9	Female	33	Yes	0	Negative
Year 2	Annual	SS7	9	Female	34	Yes	0	Positive	2
Year 2	Annual	SS7	9	Male	56	No	0	Negative
Year 2	Annual	SS7	9	Female	10	No	0	Negative
Year 2	Annual	SS7	9	Male	22	No	0	Negative
Year 2	Annual	SS7	9	Female	50	No	0	Negative
Year 2	Annual	SS7	9	Female	18	Yes	0	Negative
Year 2	Annual	SS7	9	Female	10	Yes	0	Negative
Year 2	Annual	SS7	9	Male	60	No	0	Positive	2
Year 2	Annual	SS7	9	Female	37	No	0	Negative
Year 2	Annual	SS7	9	Male	5	No	0	Positive	1
Year 2	Annual	SS7	9	Female	7	Yes	0	Negative
Year 2	Annual	SS7	9	Female	22	No	0	Negative
Year 2	Annual	SS7	9	Male	12	No	0	Negative
Year 2	Annual	SS7	9	Male	18	No	0	Positive	2
Year 2	Annual	SS7	9	Female	16	No	0	Negative
Year 2	Annual	SS7	9	Female	42	Yes	0	Positive	2
Year 2	Annual	SS7	9	Male	10	No	0	Negative
Year 2	Annual	SS7	9	Female	20	Yes	0	Negative
Year 2	Annual	SS7	9	Male	22	Yes	3	Positive	2
Year 2	Annual	SS7	9	Female	47	Yes	0	Negative
Year 2	Annual	SS7	9	Female	18	No	0	Positive	2
Year 2	Annual	SS7	9	Male	20	Yes	0	Positive	2
Year 2	Annual	SS7	9	Male	5	Yes	0	Negative
Year 2	Annual	SS7	9	Female	6	Yes	0	Negative
Year 2	Annual	SS7	9	Male	29	Yes	0	Negative
Year 2	Annual	SS7	9	Female	34	No	0	Negative
Year 2	Annual	SS7	9	Male	18	No	0	Negative
Year 2	Annual	SS7	9	Female	43	No	0	Negative
Year 2	Annual	SS7	9	Female	27	Yes	0	Negative
Year 2	Annual	SS7	9	Female	6	Yes	0	Negative
Year 2	Annual	SS7	9	Female	41	Yes	0	Positive	1
Year 2	Annual	SS7	9	Female	6	Yes	0	Negative
Year 2	Annual	SS7	9	Female	41	Yes	0	Negative
Year 2	Annual	SS7	9	Female	18	Yes	0	Positive	1
Year 2	Annual	SS7	9	Female	15	Yes	0	Negative
Year 2	Annual	SS7	9	Female	14	Yes	0	Negative
Year 2	Annual	SS7	9	Female	29	No	0	Negative
Year 2	Annual	SS7	9	Male	10	Yes	0	Negative
Year 2	Annual	SS7	9	Female	42	Yes	0	Negative
Year 2	Annual	SS7	9	Female	11	Yes	0	Negative
Year 2	Annual	SS7	9	Female	9	No	0	Negative
Year 2	Annual	SS7	9	Female	19	No	0	Negative
Year 2	Annual	SS7	9	Male	50	Yes	0	Negative
Year 2	Annual	SS7	9	Male	22	Yes	0	Negative
Year 2	Annual	SS7	9	Male	25	No	0	Negative
Year 2	Annual	SS7	9	Female	47	No	0	Negative
Year 2	Annual	SS7	9	Male	5	Yes	0	Negative
Year 2	Annual	SS7	9	Male	26	No	0	Positive	1
Year 2	Annual	SS7	9	Male	57	No	0	Positive	2
Year 2	Annual	SS7	9	Female	26	Yes	0	Negative
Year 2	Annual	SS7	9	Male	45	Yes	0	Negative
Year 2	Annual	SS7	9	Female	40	Yes	0	Positive	2
Year 2	Annual	SS7	9	Female	39	Yes	0	Negative
Year 2	Annual	SS7	9	Male	40	Yes	0	Positive	1
Year 2	Annual	SS7	9	Female	36	Yes	0	Negative
Year 2	Annual	SS7	9	Male	43	No	0	Positive	1
Year 2	Annual	SS7	9	Female	30	Yes	0	Positive	1
Year 2	Annual	SS7	9	Male	21	No	0	Negative
Year 2	Annual	SS7	9	Female	9	No	0	Negative
Year 2	Annual	SS7	9	Male	24	No	0	Positive	2
Year 2	Annual	SS7	9	Male	29	Yes	0	Positive	2
Year 2	Annual	SS7	9	Female	27	Yes	0	Negative
Year 2	Annual	SS7	9	Female	20	No	0	Negative
Year 2	Annual	SS7	9	Male	16	No	0	Positive	2
Year 2	Annual	SS7	9	Female	16	Yes	0	Positive	2
Year 2	Annual	SS7	9	Female	45	No	0	Negative
Year 2	Annual	SS7	9	Male	50	Yes	0	Positive	2
Year 2	Annual	SS7	9	Male	32	Yes	0	Negative
Year 2	Annual	SS7	9	Male	12	Yes	0	Negative
Year 2	Annual	SS7	9	Male	16	Yes	0	Negative
Year 2	Annual	SS7	9	Female	5	No	0	Negative
Year 2	Annual	SS7	9	Female	6	Yes	0	Negative
Year 2	Annual	SS7	9	Male	5	Yes	0	Negative
Year 2	Annual	SS7	9	Female	20	Yes	0	Negative
Year 2	Annual	SS7	9	Male	23	Yes	0	Negative
Year 2	Annual	SS7	9	Female	17	Yes	0	Negative
Year 2	Annual	SS7	9	Male	41	Yes	0	Negative
Year 2	Annual	SS7	9	Female	14	Yes	0	Negative
Year 2	Annual	SS7	9	Female	16	Yes	0	Negative
Year 2	Annual	SS7	9	Female	41	Yes	0	Negative
Year 2	Annual	SS7	9	Male	7	Yes	0	Negative
Year 2	Annual	SS7	9	Male	5	Yes	0	Negative
Year 2	Annual	SS7	9	Female	54	Yes	0	Negative
Year 2	Annual	SS7	9	Male	50	No	0	Positive	1
Year 2	Annual	SS7	9	Female	55	Yes	0	Positive	1
Year 2	Annual	SS7	9	Female	40	Yes	0	Negative
Year 2	Annual	SS7	9	Female	20	Yes	0	Negative
Year 2	Annual	SS7	9	Male	16	Yes		Negative
Year 2	Annual	SS7	9	Male	65	No	0	Negative
Year 2	Annual	SS7	9	Female	27	Yes	0	Negative
Year 2	Annual	SS7	9	Male	26	Yes	0	Negative
Year 2	Annual	SS7	9	Female	45	No	0	Positive	2
Year 2	Annual	SS7	9	Male	40	Yes	0	Negative
Year 2	Annual	SS7	9	Male	13	Yes	0	Negative
Year 2	Annual	SS7	9	Female	13	Yes	0	Negative
Year 2	Annual	SS7	9	Female	10	Yes	0	Negative
Year 2	Annual	SS7	9	Male	6	Missing	0	Negative
Year 2	Annual	SS7	9	Female	60	No	0	Positive	2
Year 2	Annual	SS7	9	Female	32	Yes	0	Negative
Year 2	Annual	SS7	9	Male	37	No	0	Positive	1
Year 2	Annual	SS7	9	Male	26	Yes	0	Negative
Year 2	Annual	SS7	9	Female	36	Missing	0	Positive	1
Year 2	Annual	SS7	9	Male	5	Yes	0	Negative
Year 2	Annual	SS7	9	Female	17	Yes	0	Positive	1
Year 2	Annual	SS7	9	Female	7	Yes	0	Negative
Year 2	Annual	SS7	9	Male	13	Yes	0	Negative
Year 2	Annual	SS7	9	Female	18	Yes	0	Positive	1
Year 2	Annual	SS7	9	Female	12	Yes	0	Negative
Year 2	Annual	SS7	9	Male	17	Yes	0	Positive	1
Year 2	Annual	SS7	9	Female	56	Yes	0	Positive	1
Year 2	Annual	SS7	9		26	Yes	0	Negative
Year 2	Annual	SS7	9	Male	24	No	0	Negative
Year 2	Annual	SS6	10	Male	17	Yes	0	Negative
Year 2	Annual	SS7	9	Female	27	No	0	Positive	1
Year 2	Annual	SS7	9	Female	30	Yes	0	Negative
Year 2	Annual	SS7	9	Male	18	Yes	0	Positive	1
Year 2	Annual	SS7	9	Female	36		0	Negative
Year 2	Annual	SS7	9	Female	37	No	0	Negative
Year 2	Annual	SS7	9	Female	15	Yes	0	Negative
Year 2	Annual	SS7	9	Female	13	Yes	0	Negative
Year 2	Annual	SS7	9	Female	15	Yes	0	Negative
Year 2	Annual	SS7	9	Female	14	Yes	0	Negative
Year 2	Annual	SS7	9	Male	37	No	0	Positive	2
Year 2	Annual	SS7	9	Male	22	Yes	0	Negative
Year 2	Annual	SS7	9	Female	18	Yes	0	Negative
Year 2	Annual	SS7	9	Male	45	Yes	0	Negative
Year 2	Annual	SS7	9	Male	5	Yes	0	Negative
Year 2	Annual	SS7	9	Male		No	0	Negative
Year 2	Annual	SS7	9	Male	28	Yes	0	Negative
Year 2	Annual	SS7	9	Male	36	Yes	0	Negative
Year 2	Annual	SS7	9	Female	44	Yes	0	Negative
Year 2	Annual	SS7	9	Male	19	No	0	Negative
Year 2	Annual	SS7	9	Male	17	Yes	0	Negative
Year 2	Annual	SS7	9	Female	38	Yes	0	Positive	2
Year 2	Annual	SS7	9	Male	18	No	0	Negative
Year 2	Annual	SS7	9	Male	19	Yes	0	Negative
Year 2	Annual	SS7	9	Male	15	Yes	0	Negative
Year 2	Annual	SS7	9	Male	5	Yes	0	Negative
Year 2	Annual	SS7	9	Female	17	Yes	0	Negative
Year 2	Annual	SS7	9	Female	40	Yes	0	Negative
Year 2	Annual	SS7	9	Male	6	Yes
Year 2	Annual	SS7	9	Female	7	Yes	0	Negative
Year 2	Annual	SS7	9	Male	32	Yes	0	Negative
Year 2	Annual	SS7	9	Female	27	Yes	0	Negative
Year 2	Annual	SS7	9	Male	37	No	0	Positive	1
Year 2	Annual	SS7	9	Female	18	No	0	Negative
Year 2	Annual	SS7	9	Male	21	Yes	0	Negative
Year 2	Annual	SS7	9	Female	23	Yes	0	Negative
Year 2	Annual	SS7	9	Female	17	Yes	0	Positive	1
Year 2	Annual	SS7	9	Female	42	No	0	Negative
Year 2	Annual	SS7	9	Female	15	Yes	0	Negative
Year 2	Annual	SS7	9	Female	28	Yes	0	Positive	1
Year 2	Annual	SS7	9	Male	14	No	0	Negative
Year 2	Annual	SS7	9	Male	8	Yes	0	Negative
Year 2	Annual	SS7	9	Male	13	Yes	0	Negative
Year 2	Annual	SS7	9	Male	12	No	0	Negative
Year 2	Annual	SS7	9	Female	19	No	0	Negative
Year 2	Annual	SS7	9	Female	18	Yes	0	Negative
Year 2	Annual	SS7	9	Male	45	Yes	0	Negative
Year 2	Annual	SS7	9	Male	57	Yes	0	Positive	2
Year 2	Annual	SS7	9	Female	37	Yes	1	Negative
Year 2	Annual	SS7	9	Female	38	Yes	0	Negative
Year 2	Annual	SS7	9	Female	5	Yes	0	Negative
Year 2	Annual	SS7	9	Female	42	Yes	0	Negative
Year 2	Annual	SS7	9	Male	12	Yes	0	Negative
Year 2	Annual	SS7	9	Male	5	Yes	0	Negative
Year 2	Annual	SS7	9	Female	20	Yes	0	Negative
Year 2	Annual	SS7	9	Male	60	Yes	0	Positive	2
Year 2	Annual	SS7	9	Male	44	Yes	0	Negative
Year 2	Annual	SS7	9	Male	43	No	0	Positive	2
Year 2	Annual	SS7	9	Female	11	Yes	0	Negative
Year 2	Annual	SS7	9	Female	21	Yes	0	Negative
Year 2	Annual	SS7	9	Male	38	Yes	0	Negative
Year 2	Annual	SS7	9	Male	23	Yes	0	Negative
Year 2	Annual	SS7	9	Male	63	Yes	0	Negative
Year 2	Annual	SS7	9	Female	40	Yes	0	Positive	1
Year 2	Annual	SS7	9	Female	16	Yes	0	Negative
Year 2	Annual	SS7	9	Female	61	No	1	Positive	1
Year 2	Annual	SS7	9	Male	15	Yes	0	Negative
Year 2	Annual	SS7	9	Male	18	Yes	0	Negative
Year 2	Annual	SS7	9	Female	38	Yes	0	Negative
Year 2	Annual	SS7	9	Female	46	Yes	0	Positive	1
Year 2	Annual	SS7	9	Female	12	Yes	0	Negative
Year 2	Annual	SS7	9	Female	11	Yes	0	Negative
Year 2	Annual	SS7	9	Male	5	Yes	0	Negative
Year 2	Annual	SS7	9	Male	49	No	0	Negative
Year 2	Annual	SS7	9	Male	33	No	0	Negative
Year 2	Annual	SS7	9	Male	18	Yes	0	Negative
Year 2	Annual	SS7	9	Male	16	Yes	0	Negative
Year 2	Annual	SS7	9	Female	58	Yes	0	Positive	1
Year 2	Annual	SS7	9	Female	37	Yes	0	Negative
Year 2	Annual	SS7	9	Female	7	Yes	0	Negative
Year 2	Annual	SS7	9	Female	7	Yes	0	Negative
Year 2	Annual	SS7	9	Female	37	Yes	0	Positive	1
Year 2	Annual	SS7	9	Male	48	No	0	Negative
Year 2	Annual	SS7	9	Male	50	Yes	0	Negative
Year 2	Annual	SS7	9	Female	6	Yes	0	Negative
Year 2	Annual	SS7	9	Female	48	Yes	0	Negative
Year 2	Annual	SS7	9	Male	60	No	0	Positive	1
Year 2	Annual	SS7	9	Male	60	No	0	Negative
Year 2	Annual	SS7	9	Female	6	Missing	0	Negative
Year 2	Annual	SS7	9	Female	27	Yes	0	Negative
Year 2	Annual	SS7	9	Female	50	Yes	0	Positive	1
Year 2	Annual	SS7	9	Male	11	Yes	0	Negative
Year 2	Annual	SS7	9	Female	37	No	0	Negative
Year 2	Annual	SS7	9	Male	11	No	0	Negative
Year 2	Annual	SS7	9	Female	9	No	0	Negative
Year 2	Annual	SS7	9	Female	20	Yes	0	Positive	1
Year 2	Annual	SS7	9	Female	17	Yes	0	Negative
Year 2	Annual	SS7	9	Male	17	Yes	0	Negative
Year 2	Annual	SS7	9	Male	33	Yes	0	Negative
Year 2	Annual	SS8	12	Male	24	Yes	0	Negative
Year 2	Annual	SS8	12	Male	35	Yes	0	Negative
Year 2	Annual	SS8	12	Female	60	Yes	0	Positive	1
Year 2	Annual	SS8	12	Male	18	Yes	0	Negative
Year 2	Annual	SS8	12	Male	15	Yes	0	Negative
Year 2	Annual	SS8	12	Male	28	Yes	0	Positive	1
Year 2	Annual	SS8	12	Male	32	Yes	0	Positive	1
Year 2	Annual	SS8	12	Female	10	Yes	0	Negative
Year 2	Annual	SS8	12	Female	38	Yes	0	Negative
Year 2	Annual	SS8	12	Male	8	Yes	0	Negative
Year 2	Annual	SS8	12	Female	13	Yes	0	Negative
Year 2	Annual	SS8	12	Female	39	Yes	0	Negative
Year 2	Annual	SS8	12	Female	30	No	0	Negative
Year 2	Annual	SS8	12	Female	42	Yes	0	Positive	2
Year 2	Annual	SS8	12	Male	21	No	0	Negative
Year 2	Annual	SS8	12	Male	18	No	0	Negative
Year 2	Annual	SS8	12	Female	31	No	0	Positive	2
Year 2	Annual	SS8	12	Female	19	Yes	0	Positive	1
Year 2	Annual	SS8	12	Female	25	No	0	Negative
Year 2	Annual	SS8	12	Male	18	No	0	Negative
Year 2	Annual	SS8	12	Male	46	Yes	0	Positive	3
Year 2	Annual	SS8	12	Female	27	Yes	0	Positive	1
Year 2	Annual	SS8	12	Male	20	Yes	0	Positive	1
Year 2	Annual	SS8	12	Male	9	Yes	0	Positive	1
Year 2	Annual	SS8	12	Female	19	Yes	0	Positive	1
Year 2	Annual	SS8	12	Male	19	Yes	0	Negative
Year 2	Annual	SS8	12	Female	26	Missing	0	Positive	2
Year 2	Annual	SS8	12	Male	14	Yes	0	Positive	1
Year 2	Annual	SS8	12	Male	7	Yes	0	Positive	1
Year 2	Annual	SS8	12	Female	8	Yes	0	Negative
Year 2	Annual	SS8	12	Female	26	Yes	0	Positive	2
Year 2	Annual	SS8	12	Female	18	Yes	0	Negative
Year 2	Annual	SS8	12	Female	17	No	0	Negative
Year 2	Annual	SS8	12	Male	17	Yes	0	Negative
Year 2	Annual	SS8	12	Female	30	Yes	0	Positive	3
Year 2	Annual	SS8	12	Female	17	Yes	0	Positive	3
Year 2	Annual	SS8	12	Male	6	No	0	Negative
Year 2	Annual	SS8	12	Female	14	Yes	0	Negative
Year 2	Annual	SS8	12	Male	14	Yes	0	Negative
Year 2	Annual	SS8	12	Female	25	Yes	0	Negative
Year 2	Annual	SS8	12	Male	6	Yes	0	Negative
Year 2	Annual	SS8	12	Female	6	Yes	0	Negative
Year 2	Annual	SS8	12	Male	11	Yes	0	Negative
Year 2	Annual	SS8	12	Female	35	Yes	0	Positive	3
Year 2	Annual	SS8	12	Male	27	Yes	0	Negative
Year 2	Annual	SS8	12	Female	19	Yes	0	Negative
Year 2	Annual	SS8	12	Female	12	Yes	0	Negative
Year 2	Annual	SS8	12	Male	13	Yes	0	Negative
Year 2	Annual	SS8	12	Female	11	Yes	0	Negative
Year 2	Annual	SS8	12	Female	15	Yes		Negative
Year 2	Annual	SS8	12	Female	11	Yes	0	Negative
Year 2	Annual	SS8	12	Female	8	Yes	0	Negative
Year 2	Annual	SS8	12	Male	25	Yes	0	Positive	2
Year 2	Annual	SS8	12	Female	12	Yes	0	Negative
Year 2	Annual	SS8	12	Male	44	Yes	0	Positive	2
Year 2	Annual	SS8	12	Female	31	Yes	0	Positive	1
Year 2	Annual	SS8	12	Male	13	Yes	0	Negative
Year 2	Annual	SS8	12	Male	50	Yes	0	Positive	2
Year 2	Annual	SS8	12	Female	17	Yes	0	Negative
Year 2	Annual	SS8	12	Male	10	Yes	0	Positive	1
Year 2	Annual	SS8	12	Female	17		0	Negative
Year 2	Annual	SS8	12	Male	38	Yes	0	Negative
Year 2	Annual	SS8	12	Female	13	Yes	0	Negative
Year 2	Annual	SS8	12	Male	19	Yes	0	Positive	1
Year 2	Annual	SS8	12	Female	14	No	0	Negative
Year 2	Annual	SS8	12	Female	14	Yes	0	Negative
Year 2	Annual	SS8	12	Male	19	No	0	Negative
Year 2	Annual	SS8	12	Female		Yes	0	Negative
Year 2	Annual	SS8	12	Female	15	Yes	0	Negative
Year 2	Annual	SS8	12	Female	14	Yes	0	Negative
Year 2	Annual	SS8	12	Female	14	Yes	0	Negative
Year 2	Annual	SS8	12	Female	19	Yes	0	Negative
Year 2	Annual	SS8	12	Male	20	Yes	0	Positive	2
Year 2	Annual	SS8	12	Female	14	Yes	0	Negative
Year 2	Annual	SS8	12	Female	13	Yes	0	Negative
Year 2	Annual	SS8	12	Female	18	Yes	0	Negative
Year 2	Annual	SS8	12	Female		Yes	0	Negative
Year 2	Annual	SS8	12	Female	30	No	0	Negative
Year 2	Annual	SS8	12	Female	21	No	0	Negative
Year 2	Annual	SS8	12	Female	13	Yes	0	Positive	2
Year 2	Annual	SS8	12	Male	20	Yes	0	Negative
Year 2	Annual	SS8	12	Male	16	Yes	0	Negative
Year 2	Annual	SS8	12	Male		No	0	Negative
Year 2	Annual	SS8	12	Male	20	Yes	0	Negative
Year 2	Annual	SS8	12	Male	14	Yes	0	Positive	3
Year 2	Annual	SS8	12	Female	43	Yes	0	Negative
Year 2	Annual	SS8	12	Female	8	Yes	0	Negative
Year 2	Annual	SS8	12	Male	34	Yes	0	Negative
Year 2	Annual	SS8	12	Female	39	Yes	0	Positive	2
Year 2	Annual	SS8	12	Female	38	Yes	0	Positive	2
Year 2	Annual	SS8	12	Male	31	Yes	0	Positive	1
Year 2	Annual	SS8	12	Male	15	Yes	0	Negative
Year 2	Annual	SS8	12	Male	10	Yes	0	Negative
Year 2	Annual	SS8	12	Female	8	Yes	0	Negative
Year 2	Annual	SS8	12	Male	5	Yes	0	Negative
Year 2	Annual	SS8	12	Female	5	Yes	0	Negative
Year 2	Annual	SS8	12	Male	54	Yes	0	Negative
Year 2	Annual	SS8	12	Male	15	Yes	0	Negative
Year 2	Annual	SS8	12	Male	21	Yes	0	Negative
Year 2	Annual	SS8	12	Male	16	Yes	0	Negative
Year 2	Annual	SS8	12	Female	18	Yes	0	Negative
Year 2	Annual	SS8	12	Female	9	Yes	0	Negative
Year 2	Annual	SS8	12	Female	30	Yes	0	Positive	1
Year 2	Annual	SS8	12	Male	21	No	0	Negative
Year 2	Annual	SS8	12	Male	43	Yes	0	Negative
Year 2	Annual	SS8	12	Male	14	Yes	0	Negative
Year 2	Annual	SS8	12	Male	12	Yes	0	Positive	1
Year 2	Annual	SS8	12	Male	21	No	0	Positive	1
Year 2	Annual	SS8	12	Female	10	Yes	0	Negative
Year 2	Annual	SS8	12	Male	21	Yes	0	Positive	2
Year 2	Annual	SS8	12	Female	18	Yes	0	Negative
Year 2	Annual	SS8	12	Male	24	Yes	0	Positive	2
Year 2	Annual	SS8	12	Male	14	No	0	Negative
Year 2	Annual	SS8	12	Male	19	No	0	Negative
Year 2	Annual	SS8	12	Male	18	Yes	0	Negative
Year 2	Annual	SS8	12	Male	13	Yes	0	Negative
Year 2	Annual	SS8	12	Male	18	Yes	0	Positive	1
Year 2	Annual	SS8	12	Male	10	Yes	0	Negative
Year 2	Annual	SS8	12	Male	18	Yes	0	Positive	1
Year 2	Annual	SS8	12	Female	13	Yes	0	Negative
Year 2	Annual	SS8	12	Male	6	Yes	0	Negative
Year 2	Annual	SS8	12	Male	18	Yes
Year 2	Annual	SS8	12	Male	10	Yes	0	Negative
Year 2	Annual	SS8	12	Female	18	Yes	0	Negative
Year 2	Annual	SS8	12	Male	13	Yes	0	Negative
Year 2	Annual	SS8	12	Male	11	Yes	0	Negative
Year 2	Annual	SS8	12	Male	10	Yes	0	Negative
Year 2	Annual	SS8	12	Male	19	Yes	0	Positive	1
Year 2	Annual	SS8	12	Male	19	Yes
Year 2	Annual	SS8	12	Male	19	Yes	0	Positive	1
Year 2	Annual	SS8	12	Male	40	Yes	0	Positive	1
Year 2	Annual	SS8	13	Male	24	Yes	0	Negative
Year 2	Annual	SS8	13	Male	17	Yes	0	Negative
Year 2	Annual	SS8	13	Female	30	Yes	0	Negative
Year 2	Annual	SS8	13	Female	8	Yes	0	Negative
Year 2	Annual	SS8	13	Female	11	Yes	0	Negative
Year 2	Annual	SS8	13	Female	30	Yes	0	Negative
Year 2	Annual	SS8	13	Male	17	No	0	Positive	1
Year 2	Annual	SS8	13	Female	28	No	0	Positive	2
Year 2	Annual	SS8	13	Male	21	Yes	0	Negative
Year 2	Annual	SS8	13	Female	33	No	0	Positive	1
Year 2	Annual	SS8	13	Male	35	No	0	Positive	1
Year 2	Annual	SS8	13	Male	5	No
Year 2	Annual	SS8	13	Female	9	No	0	Negative
Year 2	Annual	SS8	13	Female	12	No	0	Negative
Year 2	Annual	SS8	13	Male	17	Yes	0	Negative
Year 2	Annual	SS8	13	Male	30	No	0	Positive	2
Year 2	Annual	SS8	13	Male	18	Yes	0	Negative
Year 2	Annual	SS8	13	Female	17	No	0	Negative
Year 2	Annual	SS8	13	Female	25	Yes	0	Negative
Year 2	Annual	SS8	13	Male	10	Yes	0	Negative
Year 2	Annual	SS8	13	Male	12	Yes	0	Negative
Year 2	Annual	SS8	13	Male	10	No	0	Negative
Year 2	Annual	SS8	13	Male	45	Yes	0	Positive	1
Year 2	Annual	SS8	13	Female	35	Yes	0	Positive	1
Year 2	Annual	SS8	13	Female	6	Yes	0	Negative
Year 2	Annual	SS8	13	Female	12	Yes	0	Positive	3
Year 2	Annual	SS8	13	Male	5	Yes	0	Negative
Year 2	Annual	SS8	13	Female	5	Yes	0	Negative
Year 2	Annual	SS8	13	Female	29	Yes	0	Positive	1
Year 2	Annual	SS8	13	Male	14	Yes	0	Negative
Year 2	Annual	SS8	13	Male	12	No	0	Negative
Year 2	Annual	SS8	13	Male	12	Yes	0	Negative
Year 2	Annual	SS8	13	Male	33	No	0	Positive	2
Year 2	Annual	SS8	13	Male	14	Yes	0	Negative
Year 2	Annual	SS8	13	Male	14	Yes	0	Positive	2
Year 2	Annual	SS8	13	Male	18	Yes	0	Positive	2
Year 2	Annual	SS8	13	Female	14	Yes	0	Positive	3
Year 2	Annual	SS8	13	Male	40	Yes	0	Positive	1
Year 2	Annual	SS8	13	Female	21	Yes	0	Positive	1
Year 2	Annual	SS8	13	Female	35	Yes	0	Positive	2
Year 2	Annual	SS8	13	Female	21	No	0	Negative
Year 2	Annual	SS8	13	Female	17	Yes	0	Positive	2
Year 2	Annual	SS8	13	Female	18	Yes	0	Negative
Year 2	Annual	SS8	13	Female	15	Yes	0	Negative
Year 2	Annual	SS8	13	Male	25	Yes	0	Negative
Year 2	Annual	SS8	13	Female	21	No	0	Negative
Year 2	Annual	SS8	13	Male	13	Yes	0	Negative
Year 2	Annual	SS8	13	Male	37	Yes	0	Positive	1
Year 2	Annual	SS8	13	Female	14	Yes	0	Negative
Year 2	Annual	SS8	13	Female	18	Yes	0	Negative
Year 2	Annual	SS8	13	Female	18	Yes	0	Negative
Year 2	Annual	SS8	13	Female	11	Yes	0	Negative
Year 2	Annual	SS8	13	Female	15	Yes	0	Negative
Year 2	Annual	SS8	13	Female	14	Yes	0	Negative
Year 2	Annual	SS8	13	Female	21	Yes	0	Negative
Year 2	Annual	SS8	13	Female	10	Yes	0	Positive	1
Year 2	Annual	SS8	13	Male	24	Yes	0	Positive	1
Year 2	Annual	SS8	13	Female	10	Yes	0	Negative
Year 2	Annual	SS8	13	Male	38	No	0	Positive	1
Year 2	Annual	SS8	13	Female	10	Yes	0	Negative
Year 2	Annual	SS8	13	Female	18	Yes	0	Negative
Year 2	Annual	SS8	13	Female	10	Yes	0	Negative
Year 2	Annual	SS8	13	Male	18	Yes	0	Negative
Year 2	Annual	SS8	13	Female	18	Yes	0	Negative
Year 2	Annual	SS8	13	Male	31	No	0	Negative
Year 2	Annual	SS8	13	Female	22	Yes	0	Positive	2
Year 2	Annual	SS8	13	Male	7	Yes	0	Negative
Year 2	Annual	SS8	13	Female	45	Yes	0	Positive	2
Year 2	Annual	SS8	13	Male	23	Yes	0	Positive	2
Year 2	Annual	SS8	13	Female	15	Yes	0	Positive	2
Year 2	Annual	SS8	13	Female	16	Yes	0	Negative
Year 2	Annual	SS8	13	Male	30	Yes	0	Positive	2
Year 2	Annual	SS8	13	Male	20	No	0	Negative
Year 2	Annual	SS8	13	Female	34	Yes	0	Negative
Year 2	Annual	SS8	13	Male	18	Yes	0	Positive	1
Year 2	Annual	SS8	13	Female	33	Yes	0	Negative
Year 2	Annual	SS8	13	Male	30	No	0	Positive	2
Year 2	Annual	SS8	13	Male	18	No	0	Positive	2
Year 2	Annual	SS8	13	Male	12	No	0	Negative
Year 2	Annual	SS8	13	Male	29	No	0	Negative
Year 2	Annual	SS8	13	Female	11	Yes	0	Negative
Year 2	Annual	SS8	13	Female	33	Yes	0	Positive	1
Year 2	Annual	SS8	13	Male	16	Yes	0	Negative
Year 2	Annual	SS8	13	Female	27	Yes	0	Negative
Year 2	Annual	SS8	13	Male	13	Yes	0	Negative
Year 2	Annual	SS8	13	Male	17	No	0	Negative
Year 2	Annual	SS8	13	Male	18	Yes	0	Positive	2
Year 2	Annual	SS8	13	Male	19	Yes	0	Negative
Year 2	Annual	SS8	13	Male	21	Yes	0	Negative
Year 2	Annual	SS8	13	Female	21	Yes	0	Negative
Year 2	Annual	SS8	13	Female	18	Yes	0	Positive	2
Year 2	Annual	SS8	13	Female	41	Yes	0	Negative
Year 2	Annual	SS8	13	Male	20	Yes	0	Negative
Year 2	Annual	SS8	13	Female	10	Yes	0	Negative
Year 2	Annual	SS8	13	Male	15	No	0	Negative
Year 2	Annual	SS8	13	Female	8	Yes	0	Negative
Year 2	Annual	SS8	13	Female	12	Yes	0	Negative
Year 2	Annual	SS8	13	Female	10	Yes	0	Negative
Year 2	Annual	SS8	13	Male	5	Yes	0	Negative
Year 2	Annual	SS8	13	Female	25	Yes	0	Negative
Year 2	Annual	SS8	13	Male	18	Yes	0	Positive	2
Year 2	Annual	SS8	13	Female	11	Yes	0	Negative
Year 2	Annual	SS8	13	Male	18	Yes	0	Negative
Year 2	Annual	SS8	13	Male	12	Yes	0	Negative
Year 2	Annual	SS8	13	Male	18	No	0	Negative
Year 2	Annual	SS8	13	Male	18	Yes	0	Positive	1
Year 2	Annual	SS8	13	Male	23	Yes		Negative
Year 2	Annual	SS8	13	Male	18	No	0	Negative
Year 2	Annual	SS8	13	Female	16	Yes	0	Negative
Year 2	Annual	SS8	13	Female	15	Yes	0	Positive	1
Year 2	Annual	SS8	13	Male	13	No	0	Negative
Year 2	Annual	SS8	13	Male	19	Yes	0	Negative
Year 2	Annual	SS8	13	Male	19	Yes	0	Negative
Year 2	Annual	SS8	13	Female	14	Yes	0	Negative
Year 2	Annual	SS8	13	Male	19	Yes	0	Negative
Year 2	Annual	SS8	12	Male	28	Yes	0	Negative
Year 2	Annual	SS8	12	Male	10	Yes	0	Negative
Year 2	Annual	SS8	13	Male	10	Yes	0	Negative
Year 2	Annual	SS8	12	Female	9	Yes	0	Negative
Year 2	Annual	SS8	13	Male	12	Yes	0	Negative
Year 2	Annual	SS8	13	Male	21	Yes	0	Negative
Year 2	Annual	SS8	12	Male	17	Yes	0	Positive	2
Year 2	Annual	SS8	13	Female	11	Yes	0	Negative
Year 2	Annual	SS8	12	Male	11	Yes	0	Positive	1
Year 2	Annual	SS8	13	Male	5	Yes	0	Negative
Year 2	Annual	SS8	12	Female	52	Yes	0	Positive	2
Year 2	Annual	SS8	12	Female	8	Yes	0	Negative
Year 2	Annual	SS8	12	Male	28	Yes	0	Positive	2
Year 2	Annual	SS8	12	Female	13	Yes	0	Negative
Year 2	Annual	SS8	12	Male	19	Yes	0	Negative
Year 2	Annual	SS8	12	Female	12	No	0	Negative
Year 2	Annual	SS8	12	Female	14	Yes	0	Negative
Year 2	Annual	SS8	12	Male	15	Yes	0	Negative
Year 2	Annual	SS8	13	Female	50		0	Negative
Year 2	Annual	SS8	12	Female	10	No	0	Negative
Year 2	Annual	SS8	12	Male	18	Yes	0	Negative
Year 2	Annual	SS8	12	Female	18	No	0	Positive	2
Year 2	Annual	SS8	12	Male	15	Yes	0	Negative
Year 2	Annual	SS8	12	Female	60	Yes	0	Positive	2
Year 2	Annual	SS8	12	Male	14	Yes	0	Negative
Year 2	Annual	SS8	12	Male	11	Yes	0	Negative
Year 2	Annual	SS8	12	Male	38	Yes	0	Positive	3
Year 2	Annual	SS8	12	Male	20	No	8	Positive	3
Year 2	Annual	SS8	12	Female	24	Yes	0	Positive	2
Year 2	Annual	SS8	12	Male	30	Yes	0	Positive	2
Year 2	Annual	SS8	12	Female	8	Yes	0	Negative
Year 2	Annual	SS8	12	Male	18	Yes	0	Negative
Year 2	Annual	SS8	12	Female	22	Yes	0	Negative
Year 2	Annual	SS8	12	Female	34	Yes	0	Positive	2
Year 2	Annual	SS8	12	Male	8	No	0	Negative
Year 2	Annual	SS8	12	Female	10	Yes	0	Negative
Year 2	Annual	SS8	12	Male	11	Yes	0	Negative
Year 2	Annual	SS8	12	Female	9	Yes	0	Negative
Year 2	Annual	SS8	12	Female	43	Yes	0	Positive	2
Year 2	Annual	SS8	12	Female	13	Yes	0	Negative
Year 2	Annual	SS8	12	Male	14	Yes	0	Negative
Year 2	Annual	SS8	12	Female	12	Yes	0	Negative
Year 2	Annual	SS8	12	Male	18	Yes	0	Positive	2
Year 2	Annual	SS8	12	Male	5	Yes	0	Negative
Year 2	Annual	SS8	12	Female	55	Yes	0	Negative
Year 2	Annual	SS8	12	Female	33	Yes	0	Positive	1
Year 2	Annual	SS8	12	Male	12	Yes	0	Negative
Year 2	Annual	SS8	12	Female	34	Yes	0	Negative
Year 2	Annual	SS8	12	Male	35	Yes	0	Negative
Year 2	Annual	SS8	12	Female	25	Yes	0	Negative
Year 2	Annual	SS8	12	Female	11	Yes	0	Negative
Year 2	Annual	SS8	12	Female	12	Yes	0	Negative
Year 2	Annual	SS8	12	Male	30	No	0	Positive	2
Year 2	Annual	SS8	12	Female	7	Yes	0	Negative
Year 2	Annual	SS8	12	Female	11	Yes	0	Negative
Year 2	Annual	SS8	12	Male	48	No	0	Negative
Year 2	Annual	SS8	12	Male	20	Yes	0	Negative
Year 2	Annual	SS8	12	Male	65	Yes	0	Negative
Year 2	Annual	SS8	12	Female	41	Yes	0	Negative
Year 2	Annual	SS8	12	Female	49	Yes	0	Negative
Year 2	Annual	SS8	12	Male	16	Yes	0	Negative
Year 2	Annual	SS5	21	Female	47	No	0	Positive	3
Year 2	Annual	SS5	21	Male	48	Yes	7	Positive	3
Year 2	Annual	SS5	21	Male	54	Yes	0	Positive	3
Year 2	Annual	SS5	21	Male	20	No	60	Positive	3
Year 2	Annual	SS5	21	Female	36	No	0	Positive	2
Year 2	Annual	SS5	21	Male	7	No	0	Negative
Year 2	Annual	SS5	21	Male	20	No	0	Positive	3
Year 2	Annual	SS5	21	Male	30	No	0	Negative
Year 2	Annual	SS5	21	Male	35	Yes	0	Negative
Year 2	Annual	SS5	21	Female	25	No	8	Positive	3
Year 2	Annual	SS5	21	Male	18	No	0	Positive	2
Year 2	Annual	SS5	21	Male	20	No	6	Positive	2
Year 2	Annual	SS5	21	Male	45	No	14	Positive	3
Year 2	Annual	SS5	21	Male	60	No	0	Positive	2
Year 2	Annual	SS5	21	Male	17	Yes	0	Positive	3
Year 2	Annual	SS5	21	Male	18	Yes	0	Positive	3
Year 2	Annual	SS5	21	Female	30	Yes	0	Negative
Year 2	Annual	SS5	21	Male	27	No	0	Positive	3
Year 2	Annual	SS5	21	Male	17	Yes	0	Positive	1
Year 2	Annual	SS5	21	Male	15	Yes	0	Negative
Year 2	Annual	SS5	21	Male	24	Yes	0	Positive	1
Year 2	Annual	SS5	21	Male	30	Yes	6	Positive	3
Year 2	Annual	SS5	21	Female	28	No	0	Positive	2
Year 2	Annual	SS5	21	Female	25	Yes	0	Positive	2
Year 2	Annual	SS5	21	Female	20	Yes	0	Negative
[truncated: 412 more rows]

## Sheet: Year 3
Year	TMTGROUP	Sentinel_site_#	VILLAGE	GENDER	AGE	BEDNET	MF	STRIPTEST	STRIP_SCORE
3	Annual	SS8	12	Female	19	Yes
3	Semiannual	SS3	8	Female	19	Yes	0	2	1
3	Semiannual	SS3	8	Male	20		0
3	Semiannual	SS3	8	Female	5		0	1	4
3	Semiannual	SS3	8	Female	14	Yes	0	1	4
3	Semiannual	SS3	8	Female	26		0	2	3
3	Semiannual	SS3	8	Female	15	Yes	0	1	4
3	Semiannual	SS3	8	Male	48	No	0	2	2
3	Semiannual	SS3	8	Female	25	Yes	0	2	1
3	Semiannual	SS3	8	Female	25	Yes	0	2	1
3	Semiannual	SS3	8	Female	25		0	2	3
3	Semiannual	SS3	8	Female	25		0	1	4
3	Semiannual	SS3	8	Female	27	Yes	0	1	4
3	Semiannual	SS3	8	Female	21	Yes	0	2	1
3	Semiannual	SS3	8	Male	14	No	0	2	1
3	Semiannual	SS3	8	Male	8	No	0	1	4
3	Semiannual	SS3	8	Female	6	Yes	0	1	4
3	Semiannual	SS3	8	Male	21	Yes	0	1	4
3	Semiannual	SS3	8	Female	14	Yes	0	1	4
3	Semiannual	SS3	8	Male	32	Yes	0	2	2
3	Semiannual	SS3	8	Female	41	Yes	0	1	4
3	Semiannual	SS2	1	Female	35	Yes	0	2	2
3	Semiannual	SS2	1	Female	42	No	0	1	4
3	Semiannual	SS2	1	Male	45	No	0	2	1
3	Semiannual	SS2	1	Female	30	No	0	2	2
3	Semiannual	SS2	1	Female	36	Yes	0	2	2
3	Semiannual	SS2	1	Female	15	Yes	0	1	4
3	Semiannual	SS2	1	Male	5	Yes	0	1	4
3	Semiannual	SS2	1	Female	8	Yes	0	1	4
3	Semiannual	SS2	1	Male	39	Yes	0	2	1
3	Semiannual	SS2	1	Male	55	No	0	2	1
3	Semiannual	SS2	1	Female	18	Yes	0	2	1
3	Semiannual	SS2	1	Male	31	Yes	0	2	2
3	Semiannual	SS2	1	Male	7	Yes	0	1	4
3	Semiannual	SS2	1	Female	10	Yes	0	1	4
3	Semiannual	SS2	1	Female	7	Yes	0	1	4
3	Semiannual	SS2	1	Male	7		0	1	4
3	Semiannual	SS2	1	Male	7	Yes	0	1	4
3	Semiannual	SS2	1	Female	8	Yes	0	1	4
3	Semiannual	SS2	1	Female	13	No	0	1	4
3	Semiannual	SS2	1	Female	32	Yes	0	2	2
3	Semiannual	SS2	1	Female	34		0	2	2
3	Semiannual	SS2	1	Female	6	Yes	0	1	4
3	Semiannual	SS2	1	Female	6	No	0	1	4
3	Semiannual	SS2	1	Female	5	Yes	0	1	4
3	Semiannual	SS2	1	Female	52	No	0	1	4
3	Semiannual	SS2	1	Male	19	No	0	1	4
3	Semiannual	SS2	1	Female	5	No	0	2	1
3	Semiannual	SS2	1	Male	50	No	0	1	4
3	Semiannual	SS2	1	Male	18	No	0	1	4
3	Semiannual	SS2	1	Female	55	Yes	0	2	1
3	Semiannual	SS2	1	Female	14	Yes	0	1	4
3	Semiannual	SS2	1	Female	5	Yes	0	1	4
3	Semiannual	SS2	1	Female	40	Yes	0	1	4
3	Semiannual	SS2	1	Male	24	Yes	0	2	2
3	Semiannual	SS2	1	Male	13	Yes	0	2	1
3	Semiannual	SS2	1	Male	12	No	0	2	1
3	Semiannual	SS2	1	Male	14	No	0	1	4
3	Semiannual	SS2	1	Male	16		0	1	4
3	Semiannual	SS2	1	Male	7	Yes	0	1	4
3	Semiannual	SS2	1	Female	6	Yes	0	1	4
3	Semiannual	SS2	1	Male	13	Yes	0	1	4
3	Semiannual	SS2	1	Male	15	Yes	0	1	4
3	Semiannual	SS2	1	Female	13	Yes	0	1	4
3	Semiannual	SS2	1	Female	18	Yes	0	1	4
3	Semiannual	SS2	1	Male	12	Yes	0	1	4
3	Semiannual	SS2	1	Male	12	Yes	0	1	4
3	Semiannual	SS2	1	Male	13	No	0	1	4
3	Semiannual	SS2	1	Male	18	Yes	0	1	4
3	Semiannual	SS2	1	Male	42	No	0	1	4
3	Semiannual	SS2	1	Male	15	Yes	0	2	2
3	Semiannual	SS2	1	Male	52	Yes	0	1	4
3	Semiannual	SS2	1	Female	14	Yes	0	1	4
3	Semiannual	SS2	1	Female	11	Yes	0	1	4
3	Semiannual	SS2	1	Male	13	Yes	0	1	4
3	Semiannual	SS2	1	Male	11	Yes	0	2	2
3	Semiannual	SS2	1	Female	56	Yes	0	1	4
3	Semiannual	SS2	1	Male	12	No	0	1	4
3	Semiannual	SS2	1	Male	6	Yes	0	1	4
3	Semiannual	SS2	1	Male	16	Yes	0	1	4
3	Semiannual	SS2	1	Female	28	Yes	0	1	4
3	Semiannual	SS2	1	Male	48	No	0	2	2
3	Semiannual	SS2	1	Male	40	No	0	1	4
3	Semiannual	SS2	1	Female	43	Yes	0	1	4
3	Semiannual	SS2	1	Male	38	No	0	2	1
3	Semiannual	SS2	1	Female	23	Yes	0	2	2
3	Semiannual	SS2	1	Female	14	Yes	0	1	4
3	Semiannual	SS2	1	Male	30	Yes	0	2	2
3	Semiannual	SS2	1	Male	18	Yes	0	1	4
3	Semiannual	SS2	1	Female	31	Yes	0	1	4
3	Semiannual	SS2	1	Male	13	Yes	0
3	Semiannual	SS2	1	Male	30	No	0	1	4
3	Semiannual	SS2	1	Male	35	Yes	0	2	2
3	Semiannual	SS2	1	Female	30	Yes	0	2	2
3	Semiannual	SS2	1	Male	11	Yes	0	1	4
3	Semiannual	SS2	1	Female	8	Yes	0	1	4
3	Semiannual	SS2	1	Male	6	Yes	0	1	4
3	Semiannual	SS2	1	Male	5	Yes	0	1	4
3	Semiannual	SS2	1	Male	5	Yes	0	1	4
3	Semiannual	SS2	1	Male	15	Yes	0	1	4
3	Semiannual	SS2	1	Male	14	Yes	0	1	4
3	Semiannual	SS2	1	Male	14	Yes	0	1	4
3	Semiannual	SS2	1	Female	16	Yes	0	1	4
3	Semiannual	SS2	1	Female	24	No	0	1	4
3	Semiannual	SS2	1	Male	40	No	0	1	4
3	Semiannual	SS2	1	Female	34	No	0	2	2
3	Semiannual	SS2	1	Male	18	Yes	0	1	4
3	Semiannual	SS2	1	Female	20	No	0	1	4
3	Semiannual	SS2	1	Male	32	Yes	0	1	4
3	Semiannual	SS2	1	Male	28	Yes	0	1	4
3	Semiannual	SS2	1	Female	10	Yes	0	1	4
3	Semiannual	SS2	1	Female	23	Yes	0	1	4
3	Semiannual	SS2	1	Female	34	Yes	0	1	4
3	Semiannual	SS2	1	Male	12	Yes	0	1	4
3	Semiannual	SS2	1	Female	7	Yes	0	1	4
3	Semiannual	SS2	1	Female	37	Yes	0	2	1
3	Semiannual	SS2	1	Male	6	Yes	0	1	4
3	Semiannual	SS2	1	Female	11	Yes	0	1	4
3	Semiannual	SS2	1	Female	12	Yes	0	1	4
3	Semiannual	SS2	1	Female	8	Yes	0	1	4
3	Semiannual	SS2	1	Male	55	Yes	0	1	4
3	Semiannual	SS2	1	Male	11	Yes	0	1	4
3	Semiannual	SS2	1	Male	5	Yes	0	1	4
3	Semiannual	SS2	1	Female	8	Yes	0	1	4
3	Semiannual	SS2	1	Male	8	Yes	0	1	4
3	Semiannual	SS2	1	Female	19	Yes	0	2	2
3	Semiannual	SS2	1	Male	8	Yes	0	1	4
3	Semiannual	SS2	1	Female	18	Yes	0	1	4
3	Semiannual	SS2	1	Female	7	Yes	0	1	4
3	Semiannual	SS2	1	Male	7	Yes	0	1	4
3	Semiannual	SS2	1	Female	7	Yes	0	1	4
3	Semiannual	SS2	1	Female	18	No	0	1	4
3	Semiannual	SS2	1	Female	19	Yes	0	1	4
3	Semiannual	SS2	1	Female	25	Yes	0	1	4
3	Semiannual	SS2	1	Female	18	Yes	0	1	4
3	Semiannual	SS2	1	Female	20	Yes	0	1	4
3	Semiannual	SS2	1	Female	13	Yes	0	1	4
3	Semiannual	SS2	1	Female	11	Yes	0	1	4
3	Semiannual	SS2	1	Male	8	Yes	0	1	4
3	Semiannual	SS2	1	Female	18	Yes	0	1	4
3	Semiannual	SS2	1	Female	10	Yes	0	1	4
3	Semiannual	SS2	1	Female	8	Yes	0	1	4
3	Semiannual	SS2	1	Male	7	Yes	0	1	4
3	Semiannual	SS2	1	Male	18	Yes	0	1	4
3	Semiannual	SS2	1	Male	12	Yes	0	1	4
3	Semiannual	SS2	1	Male	18	Yes	0	2	2
3	Semiannual	SS2	1	Female	38	Yes	0	2	2
3	Semiannual	SS2	1	Male	15	No	0	1	4
3	Semiannual	SS2	1	Male	18	Yes	0	1	4
3	Semiannual	SS2	1	Male	18	No	0	2	2
3	Semiannual	SS2	1	Male	13	Yes	0	1	4
3	Semiannual	SS2	1	Male	15	No	0	1	4
3	Semiannual	SS2	1	Male	13	No	0	1	4
3	Semiannual	SS2	1	Male	13	No	0	1	4
3	Semiannual	SS2	1	Male	13	No	0	1	4
3	Semiannual	SS2	1	Male	9	No	0	1	4
3	Semiannual	SS2	1	Male	11	No	0	1	4
3	Semiannual	SS2	1	Male	14	No	0	2	1
3	Semiannual	SS2	1	Male	10	No	0	1	4
3	Semiannual	SS2	1	Male	20	No	0	1	4
3	Semiannual	SS2	1	Male	15	No	0	1	4
3	Semiannual	SS2	1	Male	11	No	0	1	4
3	Semiannual	SS2	1	Male	10	No	0	1	4
3	Semiannual	SS2	1	Male	9	No	0	1	4
3	Semiannual	SS2	1	Female	18	Yes	0	1	4
3	Semiannual	SS2	1	Female	12	No	0	2	1
3	Semiannual	SS2	1	Female	11	No	0	2	2
3	Semiannual	SS2	1	Female	13	No	0	2	2
3	Semiannual	SS2	1	Female	16	Yes	0	1	4
3	Semiannual	SS2	1	Male	19	Yes	0	2	2
3	Semiannual	SS2	1	Male	29	Yes	0	2	2
3	Semiannual	SS2	1	Male	10	No	0	1	4
3	Semiannual	SS2	1	Male	7	No	0	1	4
3	Semiannual	SS2	1	Female	18	Yes	0	2	1
3	Semiannual	SS2	1	Female	8	Yes	0	1	4
3	Semiannual	SS2	1	Male	8	No	0	1	4
3	Semiannual	SS2	1	Female	19	Yes	0	2	3
3	Semiannual	SS2	1	Female	11	No	0	2	2
3	Semiannual	SS2	1	Male	12	Yes	0	1	4
3	Semiannual	SS2	1	Male	8	No	0	1	4
3	Semiannual	SS2	1	Female	10	Yes	0	1	4
3	Semiannual	SS2	1	Female	26	Yes	0	1	4
3	Semiannual	SS2	1	Male	12	No	0	1	4
3	Semiannual	SS2	1	Male	9	No	0	1	4
3	Semiannual	SS2	1	Male	10	No	0	1	4
3	Semiannual	SS2	1	Male	8	Yes	0	1	4
3	Semiannual	SS2	1	Male	18	No	0	2	3
3	Semiannual	SS2	1	Female	9	No	0	1	4
3	Semiannual	SS2	1	Female	18	Yes	0	1	4
3	Semiannual	SS2	1	Male	7	No	0	1	4
3	Semiannual	SS2	1	Male	5	No	0	1	4
3	Semiannual	SS2	1	Male	7	No	0	1	4
3	Semiannual	SS2	1	Female	7	Yes	0	1	4
3	Semiannual	SS2	1	Female	10	Yes	0	2	1
3	Semiannual	SS2	1	Male	11	No	0	1	4
3	Semiannual	SS2	1	Female	5	No	0	1	4
3	Semiannual	SS2	1	Male	28	No	0	1	4
3	Semiannual	SS2	1	Female	48	No	0	2	1
3	Semiannual	SS2	19	Male	30	Yes	0	2	1
3	Semiannual	SS2	19	Male	57	No	0	2	2
3	Semiannual	SS2	19	Male	32	Yes	0	2	2
3	Semiannual	SS2	19	Male	32	Yes	0	1	4
3	Semiannual	SS2	19	Male	27	Yes	0	2	1
3	Semiannual	SS2	19	Male	18	No	0	1	4
3	Semiannual	SS2	19	Male	18	Yes	0	1	4
3	Semiannual	SS2	19	Male	18	Yes	0	1	4
3	Semiannual	SS2	19	Male	20	Yes	0	1	4
3	Semiannual	SS2	19	Female	17	Yes	0	1	4
3	Semiannual	SS2	19	Male	10	Yes	0	1	4
3	Semiannual	SS2	19	Female	14	Yes	0	1	4
3	Semiannual	SS2	19	Female	12	Yes	0	2	1
3	Semiannual	SS2	19	Male	8	Yes	0	1	4
3	Semiannual	SS2	19	Female	9	Yes	0	1	4
3	Semiannual	SS2	19	Female	14	Yes	0	1	4
3	Semiannual	SS2	19	Male	7	Yes	0	2	2
3	Semiannual	SS2	19	Male	27	No	0	2	1
3	Semiannual	SS2	19	Female	35	Yes	0	1	4
3	Semiannual	SS2	19	Male	25	Yes	0	1	4
3	Semiannual	SS2	19	Female	17	Yes	0	1	4
3	Semiannual	SS2	19	Female	18	Yes	0	1	4
3	Semiannual	SS2	19	Male	21	Yes	0	1	4
3	Semiannual	SS2	19	Female	18	Yes	0	1	4
3	Semiannual	SS2	19	Female	18	Yes	0	1	4
3	Semiannual	SS2	19	Male	19	No	0	2	1
3	Semiannual	SS2	19	Male	25	Yes	0	2	1
3	Semiannual	SS2	19	Male	24	Yes	0	2	2
3	Semiannual	SS2	1	Female	15		0	1	4
3	Semiannual	SS2	19	Male	12	Yes	0	2	1
3	Semiannual	SS2	19	Female	13	Yes	0	1	4
3	Semiannual	SS2	19	Male	10	Yes
3	Semiannual	SS2	19	Female	18	Yes	0	1	4
3	Semiannual	SS2	19	Male	25		0	1	4
3	Semiannual	SS2	19	Male	13	Yes	0	1	4
3	Semiannual	SS2	19	Female	13	Yes	0	1	4
3	Semiannual	SS2	19	Female	13	Yes	0	1	4
3	Semiannual	SS2	19	Female	19	Yes	0	1	4
3	Semiannual	SS2	19	Female	11	Yes	0	1	4
3	Semiannual	SS2	19	Female	19	Yes	0	1	4
3	Semiannual	SS2	19	Female	22	Yes	0	2	2
3	Semiannual	SS2	1	Female	15		0	2	2
3	Semiannual	SS2	19	Male	16	Yes	0	2	1
3	Semiannual	SS2	19	Female	18	Yes	0	1	4
3	Semiannual	SS2	19	Male	43	No	0	2	1
3	Semiannual	SS2	19	Male	18	Yes	0	1	4
3	Semiannual	SS2	19	Male	23	Yes	0	2	3
3	Semiannual	SS2	19	Male	14	Yes	0	1	4
3	Semiannual	SS2	19	Male	25	No	59	3	4
3	Semiannual	SS2	19	Male	18	Yes	0	2	2
3	Semiannual	SS2	19	Female	20	Yes	0	1	4
3	Semiannual	SS2	19	Male	25	Yes	0	2	2
3	Semiannual	SS2	19	Male	19	No	0	2	3
3	Semiannual	SS2	19	Female	18	Yes	0	1	4
3	Semiannual	SS2	19	Male	15	Yes	0	2	3
3	Semiannual	SS2	19	Female	7	Yes	0	1	4
3	Semiannual	SS2	19	Female	48	Yes
3	Semiannual	SS2	19	Female	5	Yes	0	1	4
3	Semiannual	SS2	19	Female	18	Yes	0	2	3
3	Semiannual	SS2	19	Female	18	Yes	0	1	4
3	Semiannual	SS2	19	Female	20	Yes	0	2	3
3	Semiannual	SS2	19	Male	58	No	0	2	2
3	Semiannual	SS2	19	Female	50	Yes	0	2	1
3	Semiannual	SS2	19	Male	18	No	0	1	4
3	Semiannual	SS2	19	Male	35	No	0	2	2
3	Semiannual	SS2	19	Male	18	No	0	1	4
3	Semiannual	SS2	19	Female	26	Yes	0	2	1
3	Semiannual	SS2	19	Female	7	Yes	0	1	4
3	Semiannual	SS2	19	Female	15	Yes	0	2	3
3	Semiannual	SS2	19	Female	17	Yes	0	1	4
3	Semiannual	SS2	19	Male	60	Yes	0	2	2
3	Semiannual	SS2	19	Female	30	Yes	0	1	4
3	Semiannual	SS2	19	Male	15	Yes	0	2	1
3	Semiannual	SS2	19	Male	18	Yes	0	2	2
3	Semiannual	SS2	19	Male	20	Yes	0	1	4
3	Semiannual	SS2	19	Male	18	Yes	0	1	4
3	Semiannual	SS2	19	Female	18	Yes	0	1	4
3	Semiannual	SS2	19	Male	10	Yes	0	1	4
3	Semiannual	SS2	19	Male	15	Yes	0	1	4
3	Semiannual	SS2	19	Male	15	Yes	0	1	4
3	Semiannual	SS2	19	Male	15	Yes	0	1	4
3	Semiannual	SS2	19	Male	14	No	0	1	4
3	Semiannual	SS2	19	Female	9	Yes	0	1	4
3	Semiannual	SS2	19	Female	9	Yes	0	1	4
3	Semiannual	SS2	19	Male	14	Yes	0	1	4
3	Semiannual	SS2	19	Male	21	Yes	0	2	1
3	Semiannual	SS2	19	Female	13	Yes	0	1	4
3	Semiannual	SS2	19	Female	23	Yes	0	1	4
3	Semiannual	SS2	19	Female	7	Yes	0	1	4
3	Semiannual	SS2	19	Female	18	Yes	0	1	4
3	Semiannual	SS2	19	Male	19	Yes	0	2	3
3	Semiannual	SS2	19	Male	19	Yes	0	2	1
3	Semiannual	SS2	19	Male	6	Yes	0	1	4
3	Semiannual	SS2	19	Female	45	Yes	0	2	2
3	Semiannual	SS2	19	Female	19	Yes	0	2	1
3	Semiannual	SS2	19	Female	18	Yes	0	1	4
3	Semiannual	SS2	19	Female	18	Yes	0	1	4
3	Semiannual	SS2	19	Female	18	Yes	0	1	4
3	Semiannual	SS2	19	Female	5	Yes	0	1	4
3	Semiannual	SS2	19	Male	22	No	0	1	4
3	Semiannual	SS2	19	Male	6	Yes	0	1	4
3	Semiannual	SS2	19	Male	18	Yes	0	1	4
3	Semiannual	SS2	19	Male	6	Yes	0	1	4
3	Semiannual	SS2	19	Female	18	Yes	0	1	4
3			Other	Male	13	Yes	0	1	4
3	Semiannual	SS2	19	Female	30	Yes	0	2	2
3			Other	Female	9	Yes	0	1	4
3	Semiannual	SS2	19	Female	7	Yes	0	1	4
3	Semiannual	SS2	19	Female	14	Yes	8	2	3
3	Semiannual	SS2	19	Female	25	Yes	0	2	2
3	Semiannual	SS2	19	Female	24	Yes	0	2	1
3	Semiannual	SS2	19	Male	34	No	0	1	4
3	Semiannual	SS2	19	Male	30	Yes	0	2	2
3	Semiannual	SS2	19	Male	30	Yes	0	2	2
3			Other	Male	18	Yes	0	2	3
3			Other	Male	13	Yes	0	2	1
3			Other	Male	23	Yes	0	2	3
3			Other	Male	45	Yes	0	2	2
3	Semiannual	SS3	18	Male	13	Yes	0	1	4
3	Semiannual	SS3	18	Female	10	Yes	0	1	4
3	Semiannual	SS3	18	Female	18	Yes	0	1	4
3	Semiannual	SS3	18	Male	14	Yes	0	1	4
3	Semiannual	SS3	18	Male	13	Yes	0	1	4
3	Semiannual	SS3	18	Female	18	Yes	0	1	4
3	Semiannual	SS3	18	Female	8	Yes	0	1	4
3	Semiannual	SS3	18	Female	7	Yes	0	1	4
3	Semiannual	SS3	18	Male	12	Yes	0	1	4
3	Semiannual	SS3	18	Male	9	No	0	1	4
3	Semiannual	SS3	18	Male	12	Yes	0	1	4
3	Semiannual	SS3	18	Male	11	No	0	1	4
3	Semiannual	SS3	18	Female	22	Yes	0	2	2
3	Semiannual	SS3	18	Male	30	No	0	1	4
3	Semiannual	SS3	18	Female	34	Yes	0	2	1
3	Semiannual	SS3	18	Male	43	No	0	2	2
3	Semiannual	SS3	18	Female	27	Yes	0	1	4
3	Semiannual	SS3	18	Male	10	No	0	1	4
3	Semiannual	SS3	18	Female	10	No	0	1	4
3	Semiannual	SS3	18	Male	13	Yes	0	1	4
3	Semiannual	SS3	18	Male	13	Yes	0	2	2
3	Semiannual	SS3	18	Male	53	Yes	0	2	1
3	Semiannual	SS3	18	Female	11	Yes	0	1	4
3	Semiannual	SS3	18	Female	10	Yes	0	1	4
3	Semiannual	SS3	18	Male	10	No	0	1	4
3	Semiannual	SS3	18	Female	12	No	0	1	4
3	Semiannual	SS3	18	Male	47	Yes	0	1	4
3	Semiannual	SS3	18	Male	40	No	0	2	2
3	Semiannual	SS3	18	Female	11	Yes	0	2	2
3	Semiannual	SS3	18	Female	42	Yes	0	2	2
3	Semiannual	SS3	18	Female	13	Yes
3	Semiannual	SS3	18	Male	7	Yes	0	1	4
3	Semiannual	SS3	18	Female	30	Yes	0	1	4
3	Semiannual	SS3	18	Male	37	Yes	0	2	3
3	Semiannual	SS3	18	Female	21	No	0	1	4
3	Semiannual	SS3	18	Female	14	No	0	1	4
3	Semiannual	SS3	18	Male	13	No	0	1	4
3	Semiannual	SS3	18	Female	18	Yes	0	1	4
3	Semiannual	SS3	18	Female	18	Yes	0	1	4
3	Semiannual	SS3	18	Male	7	No	0	1	4
3	Semiannual	SS3	18	Male	20	Yes	0	1	4
3	Semiannual	SS3	18	Female	22	Yes	0	2	3
3	Semiannual	SS3	18	Female	19	Yes	0	2	3
3	Semiannual	SS3	18	Female	18	Yes	0	1	4
3	Semiannual	SS3	18	Female	19	Yes	0	2	2
3	Semiannual	SS3	18	Female	19	Yes	0	1	4
3	Semiannual	SS3	18	Male	18	Yes	0	1	4
3	Semiannual	SS3	18	Male	18	No	0	1	4
3	Semiannual	SS3	18	Male	18	No	0	2	3
3	Semiannual	SS3	18	Female	33	No	0	2	2
3	Semiannual	SS3	6	Female	18	Yes	0	1	4
3	Semiannual	SS3	6	Female	18	Yes	0	1	4
3	Semiannual	SS3	6	Female	18	Yes	0	1	4
3	Semiannual	SS3	6	Male	14	Yes	0	1	4
3	Semiannual	SS3	6	Male	14	Yes	0	1	4
3	Semiannual	SS3	6	Male	14	Yes	0	1	4
3	Semiannual	SS3	6	Female	20	Yes	0	2	1
3	Semiannual	SS3	6	Male	16	Yes	0	1	4
3	Semiannual	SS3	6	Female	10	Yes	0	1	4
3	Semiannual	SS3	6	Male	14	Yes	0	1	4
3	Semiannual	SS3	6	Male	10	Yes	0	1	4
3	Semiannual	SS3	6	Male	18	Yes	0	1	4
3	Semiannual	SS3	6	Male	14	Yes	0	2	2
3	Semiannual	SS3	6	Male	15	Yes	0	1	4
3	Semiannual	SS3	6	Male	14	Yes	0	1	4
3	Semiannual	SS3	6	Female	16	Yes	0	1	4
3	Semiannual	SS3	6	Female	18	Yes	0	1	4
3	Semiannual	SS3	6	Male	14	Yes	0	1	4
3	Semiannual	SS3	6	Female	16	Yes	0	1	4
3	Semiannual	SS3	6	Female	12	Yes	0
3	Semiannual	SS3	6	Female	15	Yes		1	4
3	Semiannual	SS3	6	Female	12	Yes	0	1	4
3	Semiannual	SS3	6	Female	13	Yes	0	1	4
3	Semiannual	SS3	6	Female	13	Yes	0	1	4
3	Semiannual	SS3	6	Male	9	Yes	0	1	4
3	Semiannual	SS3	6	Male	12	Yes	0	1	4
3	Semiannual	SS3	6	Female	40	Yes	0	1	4
3	Semiannual	SS3	6	Male	20	Yes	0	1	4
3	Semiannual	SS3	6	Male	11	Yes	0	1	4
3	Semiannual	SS3	6	Female	42	Yes	0	1	4
3	Semiannual	SS3	6	Female	45	Yes	0	2	2
3	Semiannual	SS3	6	Male	21	Yes	0	1	4
3	Semiannual	SS3	6	Male	13	Yes	0	1	4
3	Semiannual	SS3	6	Female	30	Yes	0	1	4
3	Semiannual	SS3	6	Male	58	No	0	2	3
3	Semiannual	SS3	6	Female	62	No	0	2	1
3	Semiannual	SS3	6	Male	36	Yes	0	2	1
3	Semiannual	SS3	6	Male	21	Yes	0	2	1
3	Semiannual	SS3	6	Female	24	Yes	0	1	4
3	Semiannual	SS3	6	Female	40	Yes	0	2	2
3	Semiannual	SS3	6	Female	8	Yes	0	1	4
3	Semiannual	SS3	6	Female	6	Yes	0	1	4
3	Semiannual	SS3	6	Female	7		0	1	4
3	Semiannual	SS3	6	Female	18	Yes	0	1	4
3	Semiannual	SS3	6	Male	25	Yes	0	2	1
3	Semiannual	SS3	6	Female	25	Yes	0	2	3
3	Semiannual	SS3	6	Male	8	Yes	0	1	4
3	Semiannual	SS3	6	Male	28	Yes	0	1	4
3	Semiannual	SS3	6	Male	40	Yes	0	1	4
3	Semiannual	SS3	6	Female	15	Yes	0	1	4
3	Semiannual	SS3	6	Male	25	Yes	0	2	2
3	Semiannual	SS3	6	Male	31	Yes	0	1	4
3	Semiannual	SS3	6	Male	55	Yes	0	1	4
3	Semiannual	SS3	6	Female	7	Yes	0	1	4
3	Semiannual	SS3	6	Female	18	Yes	0	1	4
3	Semiannual	SS3	6	Female	25	Yes	0	2	2
3	Semiannual	SS3	6	Male	60	Yes	0	1	4
3	Semiannual	SS3	6	Female	5	Yes	0	1	4
3	Semiannual	SS3	6	Female	12	Yes	0	1	4
3	Semiannual	SS3	6	Female	30	Yes	0	1	4
3	Semiannual	SS3	6	Female	40	Yes	0	1	4
3	Semiannual	SS3	6	Male	40	No	0	1	4
3	Semiannual	SS3	6	Male	60	No	0	2	2
3	Semiannual	SS3	6	Male	15	Yes	0	1	4
3	Semiannual	SS3	6	Female	13	Yes	0	1	4
3	Semiannual	SS3	6	Male	26	No	0	1	4
3	Semiannual	SS3	6	Male	14	Yes	0	1	4
3	Semiannual	SS3	6	Male	14	Yes	0	1	4
3	Semiannual	SS3	6	Female	30	Yes	0	2	2
3	Semiannual	SS3	6	Male	13	Yes	0	1	4
3	Semiannual	SS3	6	Male	13	Yes	0	1	4
3	Semiannual	SS3	6	Male	35	Yes	0	1	4
3	Semiannual	SS3	6	Female	50	Yes	0	1	4
3	Semiannual	SS3	6	Male	52	Yes	0	1	4
3	Semiannual	SS3	6	Male	9	Yes	0	1	4
3	Semiannual	SS3	6	Female	19	Yes	0	1	4
3	Semiannual	SS3	6	Male	12	Yes	0	1	4
3	Semiannual	SS3	6	Female	14	Yes	0	1	4
3	Semiannual	SS3	6	Female	16	Yes	0	1	4
3	Semiannual	SS3	6	Female	23	No	0	2	2
3	Semiannual	SS3	6	Female	5	Yes	0	1	4
3	Semiannual	SS3	6	Male	12	No	0	1	4
3	Semiannual	SS3	6	Female	7	Yes	0	1	4
3	Semiannual	SS3	6	Female	7	Yes	0	1	4
3	Semiannual	SS3	6	Female	25	Yes	0	1	4
3	Semiannual	SS3	6	Male	39	Yes	0	2	1
3	Semiannual	SS3	6	Male	6	Yes	0	1	4
3	Semiannual	SS3	6	Male	60	No	0	1	4
3	Semiannual	SS3	6	Female	8	Yes	0	1	4
3	Semiannual	SS3	6	Female	48	No	0	1	4
3	Semiannual	SS3	6	Female	38	Yes	0	1	4
3	Semiannual	SS3	6	Female	10	Yes	0	1	4
3	Semiannual	SS3	6	Female	9	Yes	0	2	2
3	Semiannual	SS3	6	Female	45	No	0	1	4
3	Semiannual	SS3	6	Female	30	No	0	1	4
3	Semiannual	SS3	6	Male	30	Yes	0	2	1
3	Semiannual	SS3	6	Female	50	Yes	0	2	2
3	Semiannual	SS3	6	Male	50	Yes	0	2	2
3	Semiannual	SS3	6	Male	50	Yes	0	2	2
3	Semiannual	SS3	6	Male	18	Yes	0	1	4
3	Semiannual	SS3	6	Male	16	Yes	0	1	4
3	Semiannual	SS3	6	Male	26	Yes	0	2	2
3	Semiannual	SS3	6	Male	17	Yes	0	1	4
3	Semiannual	SS3	6	Male	17	Yes	0	1	4
3	Semiannual	SS3	6	Male	19	Yes	0	1	4
3	Semiannual	SS3	6	Male	55	Yes	0	1	4
3	Semiannual	SS3	6	Male	19	Yes	0	2	2
3	Semiannual	SS3	6	Female	48	Yes	0	1	4
3	Semiannual	SS3	6	Male	15	Yes	0	2	1
3	Semiannual	SS3	6	Female	33	Yes	0	1	4
3	Semiannual	SS3	6	Female	17	Yes	0	2	3
3	Semiannual	SS3	6	Male	39	Yes	0	1	4
3	Semiannual	SS3	6	Male	55	No	0	2	2
3	Semiannual	SS3	6	Male	19	Yes	0	1	4
3	Semiannual	SS3	6	Female	23	Yes	0	2	1
3	Semiannual	SS3	6	Male	39	No	0	1	4
3	Semiannual	SS3	6	Female	46	Yes	0	2	3
3	Semiannual	SS3	6	Female	35	Yes	0	1	4
3	Semiannual	SS3	6	Female	40	Yes	0
3	Semiannual	SS3	6	Female	37	Yes	0	1	4
3	Semiannual	SS3	6	Female	10	Yes	0	1	4
3	Semiannual	SS3	6	Male	31	Yes	0	1	4
3	Semiannual	SS3	6	Male	30	No	0	1	4
3	Semiannual	SS3	6	Male	18	No	0	1	4
3	Semiannual	SS3	6	Male	32	Yes	0	2	1
3	Semiannual	SS3	6	Male	30	No	0	2	1
3	Semiannual	SS3	6	Female	21	No	0	1	4
3	Semiannual	SS3	6	Female	22	Yes	0	2	2
3	Semiannual	SS3	6	Female	13	Yes	0	1	4
3	Semiannual	SS3	6	Male	51	No	0	2	1
3	Semiannual	SS3	6	Female	51	No	0	1	4
3	Semiannual	SS3	6	Female	18	Yes	0	1	4
3	Semiannual	SS3	6	Female	18	Yes	0	1	4
3	Semiannual	SS3	6	Male	26	Yes	0	2	3
3	Semiannual	SS3	6	Male	18	Yes	0	1	4
3	Semiannual	SS3	6	Male	12	Yes	0	1	4
3	Semiannual	SS3	6	Male	18	Yes	0	2	1
3	Semiannual	SS3	6	Male	40	Yes	0	2	1
3	Semiannual	SS3	6	Male	10	Yes	0	1	4
3	Semiannual	SS3	6	Female	8	Yes	0	1	4
3	Semiannual	SS3	6	Male	8	Yes	0	1	4
3	Semiannual	SS3	6	Female	13	Yes	0	1	4
3	Semiannual	SS3	6	Female	42	Yes	0	1	4
3	Semiannual	SS3	6	Female	25	Yes	0	1	4
3	Semiannual	SS3	6	Female	18	Yes	0	2	2
3	Semiannual	SS3	6	Female	38	Yes	0	1	4
3	Semiannual	SS3	6	Female	32	Yes	0	2	1
3	Semiannual	SS3	6	Female	18	Yes	0	1	4
3	Semiannual	SS3	6	Female	18	Yes	0	1	4
3	Semiannual	SS3	6	Male	28	Yes	0	2	1
3	Semiannual	SS4	7	Male	25	Yes	0	2	2
3	Semiannual	SS3	6	Male	6	Yes	0	1	4
3	Semiannual	SS3	6	Male	32	Yes	0	2	1
3	Semiannual	SS3	6	Female	10	Yes	0	1	4
3	Semiannual	SS3	6	Female	26	Yes	0	2	3
3	Semiannual	SS3	6	Female	9	Yes	0	1	4
3	Semiannual	SS3	6	Male	45	Yes	0	2	2
3	Semiannual	SS3	6	Female	6	Yes	0	1	4
3	Semiannual	SS3	6	Female	38	Yes	0	1	4
3	Semiannual	SS3	6	Male	15	Yes	0	1	4
3	Semiannual	SS3	6	Male	14	Yes	0	1	4
3	Semiannual	SS3	6	Male	27	Yes	0	1	4
3	Semiannual	SS3	6	Male	20	Yes	0	2	2
3	Semiannual	SS3	6	Male	28	Yes	0	2	1
3	Semiannual	SS3	6	Male	11	Yes	0	1	4
3	Semiannual	SS3	6	Female	9	Yes	0	1	4
3	Semiannual	SS3	6	Female	33	Yes	0	2	1
3	Semiannual	SS3	6	Male	39	Yes	0	2	2
3	Semiannual	SS3	6	Female	41	Yes	0	2	3
3	Semiannual	SS3	6	Female	21	Yes	0	1	4
3	Semiannual	SS3	6	Female	18	Yes	0	1	4
3	Semiannual	SS3	6	Male	38	No	0	2	2
3	Semiannual	SS3	6	Male	8	Yes	0	1	4
3	Semiannual	SS3	6	Female	32	Yes	0	1	4
3	Semiannual	SS3	6	Male	37	Yes	0	1	4
3	Semiannual	SS3	18	Male	35	Yes
3	Semiannual	SS3	18	Male	22	No	0	2	2
3	Semiannual	SS3	18	Male	10	Yes	0	1	4
3	Semiannual	SS3	18	Female	11	Yes	0	1	4
3	Semiannual	SS3	18	Female	9	Yes	0	1	4
3	Semiannual	SS3	18	Female	12	Yes	0	1	4
3	Semiannual	SS3	18	Female	13	Yes	0	1	4
3	Semiannual	SS3	18	Male	18	Yes	0	1	4
3	Semiannual	SS3	18	Female	18	Yes	0	1	4
3	Semiannual	SS3	18	Male	13	Yes	0	1	4
3	Semiannual	SS3	8	Male	18	Yes	0	2	1
3	Semiannual	SS3	8	Male	18	No	0	1	4
3	Semiannual	SS3	8	Male	19	Yes	0	1	4
3	Semiannual	SS3	8	Male	16	No	0	1	4
3	Semiannual	SS3	8	Male	50	Yes	0	2	1
3	Semiannual	SS3	8	Female	18	No	0	1	4
3	Semiannual	SS3	8	Male	16	No	0	1	4
3	Semiannual	SS3	8	Male	16	No	0	1	4
3	Semiannual	SS3	8	Male	10	No	0	1	4
3	Semiannual	SS3	8	Male	14	No	0	1	4
3	Semiannual	SS3	8	Male	8	Yes	0	2	1
3	Semiannual	SS3	8	Male	10	Yes	0	1	4
3	Semiannual	SS3	8	Male	11	Yes	0	1	4
3	Semiannual	SS3	8	Female	18	Yes	0	1	4
3	Semiannual	SS3	8	Female	30	Yes	0	2	3
3	Semiannual	SS3	8	Male	8	Yes	0	1	4
3	Semiannual	SS3	8	Female	18	Yes	0	1	4
3	Semiannual	SS3	8	Female	18	Yes	0	1	4
3	Semiannual	SS3	8	Female	52	Yes	0	2	1
3	Semiannual	SS3	8	Male	30	Yes	0	1	4
3	Semiannual	SS3	8	Male	31	Yes	0	2	3
3	Semiannual	SS3	8	Male	37	Yes	0	2	1
3	Semiannual	SS3	8	Male	39	No	0	2	2
3	Semiannual	SS3	8	Male	36	No	0	2	1
3	Semiannual	SS3	8	Female	24	Yes	0	1	4
3	Semiannual	SS3	8	Male	10	Yes	0	1	4
3	Semiannual	SS3	8	Female	23	Yes	0	2	2
3	Semiannual	SS3	8	Male	30	No	0	2	3
3	Semiannual	SS3	8	Female	24	Yes	0	1	4
3	Semiannual	SS3	8	Male	18	Yes	0	2	3
3	Semiannual	SS3	8	Female	40	No	0	2	3
3	Semiannual	SS3	8	Female	20	Yes	0	2	1
3	Semiannual	SS3	8	Male	30	No	0	2	3
3	Semiannual	SS3	8	Female	15	Yes	0	2	1
3	Semiannual	SS3	8	Female	13	Yes	0	2	1
3	Semiannual	SS3	8	Male	30	No	0	2	2
3	Semiannual	SS3	8	Male	30	Yes	0	2	2
3	Semiannual	SS3	8	Female	5	Yes	0	1	4
3	Semiannual	SS3	8	Male	12	Yes	0	1	4
3	Semiannual	SS3	8	Male	5	Yes	0	1	4
3	Semiannual	SS3	8	Female	10	Yes	0	1	4
3	Semiannual	SS3	8	Female	5	Yes	0	1	4
3	Semiannual	SS3	8	Female	30	Yes	0	2	3
3	Semiannual	SS3	8	Female	39	Yes	0	2	3
3	Semiannual	SS3	8	Male	5	Yes
3	Semiannual	SS3	8	Male	14	No	0	2	1
3	Semiannual	SS3	8	Female	40	No	0	2	2
3	Semiannual	SS3	8	Female	15	Yes	0	1	4
3	Semiannual	SS3	8	Female	47	No	0	2	3
3	Semiannual	SS3	8	Female	11	No	0	1	4
3	Semiannual	SS3	8	Female	48	No	0	2	3
3	Semiannual	SS3	8	Female	35	Yes	0	1	4
3	Semiannual	SS3	8	Male	15	No	0	1	4
3	Semiannual	SS3	8	Female	31	Yes	0	2	1
3	Semiannual	SS3	8	Male	16	No	0	1	4
3	Semiannual	SS3	8	Male	24	Yes	0	2	1
3	Semiannual	SS3	8	Male	29	No	0	2	3
3	Semiannual	SS3	8	Male	18	No	0	2	3
3	Semiannual	SS3	8	Female	30	No	0	2	2
3	Semiannual	SS3	8	Female	24	Yes	0	1	4
3	Semiannual	SS3	8	Male	9	Yes	0	1	4
3	Semiannual	SS3	8	Male	5	Yes	0	1	4
3	Semiannual	SS3	8	Male	6	Yes	0	1	4
3	Semiannual	SS3	8	Female	18	Yes	0	2	1
3	Semiannual	SS3	8	Male	11	Yes	0	1	4
3	Semiannual	SS3	8	Female	44	Yes	0	2	3
3	Semiannual	SS3	8	Male	26	Yes	0	2	3
3	Semiannual	SS3	8	Female	18	Yes	0	1	4
3	Semiannual	SS3	8	Male	13	Yes	0	1	4
3	Semiannual	SS3	8	Male	12	Yes	0	1	4
3	Semiannual	SS3	8	Male	11	Yes	0	1	4
3	Semiannual	SS3	8	Male	12	Yes	0	1	4
3							0	1	4
3	Semiannual	SS3	8	Male	12	Yes	0	1	4
3	Semiannual	SS3	8	Male	24	Yes	0	2	3
3	Semiannual	SS3	8	Male	5	Yes	0	1	4
3	Semiannual	SS1	2	Male	12	Yes	0	1	4
3	Semiannual	SS1	2	Male	10	Yes	0	2	2
3	Semiannual	SS1	2	Female	8	Yes	0	1	4
3	Semiannual	SS1	2	Female	43	Yes	0	1	4
3	Semiannual	SS1	2	Female	40	Yes	0	1	4
3	Semiannual	SS1	2	Female	10	No	0	1	4
3	Semiannual	SS1	2	Female	40	Yes	0	1	4
3	Semiannual	SS1	2	Female	20	Yes	0	1	4
3	Semiannual	SS1	2	Male	14	Yes	0	1	4
3	Semiannual	SS1	2	Male	13	Yes	0	1	4
3	Semiannual	SS1	2	Female	13	No	0	1	4
3	Semiannual	SS1	2	Female	40	No	0	1	4
3	Semiannual	SS1	2	Male	20	No	0	1	4
3	Semiannual	SS1	2	Male	16	Yes	0	1	4
3	Semiannual	SS1	2	Male	11	Yes	0	1	4
3	Semiannual	SS1	2	Male	10	Yes	0
3	Semiannual	SS1	2	Female	20	Yes	0	2	2
3	Semiannual	SS1	2	Male	40	No	0	1	4
3	Semiannual	SS1	2	Female	16	Yes	0	1	4
3	Semiannual	SS1	2	Male	10	Yes	0	1	4
3	Semiannual	SS1	2	Female	18	Yes	0	1	4
3	Semiannual	SS1	2	Male	30	Yes	0	1	4
3	Semiannual	SS1	2	Male	14	Yes	0	1	4
3	Semiannual	SS1	2	Female	22	Yes	0	1	4
3	Semiannual	SS1	2	Male	10	Yes	0	1	4
3	Semiannual	SS1	2	Male	19	Yes	0	1	4
3	Semiannual	SS1	2	Male	8	Yes	0	2	1
3	Semiannual	SS1	2	Male	35	Yes	0	1	4
3	Semiannual	SS1	2	Male	5	Yes	0	1	4
3	Semiannual	SS1	2	Male	9	Yes	0	1	4
3	Semiannual	SS1	2	Female	15	Yes	0	1	4
3	Semiannual	SS1	2	Female	32	Yes	0	1	4
3	Semiannual	SS1	2	Female	5	Yes	0	1	4
3	Semiannual	SS1	2	Female	21	Yes	0	1	4
3	Semiannual	SS1	2	Male	29	Yes	0	1	4
3	Semiannual	SS1	2	Male	38	Yes	0	1	4
3	Semiannual	SS1	2	Female	5	Yes	0	1	4
3	Semiannual	SS1	2	Female	37	Yes	0	1	4
3	Semiannual	SS1	11	Female	5	Yes	0	1	4
3	Semiannual	SS1	2	Female	6	Yes	0	1	4
3	Semiannual	SS1	2	Female	5	Yes	0	1	4
3	Semiannual	SS1	2	Male	6	Yes	0	1	4
3	Semiannual	SS1	2	Female	10	Yes	0	1	4
3	Semiannual	SS1	2	Female	5		0	1	4
3	Semiannual	SS1	2	Male	26	Yes	0	2	1
3	Semiannual	SS1	2	Female	40	Yes	0	1	4
3	Semiannual	SS1	2	Male	42	Yes	0	1	4
3	Semiannual	SS1	2	Male	32	Yes	0	1	4
3	Semiannual	SS1	2	Male	39	Yes	0	1	4
3	Semiannual	SS1	2	Female	30	Yes	0	1	4
3	Semiannual	SS1	2	Female	45	Yes	0	1	4
3	Semiannual	SS1	11	Female	8	Yes	0	1	4
3	Semiannual	SS1	2	Female	50	No	0	1	4
3	Semiannual	SS1	2	Male	50		0	1	4
3	Semiannual	SS1	2	Female	13	Yes	0	1	4
3	Semiannual	SS1	2	Female	45	Yes	0	1	4
3	Semiannual	SS1	2	Male	18		0	1	4
3	Semiannual	SS1	2	Male	18	Yes	0	1	4
3	Semiannual	SS1	2	Male	20	No	0	1	4
3	Semiannual	SS1	2	Male	15	Yes	0	1	4
3	Semiannual	SS1	2	Female	18	Yes	0	1	4
3	Semiannual	SS1	2	Female	50	Yes	0	1	4
3	Semiannual	SS1	2	Female	17	Yes	0	1	4
3	Semiannual	SS1	2	Male	24	No	0	1	4
3	Semiannual	SS1	2	Male	35		0	2	1
3	Semiannual	SS1	2	Female	30	Yes	0	1	4
3	Semiannual	SS1	11	Male	9	Yes	0	1	4
3	Semiannual	SS1	11	Male	50	Yes	0	1	4
3	Semiannual	SS1	11	Male	9	No	0	1	4
3	Semiannual	SS1	11	Female	18	Yes	0	1	4
3	Semiannual	SS1	11	Female	33	Yes	0	2	2
3	Semiannual	SS1	11	Female	38	Yes	0	1	4
3	Semiannual	SS1	11	Female	26	Yes	0	1	4
3	Semiannual	SS1	11	Female	14	No	0	1	4
3	Semiannual	SS1	11	Female	14	No	0	1	4
3	Semiannual	SS1	11	Male	9	Yes	0	1	4
3	Semiannual	SS1	11	Male	10	No	0	1	4
3	Semiannual	SS1	11	Female	13	Yes	0	1	4
3	Semiannual	SS1	11	Male	18	Yes	0	1	4
3	Semiannual	SS1	11	Female	36	Yes	0	2	1
3	Semiannual	SS1	11	Female	35	Yes	0	2	1
3	Semiannual	SS1	11	Female	18	No	0	1	4
3	Semiannual	SS1	11	Female	20	Yes	0	2	1
3	Semiannual	SS1	11	Male	20	Yes	0	1	4
3	Semiannual	SS1	11	Male	37	Yes	0	2	1
3	Semiannual	SS1	11	Male	8	Yes	0	1	4
3	Semiannual	SS1	11	Male	40	No	0	2	1
3	Semiannual	SS1	11	Male	30	Yes	0	2	1
3	Semiannual	SS1	11	Male	40	No	0	1	4
3	Semiannual	SS1	11	Female	52	Yes	0	1	4
3	Semiannual	SS1	11	Female	20	Yes	0	1	4
3	Semiannual	SS1	11	Male	30	No	0	2	2
3	Semiannual	SS1	11	Female	7	Yes	0	1	4
3	Semiannual	SS1	11	Male	40	Yes	0	2	1
3	Semiannual	SS1	11	Female	13	Yes	0	1	4
3	Semiannual	SS1	11	Female	6	Yes	0	1	4
3	Semiannual	SS1	11	Female	27	Yes	0	2	2
3	Semiannual	SS1	11	Female	20	Yes	0	1	4
3	Semiannual	SS1	11	Male	19	Yes
3	Semiannual	SS1	11	Male	55	Yes	0	2	1
3	Semiannual	SS1	11	Female	54	Yes	0	2	1
3	Semiannual	SS1	11	Female	57	Yes	0	2	2
3	Semiannual	SS1	11	Female	30	Yes	0	1	4
3	Semiannual	SS1	11	Male	50	Yes	0	1	4
3	Semiannual	SS1	11	Female	40	Yes	0	2	1
3	Semiannual	SS1	11	Female	18	Yes	0	1	4
3	Semiannual	SS1	11	Female	10	Yes	0	1	4
3	Semiannual	SS1	11	Male	8	Yes	0	1	4
3	Semiannual	SS1	11	Female	50	No	0	1	4
3	Semiannual	SS1	11	Male	6	Yes	0	1	4
3	Semiannual	SS1	11	Male	6	Yes	0	1	4
3							0	1	4
3	Semiannual	SS1	11	Male	55	Yes	0	2	2
3	Semiannual	SS1	11	Male	23	Yes	0	2	1
3	Semiannual	SS1	11	Female	28	Yes	0	1	4
3	Semiannual	SS1	11	Male	19	Yes	0	2	1
3	Semiannual	SS1	11	Female	19	Yes	0	2	1
3	Semiannual	SS1	17	Male	10	Yes	0	2	1
3	Semiannual	SS1	17	Male	12	Yes	0	1	4
3	Semiannual	SS1	17	Male	11	Yes	0	1	4
3	Semiannual	SS1	17	Male	7	Yes	0	1	4
3	Semiannual	SS1	17	Female	14	Yes	0	1	4
3	Semiannual	SS1	17	Male	5	Yes	0	1	4
3	Semiannual	SS1	17	Female	25	Yes	0	2	1
3	Semiannual	SS1	17	Male	28	No	0	1	4
3	Semiannual	SS1	17	Male	50	Yes	0	2	1
3	Semiannual	SS1	17	Female	40	Yes	0	1	4
3	Semiannual	SS1	17	Female	18	Yes	0	1	4
3	Semiannual	SS1	17	Male	50	Yes	0	2	1
3	Semiannual	SS1	17	Female	18	Yes	0	2	1
3	Semiannual	SS1	17	Female	20	Yes	0	2	2
3	Semiannual	SS1	17	Male	57	Yes	0	1	4
3	Semiannual	SS1	17	Male	15	Yes	0	1	4
3	Semiannual	SS1	17	Male	30	No	0	1	4
3	Semiannual	SS1	17	Female	22	Yes	0	2	1
3	Semiannual	SS1	17	Female	18	Yes	0	2	1
3	Semiannual	SS1	17	Male	16	Yes	0	2	3
3	Semiannual	SS1	17	Female	40	No	0	2	1
3	Semiannual	SS1	17	Female	18	Yes	0	1	4
3	Semiannual	SS1	17	Female	16	Yes	0	1	4
3	Semiannual	SS1	17	Male	14	Yes	0	1	4
3	Semiannual	SS1	17	Female	22	Yes	0	1	4
3	Semiannual	SS1	17	Female	20	No	0	1	4
3	Semiannual	SS1	17	Female	30	Yes	0	1	4
3	Semiannual	SS1	17	Male	40	Yes	0	2	1
3	Semiannual	SS1	17	Male	11	Yes	0	2	1
3	Semiannual	SS1	17	Male	14	Yes	0	1	4
3	Semiannual	SS1	17	Female	26	Yes	0	2	1
3	Semiannual	SS1	17	Male	5	Yes	0	1	4
3	Semiannual	SS1	17	Male	16	Yes	0	1	4
3	Semiannual	SS1	17	Male	48	Yes	0	2	1
3	Semiannual	SS1	17	Female	35	Yes	0	1	4
3	Semiannual	SS1	17	Male	20	Yes	0	1	4
3	Semiannual	SS1	17	Female	18	Yes	0	2	1
3	Semiannual	SS1	17	Male	20	Yes	0	1	4
3	Semiannual	SS1	17	Male	35	Yes	0	2	1
3	Semiannual	SS1	17	Male	5	Yes	0	1	4
3	Semiannual	SS1	17	Male	18	Yes	0	1	4
3	Semiannual	SS1	17	Male	19	Yes	0	1	4
3	Semiannual	SS1	17	Male	11	Yes	0	1	4
3	Semiannual	SS1	17	Male	9	Yes	0	1	4
3	Semiannual	SS1	17	Female	6	Yes	0	1	4
3	Semiannual	SS1	17	Female	18	Yes	0	1	4
3	Semiannual	SS1	17	Female	25	No	0	2	1
3	Semiannual	SS1	17	Female	40	Yes	0	1	4
3	Semiannual	SS1	17	Female	18	Yes	0	1	4
3	Semiannual	SS1	17	Male	8	Yes	0	1	4
3	Semiannual	SS1	17	Male	40	No	0	2	1
3	Semiannual	SS1	17	Female	18	Yes	0	1	4
3	Semiannual	SS1	17	Male	14	Yes	0	1	4
3	Semiannual	SS1	17	Female	10	Yes	0	1	4
3	Semiannual	SS1	17	Male	9	Yes	0	1	4
3	Semiannual	SS1	17	Male	11	Yes	0	1	4
3	Semiannual	SS1	17	Male	13	Yes	0	1	4
3	Semiannual	SS1	17	Male	10	Yes	0	1	4
3	Semiannual	SS1	17	Male	40	Yes	0	1	4
3	Semiannual	SS1	17	Female	16	Yes	0	1	4
3	Semiannual	SS1	17	Female	18	Yes	0	1	4
3	Semiannual	SS1	17	Male	15	Yes	0	1	4
3	Semiannual	SS1	17	Male	50	Yes	0	1	4
3	Semiannual	SS1	17	Male	23	Yes	0	1	4
3	Semiannual	SS1	17	Female	36	Yes	0	2	2
3	Semiannual	SS1	17	Male	13	Yes	0	1	4
3	Semiannual	SS1	17	Male	14	Yes	0	1	4
3	Semiannual	SS1	17	Male	16	Yes	0	1	4
3	Semiannual	SS1	17	Female	30	Yes	0	2	1
3	Semiannual	SS1	17	Female	18	Yes	0	2	1
3	Semiannual	SS1	17	Male	20	Yes	0	1	4
3	Semiannual	SS1	17	Male	45	Yes	0	2	1
3	Semiannual	SS1	17	Female	18	Yes	0	1	4
3	Semiannual	SS1	17	Female	18	Yes	0	1	4
3	Semiannual	SS1	17	Male	5	Yes	0	1	4
3	Semiannual	SS1	17	Male	9	Yes	0	1	4
3	Semiannual	SS1	17	Female	20	Yes	0	2	1
3	Semiannual	SS1	17	Male	10	Yes	0	1	4
3	Semiannual	SS1	17	Male	11	Yes	0	1	4
3	Semiannual	SS1	17	Male	12	Yes	0	1	4
3	Semiannual	SS1	17	Male	12	Yes	0	1	4
3	Semiannual	SS1	17	Female	10	Yes	0	1	4
3	Semiannual	SS1	17	Male	12	No	0	1	4
3	Semiannual	SS1	17	Female	8	Yes	0	1	4
3	Semiannual	SS1	17	Male	5	Yes	0	1	4
3	Semiannual	SS1	17	Male	7	Yes	0	2	1
3	Semiannual	SS1	17	Female	9	Yes	0	1	4
3	Semiannual	SS1	17	Male	35	Yes	0	1	4
3	Semiannual	SS1	17	Female	7	Yes	0	1	4
3	Semiannual	SS1	17	Male	10	Yes	0	1	4
3	Semiannual	SS1	17	Female	20	Yes	0	2	1
3	Semiannual	SS1	17	Male	40	Yes	0	2	1
3	Semiannual	SS1	17	Female	40	Yes	0	1	4
3	Semiannual	SS1	17	Male	17	Yes	0	1	4
3	Semiannual	SS1	17	Female	6	Yes
3	Semiannual	SS1	17	Male	18	Yes	0	1	4
3	Semiannual	SS1	17	Male	19	Yes	0	2	1
3	Semiannual	SS1	17	Female	25	Yes	0	1	4
3	Semiannual	SS1	17	Female	20	Yes	0	1	4
3	Semiannual	SS1	17	Female	9	Yes	0	1	4
3	Semiannual	SS1	17	Female	17	Yes	0	1	4
3	Semiannual	SS1	17	Female	22	Yes	0	2	2
3	Semiannual	SS1	17	Male	25	Yes	0	1	4
3	Semiannual	SS1	17	Male	6	Yes	0	1	4
3	Semiannual	SS1	17	Female	40		0	2	1
3	Semiannual	SS1	17	Female	5	Yes	0	1	4
3	Semiannual	SS1	17	Male	45	Yes
3	Semiannual	SS1	17	Male	26	No
3	Semiannual	SS1	17	Female	26	Yes	0	2	1
3	Semiannual	SS1	17	Female	5	Yes	0	1	4
3	Semiannual	SS1	17	Male	36	Yes	0	2	2
3	Semiannual	SS1	17	Female	40	Yes	0	2	1
3	Semiannual	SS1	17	Female	12	Yes	0	1	4
3	Semiannual	SS1	17	Female	25	Yes	0	2	2
3	Semiannual	SS1	17	Female	32	Yes	0	2	1
3	Semiannual	SS1	17	Female	42	Yes	0	1	4
3	Semiannual	SS1	17	Male	37	Yes	0	2	1
3	Semiannual	SS1	17	Male	6	Yes	0	1	4
3	Semiannual	SS1	17	Male	5	Yes	0	1	4
3	Semiannual	SS1	17	Male	7	Yes	0	1	4
3	Semiannual	SS1	17	Female	16	Yes	0	2	1
3	Semiannual	SS1	17	Female	14	Yes	0	1	4
3	Semiannual	SS1	17	Male	30	Yes	0	2	1
3	Semiannual	SS1	17	Female	38	Yes	0	2	1
3	Semiannual	SS1	17	Male	40	Yes	0	2	1
3	Semiannual	SS1	17	Female	25	Yes	0	2	1
3	Semiannual	SS1	17	Female	40	Yes	0	1	4
3	Semiannual	SS1	17	Male	6	Yes	0	1	4
3	Semiannual	SS1	17	Male	38	Yes	0	1	4
3	Semiannual	SS1	17	Male	5	Yes	0	2	1
3	Semiannual	SS1	17	Female	24	Yes	0	1	4
3	Semiannual	SS1	20	Male	24	Yes	0	2	2
3	Semiannual	SS1	20	Female	30	Yes	0	2	1
3	Semiannual	SS1	20	Female	28	Yes	0	1	4
3	Semiannual	SS1	20	Male	13	No	0	1	4
3	Semiannual	SS1	20	Female	29	Yes	0	2	2
3	Semiannual	SS1	20	Female	48	Yes	0	1	4
3	Semiannual	SS1	20	Female	14	Yes	0	1	4
3	Semiannual	SS1	20	Male	49	Yes	0	2	1
3	Semiannual	SS1	20	Male	34	Yes	0	1	4
3	Semiannual	SS1	20	Female	10	Yes	0	1	4
3	Semiannual	SS1	20	Male	60	Yes	0	2	2
3	Semiannual	SS1	20	Male	29	Yes	0	1	4
3	Semiannual	SS1	20	Male	5	Yes
3	Semiannual	SS1	20	Female	30	Yes	0	1	4
3	Semiannual	SS1	20	Male	5	Yes	0	1	4
3	Semiannual	SS1	20	Male	30	No	0	2	3
3	Semiannual	SS1	20	Female	7	Yes	0	1	4
3	Semiannual	SS1	20	Female	12	Yes	0	1	4
3	Semiannual	SS1	20	Male	31	Yes	0	2	1
3	Semiannual	SS1	20	Female	8	Yes	0	1	4
3	Semiannual	SS1	20	Female	16	Yes	0	1	4
3	Semiannual	SS1	20	Male	46	Yes	0	2	2
3	Semiannual	SS1	20	Female	36	Yes	0	1	4
3	Semiannual	SS1	20	Male	16	Yes	0	1	4
3	Semiannual	SS1	20	Male	11	Yes	0	1	4
3	Semiannual	SS1	20	Male	10	Yes	0	1	4
3	Semiannual	SS1	20	Male	20	Yes	0	2	2
3	Semiannual	SS1	20	Female	13	Yes	0	2	2
3	Semiannual	SS1	20	Female	14	No	0	1	4
3	Semiannual	SS1	20	Female	19	Yes	0	2	1
3	Semiannual	SS1	20	Female	18	Yes	0	1	4
3	Semiannual	SS1	20	Female	18	Yes	0	1	4
3	Semiannual	SS1	20	Female	48	Yes	0	1	4
3	Semiannual	SS1	20	Male	13	Yes	0	1	4
3	Semiannual	SS1	20	Male	15	Yes	0	1	4
3	Semiannual	SS1	20	Male	7	Yes	0	1	4
3	Semiannual	SS1	20	Female	22	Yes	0	2	1
3	Semiannual	SS1	20	Male	11	Yes	0	1	4
3	Semiannual	SS1	20	Male	50	Yes	0	2	2
3	Semiannual	SS1	20	Female	34	Yes	0	1	4
3	Semiannual	SS1	20	Male	10	Yes	0	1	4
3	Semiannual	SS1	20	Male	62	No	0	2	1
3	Semiannual	SS1	20	Female	51	Yes	0	1	4
3	Semiannual	SS1	20	Female	38	Yes	0	2	1
3	Semiannual	SS1	20	Male	40	Yes	0	2	2
3	Semiannual	SS1	20	Male	22	Yes	0	2	2
3	Semiannual	SS1	20	Male	12	Yes	0	1	4
3	Semiannual	SS1	20	Female	8	Yes	0	1	4
3	Semiannual	SS1	20	Male	8	Yes	0	1	4
3	Semiannual	SS1	20	Male	26	Yes	0	2	2
3	Semiannual	SS1	20	Male	20	Yes	0	2	2
3	Semiannual	SS1	20	Male	32	Yes	0	1	4
3	Semiannual	SS1	20	Male	18	Yes	0	1	4
3	Semiannual	SS1	20	Male	18	No	0	1	4
3	Semiannual	SS1	20	Female	15	Yes	0	1	4
3	Semiannual	SS1	20	Male	25	Yes	0	1	4
3	Semiannual	SS1	20	Female	50	Yes	0	2	2
3	Semiannual	SS1	20	Male	29	Yes	0	1	4
3	Semiannual	SS1	20	Male	25	Yes	0	2	1
3	Semiannual	SS1	20	Male	10	Yes	0	1	4
3	Semiannual	SS1	20	Female	16	Yes	0	1	4
3	Semiannual	SS1	20	Male	50	No	0	1	4
3	Semiannual	SS1	20	Female	24	Yes	0	1	4
3	Semiannual	SS1	20	Male	10	Yes	0	1	4
3	Semiannual	SS1	20	Male	25	Yes	0	2	1
3	Semiannual	SS1	20	Female	5	Yes	0	1	4
3	Semiannual	SS1	20	Female	21	Yes	0	1	4
3	Semiannual	SS1	20	Female	17	Yes	0	1	4
3	Semiannual	SS1	20	Female	21	Yes	0	2	1
3	Semiannual	SS1	20	Male	35	No	0	2	2
3	Semiannual	SS1	20	Male	20	No	0	1	4
3	Semiannual	SS1	20	Male	20	Yes	0	2	1
3	Semiannual	SS1	20	Female	6	Yes	0	1	4
3	Semiannual	SS1	20	Female	6	Yes	0	1	4
3	Semiannual	SS1	17	Female	13	Yes	0	2	2
3	Semiannual	SS1	17	Male	6	Yes	0	1	4
3	Semiannual	SS1	17	Female	40	No	0	1	4
3	Semiannual	SS1	17	Male	15	Yes	0	1	4
3	Semiannual	SS1	17	Female	11	Yes	0	1	4
3	Semiannual	SS1	17	Female	7	Yes	0	1	4
3	Semiannual	SS1	17	Female	20	Yes	0	1	4
3	Semiannual	SS1	17	Female	30	Yes	0	1	4
3	Semiannual	SS1	17	Female	11	Yes	0	1	4
3	Semiannual	SS1	17	Male	5	Yes	0	1	4
3	Semiannual	SS1	2	Male	22	No	0	1	4
3	Semiannual	SS1	17	Male	37	Yes	0	2	1
3	Semiannual	SS1	17	Female	47	Yes	0	2	2
3	Semiannual	SS1	17	Female	7	Yes	0	1	4
3	Semiannual	SS1	17	Male	24	Yes	0	1	4
3	Semiannual	SS1	17	Female	30	Yes	0	2	3
3	Semiannual	SS1	17	Female	26	Yes	0	1	4
3	Semiannual	SS1	2	Male	20	Yes	0	1	4
3	Semiannual	SS1	2	Male	60	Yes	0	1	4
3	Semiannual	SS1	2	Male	38	Yes	0	1	4
3	Semiannual	SS1	2	Male	5	Yes	0	1	4
3	Semiannual	SS1	2	Female	6	Yes	0	1	4
3	Semiannual	SS1	2	Male	30	Yes	0	1	4
3	Semiannual	SS1	2	Male	5	Yes	0	1	4
3	Semiannual	SS1	2	Female	5	Yes	0	1	4
3	Semiannual	SS1	2	Male	37	Yes	0	1	4
3	Semiannual	SS1	2	Male	5	Yes	0	1	4
3	Semiannual	SS1	2	Female	35	Yes	0	1	4
3	Semiannual	SS1	2	Female	8	Yes	0	1	4
3	Semiannual	SS1	2	Male	9	Yes	0	1	4
3	Semiannual	SS1	2	Female	7	Yes	0	1	4
3	Semiannual	SS1	2	Female	14		0	1	4
3	Semiannual	SS1	2	Female	5	Yes	0	1	4
3	Semiannual	SS1	2	Female	6	Yes	0	1	4
3	Semiannual	SS1	2	Female	18	Yes	0	1	4
3	Semiannual	SS1	2	Female	28	Yes	0	1	4
3	Semiannual	SS1	2	Female	25	Yes	0	2	1
3	Semiannual	SS1	2	Female	14	Yes	0	1	4
3	Semiannual	SS1	2	Female	33	Yes	0	1	4
3	Semiannual	SS1	2	Female	14	No	0	1	4
3	Semiannual	SS1	2	Female	20	Yes	0	1	4
3	Semiannual	SS1	2	Male	45	Yes	0	1	4
3	Semiannual	SS1	2	Female	30	Yes	0	1	4
3	Semiannual	SS1	2	Male	50		0	2	1
3	Semiannual	SS1	2	Male	8	Yes	0	1	4
3	Semiannual	SS1	2	Male	30	Yes	0	1	4
3	Semiannual	SS1	2	Female	7	Yes	0	1	4
3	Semiannual	SS1	2	Female	5	Yes	0
3	Semiannual	SS1	2	Female	49	Yes	0	1	4
3	Semiannual	SS1	2	Female	45	Yes	0	1	4
3	Semiannual	SS1	2	Female	70	No	0	1	4
3	Semiannual	SS1	2	Male	35	Yes	0	2	2
3	Semiannual	SS1	2	Female	45	Yes	0	2	2
3	Semiannual	SS1	2	Female	20	Yes	0	1	4
3	Semiannual	SS1	2	Female	22	Yes	0	2	2
3	Semiannual	SS1	2	Male	30	Yes	0	1	4
3	Semiannual	SS1	2	Female	25	Yes	0	1	4
3	Semiannual	SS1	2	Female	25	Yes	0	1	4
3	Semiannual	SS1	2	Male	20	No	0	1	4
3	Semiannual	SS1	17	Female	10		0	1	4
3	Semiannual	SS1	17	Female	23	Yes	0	1	4
3	Semiannual	SS4	7	Male	48	Yes	0	2	1
3	Semiannual	SS1	17	Female	48	Yes	0	2	1
3	Semiannual	SS1	17	Male	35	Yes	0	1	4
3	Semiannual	SS1	17	Male	13	Yes	0	1	4
3	Semiannual	SS1	17	Male	15	Yes	0	1	4
3	Semiannual	SS1	17	Female	37	Yes	0	1	4
3	Semiannual	SS1	17	Female	20	Yes	0	2	1
3	Semiannual	SS1	17	Female	18	Yes	0	2	1
3	Semiannual	SS4	7	Male	12		0	2	1
3	Semiannual	SS4	7	Male	8	Yes	0	1	4
3	Semiannual	SS4	7	Female	12	Yes	0	1	4
3	Semiannual	SS4	7	Female	6	Yes	0	2	1
3	Semiannual	SS4	7	Female	40	Yes	0	3	4
3	Semiannual	SS4	7	Male	38	Yes	0	2	1
3	Semiannual	SS4	7	Female	5	Yes	0	1	4
3	Semiannual	SS4	7	Female	5	Yes	0	1	4
3	Semiannual	SS4	7	Male	23	Yes	0	1	4
3	Semiannual	SS4	7	Male	50	Yes	0	2	2
3	Semiannual	SS4	7	Female	28	Yes	0	2	2
3	Semiannual	SS4	7	Female	20	Yes	0	1	4
3	Semiannual	SS4	7	Female	17	Yes	0	2	2
3	Semiannual	SS4	7	Female	19	Yes	0	2	2
3	Semiannual	SS4	7	Female	21	Yes	0	1	4
3	Semiannual	SS4	7	Female	19	Yes	0	2	1
3	Semiannual	SS4	7	Male	15	Yes	0	1	4
3	Semiannual	SS4	7	Female	37	Yes	0	2	1
3	Semiannual	SS4	7	Female	15	Yes	0	2	1
3	Semiannual	SS4	7	Female	6	Yes	0	2	2
3	Semiannual	SS4	7	Female	34	Yes	0	2	2
3	Semiannual	SS4	7	Male	16	Yes	0	2	2
3	Semiannual	SS4	7	Female	5	Yes	0	1	4
3	Semiannual	SS3	8	Male	6	Yes	0	1	4
3	Semiannual	SS4	7	Male	16	Yes	0	1	4
3	Semiannual	SS4	7	Female	11		0	1	4
3	Semiannual	SS4	7	Female	19	Yes	0	1	4
3	Semiannual	SS4	7	Male	20	Yes	0	2	3
3	Semiannual	SS4	7	Male	17	Yes	0	2	2
3	Semiannual	SS4	7	Female	18	Yes	0	2	2
3	Semiannual	SS4	7	Female	21	Yes	0	2	1
3	Semiannual	SS4	7	Female	48	Yes	0	2	2
3	Semiannual	SS4	7	Female	11	Yes	0	1	4
3	Semiannual	SS4	7	Male	11	Yes	0	1	4
3	Semiannual	SS4	7	Male	11	Yes	0	1	4
3	Semiannual	SS4	7	Male	8	Yes	0	1	4
3	Semiannual	SS4	7	Male	18	Yes	0	1	4
3	Semiannual	SS4	7	Male	17	Yes	0
3	Semiannual	SS4	7	Male	9	Yes	0	1	4
3	Semiannual	SS4	7	Male	11	Yes	0	1	4
3	Semiannual	SS4	7	Female	16	Yes	0	1	4
3	Semiannual	SS4	7	Female	18	Yes	0	1	4
3	Semiannual	SS4	7	Female	18	Yes	0	2	2
3	Semiannual	SS4	7	Male	16		0	1	4
3	Semiannual	SS4	7	Male	20	Yes	0	2	2
3	Semiannual	SS4	7	Male	19	Yes	0	1	4
3	Semiannual	SS4	7	Female	21	Yes	0	1	4
3	Semiannual	SS4	7	Female	18	Yes	0	1	4
3	Semiannual	SS4	7	Female	28	Yes	0	2	2
3	Semiannual	SS4	7	Female	40	No	0	1	4
3	Semiannual	SS4	7	Female	50	Yes	0	2	1
3	Semiannual	SS4	7	Male	20	No	0	2	1
3	Semiannual	SS4	7	Female	16	Yes	0	1	4
3	Semiannual	SS4	7	Male	19	Yes	0	1	4
3	Semiannual	SS4	7	Female	10		0	1	4
3	Semiannual	SS4	7	Male	17	Yes	0	2	2
3	Semiannual	SS4	7	Male	17	Yes	0	1	4
3	Semiannual	SS4	7	Female	38	Yes	0	1	4
3	Semiannual	SS4	7	Male	8	Yes	0	1	4
3	Semiannual	SS4	7	Female	38	Yes	0	1	4
3	Semiannual	SS4	7	Male	17	Yes	0	1	4
3	Semiannual	SS4	7	Male	23	Yes	0	2	1
3	Semiannual	SS4	7	Female	8	Yes
3	Semiannual	SS4	7	Male	39	Yes	0	1	4
3	Semiannual	SS4	7	Female	18	Yes	0	2	1
3	Semiannual	SS4	7	Female	18	Yes	0	1	4
3	Semiannual	SS4	7	Female	25	Yes	0	1	4
3	Semiannual	SS4	7	Female	11	Yes	0	1	4
3	Semiannual	SS4	7	Male	7	Yes	0	1	4
3	Semiannual	SS4	7	Female	11	Yes	0	1	4
3	Semiannual	SS4	7	Male	49	No	0	2	2
3	Semiannual	SS4	7	Male	12	Yes	0	1	4
3	Semiannual	SS4	7	Male	41	Yes	0	2	2
3	Semiannual	SS4	7	Male	38	Yes	0	2	2
3	Semiannual	SS4	7	Male	62	Yes	0	2	2
3	Semiannual	SS4	7	Male	12	Yes	0	1	4
3	Semiannual	SS4	7	Male	11	Yes	0	1	4
3	Semiannual	SS4	7	Male	10	Yes	0	1	4
3	Semiannual	SS4	7	Female	30	Yes	0	1	4
3	Semiannual	SS4	7	Female	38	Yes	0	1	4
3	Semiannual	SS4	7	Female	26	Yes	0	1	4
3	Semiannual	SS4	7	Male	20	Yes	0	1	4
3	Semiannual	SS4	7	Male	28	Yes	0	1	4
3	Semiannual	SS4	7	Male	50	Yes	0	2	2
3	Semiannual	SS4	7	Male	27	Yes	0	2	2
3	Semiannual	SS4	7	Male	38	Yes	0	2	2
3	Semiannual	SS4	7	Male	32	Yes	0	1	4
3	Semiannual	SS4	7	Female	8	Yes	0	1	4
3	Semiannual	SS4	7	Male	12	No	0	1	4
3	Semiannual	SS4	7	Male	6	Yes
3	Semiannual	SS4	7	Female	42	Yes	0	2	2
3	Semiannual	SS4	7	Male	49	No	0	1	4
3	Semiannual	SS4	7	Female	40	Yes	0	1	4
3	Semiannual	SS4	7	Female	7	Yes	0	1	4
3	Semiannual	SS4	7	Female	17	Yes	0	1	4
3	Semiannual	SS4	7	Male	60	No	0	2	2
3	Semiannual	SS4	7	Male	11	Yes	0	1	4
3	Semiannual	SS4	7	Female	13	Yes	0	1	4
3	Semiannual	SS4	7	Female	28	Yes	0	2	2
3	Semiannual	SS4	7	Male	18	No	0	1	4
3	Semiannual	SS4	7	Female	30	Yes	0	2	2
3	Semiannual	SS4	7	Female	24	Yes	0	2	1
3	Semiannual	SS4	7	Female	47	Yes	0	2	3
3	Semiannual	SS4	7	Male	26	No	0	2	2
3	Semiannual	SS4	7	Male	16	Yes	0	2	1
3	Semiannual	SS4	7	Male	10	Yes	0	1	4
3	Semiannual	SS4	7	Female	40	Yes	0	2	2
3	Semiannual	SS4	7	Female	36	Yes	0	1	4
3	Semiannual	SS4	7	Female	26	Yes	0	1	4
3	Semiannual	SS4	7	Male	12	Yes	0	2	1
3	Semiannual	SS4	7	Female	48	Yes	0	1	4
3	Semiannual	SS4	7	Male	6	Yes	0	1	4
3	Semiannual	SS4	7	Female	14	Yes	0	2	2
3	Semiannual	SS4	7	Male	11	Yes	0	2	1
3	Semiannual	SS4	7	Male	11	Yes	0	2	1
3	Semiannual	SS4	7	Male	7	Yes	0	1	4
3	Semiannual	SS4	7	Male	18	Yes	0	2	2
3	Semiannual	SS4	7	Female	18	Yes	0	1	4
3	Semiannual	SS4	7	Male	8	Yes	0	2	1
3	Semiannual	SS4	7	Male	15	Yes	0	2	1
3							0	2	1
3	Semiannual	SS4	7	Female	12	Yes	0	2	1
3	Semiannual	SS4	7	Male	17	Yes	0	2	2
3	Semiannual	SS4	7	Female	16	Yes	0	1	4
3	Semiannual	SS4	7	Female	13	Yes	0	1	4
3	Semiannual	SS4	7	Female	60	Yes	0	2	1
3	Semiannual	SS4	7	Female	16	Yes	0	1	4
3	Semiannual	SS4	7	Female	22	Yes	0	1	4
3	Semiannual	SS4	7	Male	60	No	0	2	2
3	Semiannual	SS4	7	Female	40	Yes	0	2	3
3	Semiannual	SS4	7	Female	30	Yes	0	1	4
3	Semiannual	SS4	7	Female	10	Yes	0	1	4
3	Semiannual	SS4	7	Male	11	Yes	0	1	4
3	Semiannual	SS4	7	Male	11	Yes	0	2	1
3	Semiannual	SS4	7	Female	30	Yes	0	2	1
3	Semiannual	SS4	7	Female	40	Yes	0	2	3
3	Semiannual	SS4	7	Male	9	Yes	0	2	3
3	Semiannual	SS4	7	Male	12	Yes	0	1	4
3	Semiannual	SS4	7	Male	20	No	0	1	4
3	Semiannual	SS4	7	Female	14	Yes	0	1	4
3	Semiannual	SS4	7	Male	12	Yes	0	1	4
3	Semiannual	SS4	7	Male	12	Yes	0	2	1
3	Semiannual	SS4	7	Female	36	No	0	2	2
3	Semiannual	SS4	7	Male	12	No	0	2	3
3	Semiannual	SS4	7	Female	29	Yes	0	2	3
3	Semiannual	SS4	7	Male	13	Yes	0	2	3
3	Semiannual	SS4	7	Female	27	Yes	0	1	4
3	Semiannual	SS4	7	Female	38	Yes	0	1	4
3	Semiannual	SS4	7	Male	42	No	0	2	3
3	Semiannual	SS4	7	Female	10	Yes	0	1	4
3	Semiannual	SS4	7	Female	6	Yes	0	1	4
3	Semiannual	SS4	7	Female	19	Yes	0	1	4
3	Semiannual	SS4	7	Female	6	Yes	0	1	4
3	Semiannual	SS4	7	Female	18	Yes	0	1	4
3	Semiannual	SS4	7	Female	30	Yes	0	2	1
3	Semiannual	SS4	7	Female	37	Yes	0	1	4
3	Semiannual	SS4	7	Male	18	Yes	0	2	2
3	Semiannual	SS4	7	Male	12	No	0	2	3
3	Semiannual	SS4	7	Female	14	Yes	0	2	3
3	Semiannual	SS4	7	Male	13	No	0	2	1
3	Semiannual	SS4	7	Female	15	Yes	0	2	2
3	Semiannual	SS4	7	Female	18	Yes	0	1	4
3	Semiannual	SS4	7	Male	16	Yes	0	2	3
3	Semiannual	SS4	7	Male	9	Yes	0	2	3
3	Semiannual	SS4	7	Female	13	Yes	0	1	4
3	Semiannual	SS4	7	Male	19	Yes	0	2	2
3	Semiannual	SS4	7	Female	15	Yes	0	1	4
3	Semiannual	SS4	7	Female	18	Yes	0	2	2
3	Semiannual	SS4	7	Female	11	Yes	0	1	4
3	Semiannual	SS4	7	Female	29	Yes	0	2	1
3	Semiannual	SS4	7	Female	18	Yes	0	1	4
3	Semiannual	SS4	7	Female	10	Yes	0	1	4
3	Semiannual	SS4	7	Female	9	Yes	0	1	4
3	Semiannual	SS4	7	Male	30	Yes	0	2	2
3	Semiannual	SS4	7	Male	38	Yes	0	2	1
3	Semiannual	SS4	7	Male	18	Yes	0	2	1
3	Semiannual	SS4	7	Female	32	Yes	0	2	2
3	Semiannual	SS4	7	Female	6	Yes	0	1	4
3	Semiannual	SS4	7	Female	33	Yes	0	2	1
3	Semiannual	SS4	7	Female	34	Yes	0	2	1
3	Semiannual	SS4	7	Female	38	Yes	0	2	1
3	Semiannual	SS4	7	Female	30	Yes	0	1	4
3	Semiannual	SS4	7	Female	7	Yes	0	1	4
3	Semiannual	SS4	7	Male	18	Yes	0	2	1
3	Semiannual	SS4	7	Female	34	Yes	0	1	4
3	Semiannual	SS4	7	Female	60	Yes	0	2	1
3	Semiannual	SS4	7	Male	60	Yes	0	2	1
3	Semiannual	SS4	7	Female	18	Yes	0	2	1
3	Semiannual	SS4	7	Female	60	Yes	0	2	2
3	Semiannual	SS4	7	Male	35	Yes	0	2	1
3	Semiannual	SS4	7	Female	12	Yes	0	1	4
3	Semiannual	SS4	7	Male	6	Yes	0	2	1
3	Semiannual	SS4	7	Male	30	Yes	0	2	2
3	Semiannual	SS4	7	Female	18	Yes	0	1	4
3	Semiannual	SS4	7	Female	30	Yes	0	2	1
3	Semiannual	SS4	7	Female	11	Yes	0	2	1
3	Semiannual	SS4	7	Female	11	Yes	0	1	4
3	Semiannual	SS4	7	Male	8	Yes	0
3	Semiannual	SS4	7	Male	32	Yes	0	2	1
3	Semiannual	SS4	7	Female	37	Yes	0	2	1
3	Semiannual	SS4	7	Male	16	Yes	0	2	1
3	Semiannual	SS4	7	Male	9	Yes	0	1	4
3	Semiannual	SS4	7	Male	13	Yes	0	2	2
3	Semiannual	SS4	7	Male	11	Yes	0	2	1
3	Semiannual	SS4	7	Female	6	Yes	0	1	4
3	Semiannual	SS4	7	Male	60	No	0	1	4
3	Semiannual	SS4	7	Male	40	Yes	0	2	2
3	Semiannual	SS4	7	Female	38	Yes	0	2	1
3	Semiannual	SS4	7	Female	58	No	0	2	1
3	Semiannual	SS4	7	Female	60	No	0	1	4
3	Semiannual	SS4	7	Male	25	No	0	2	1
3	Semiannual	SS4	7	Female	38	Yes	0	2	3
3	Semiannual	SS4	7	Female	48	Yes	0	1	4
3	Semiannual	SS4	7	Male	5	Yes	0	1	4
3	Semiannual	SS4	7	Female	29	Yes	0	1	4
3	Semiannual	SS4	7	Female	18	Yes	0	1	4
3	Semiannual	SS4	7	Female	40	Yes	0	2	2
3	Semiannual	SS4	7	Female	15	Yes	0	1	4
3	Semiannual	SS4	7	Male	10	Yes	0	2	1
3	Semiannual	SS4	7	Female	13	Yes	0	1	4
3	Semiannual	SS4	7	Male	43	Yes	0	1	4
3	Semiannual	SS4	7	Male	13	Yes	0	1	4
3	Semiannual	SS4	7	Male	13	No	0	1	4
3	Semiannual	SS4	7	Male	14	Yes	0	2	1
3	Semiannual	SS4	7	Female	40	Yes	0	2	1
3	Semiannual	SS4	7	Female	39	Yes	0	2	3
3	Semiannual	SS4	7	Male	6	No	0	1	4
3	Semiannual	SS4	7	Male	7	Yes	0	1	4
3	Semiannual	SS4	7	Female	34	Yes	0	2	3
3	Semiannual	SS4	7	Male	48	Yes	0	2	3
3	Semiannual	SS4	7	Female	10	Yes	0	2	2
3	Semiannual	SS4	7	Female	56	Yes	0	2	1
3	Semiannual	SS4	7	Male	38	Yes	0	2	1
3	Semiannual	SS4	7	Male	18	Yes	0	2	2
3	Semiannual	SS4	7	Male	22	Yes	0
3	Semiannual	SS4	7	Male	40	Yes	0	2	3
3	Semiannual	SS4	7	Male	7	Yes	0	1	4
3	Semiannual	SS4	7	Female	28	Yes	0	1	4
3	Semiannual	SS4	7	Male	10	Yes	0	1	4
3	Semiannual	SS4	7	Female	9	Yes	0	2	1
3	Semiannual	SS4	7	Male	24	Yes	0	2	2
3	Semiannual	SS4	7	Male	25	No	0	2	3
3	Semiannual	SS4	7	Male	27	Yes	0	2	1
3	Semiannual	SS4	7	Male	54	No	0	2	2
3	Semiannual	SS4	3	Male	10	Yes	0	1	4
3	Semiannual	SS4	3	Female	13	Yes	0	1	4
3	Semiannual	SS4	3	Female	16	Yes	0	2	1
3	Semiannual	SS4	3	Female	50	No	0	2	1
3	Semiannual	SS4	3	Female	40	No	0	1	4
3	Semiannual	SS4	3	Female	20	Yes	0	1	4
3	Semiannual	SS4	3	Male	58	Yes	0	2	2
3	Semiannual	SS4	3	Male	13	Yes	0	1	4
3	Semiannual	SS4	3	Female	35	Yes	0	1	4
3	Semiannual	SS4	3	Male	20	Yes	0	1	4
3	Semiannual	SS4	3	Male	22		0	2	1
3	Semiannual	SS4	3	Male	36	Yes	0	1	4
3	Semiannual	SS4	3	Male	18	Yes	0	1	4
3	Semiannual	SS4	3	Male	14	Yes	0	2	1
3	Semiannual	SS4	3	Female	18	Yes	0	2	1
3	Semiannual	SS4	3	Female	34	Yes	0	2	1
3	Semiannual	SS4	3	Female	16	Yes	0	2	2
3	Semiannual	SS4	3	Female	15	Yes	0	2	2
3	Semiannual	SS4	3	Female	15		0	2	2
3	Semiannual	SS4	3	Female	18	Yes	0	2	2
3	Semiannual	SS4	3	Female	32	Yes	0	1	4
3	Semiannual	SS4	3	Female	16	Yes	0	1	4
3	Semiannual	SS4	3	Female	18	Yes	0	1	4
3	Semiannual	SS4	3	Female	32	Yes	0	1	4
3	Semiannual	SS4	3	Male	23	No	0	2	2
3	Semiannual	SS4	3	Male	25	Yes	0	2	3
3	Semiannual	SS4	3	Male	22	Yes	0	2	1
3	Semiannual	SS4	3	Female	23	Yes	0	2	3
3	Semiannual	SS4	3	Female	50	No	0	2	1
3	Semiannual	SS4	3	Female	15	Yes	0	1	4
3	Semiannual	SS4	3	Female	55	Yes	0	2	1
3	Semiannual	SS4	3	Male	11	Yes	0	1	4
3	Semiannual	SS4	3	Female	13	Yes	0	1	4
3	Semiannual	SS4	3	Female	21	Yes	0	2	3
3	Semiannual	SS4	3	Female	49	Yes	0	2	3
3	Semiannual	SS4	3	Female	50	Yes	0	2	2
3	Semiannual	SS4	3	Female	15	Yes	0	2	2
3	Semiannual	SS4	3	Female	21	Yes	0	2	3
3	Semiannual	SS4	3	Male	17	Yes	0	1	4
3	Semiannual	SS4	3	Female	24	Yes	0	1	4
3	Semiannual	SS4	3	Male	31	Yes	0	2	1
3	Semiannual	SS4	3	Female	26	Yes
3	Semiannual	SS4	3	Male	20	Yes	0	2	2
3	Semiannual	SS4	3	Female	23	Yes	0	1	4
3	Semiannual	SS4	3	Female	23	Yes	23	2	3
3	Semiannual	SS4	3	Female	22	Yes	0	2	2
3	Semiannual	SS4	3	Male	28	Yes	0	2	3
3	Semiannual	SS4	3	Female	15	Yes	0	1	4
3	Semiannual	SS4	3	Female	12	Yes	0	2	1
3	Semiannual	SS4	3	Female	21	Yes	0	2	3
3	Semiannual	SS4	3	Female	11	Yes	0	1	4
3	Semiannual	SS4	3	Female	7	Yes	0	1	4
3	Semiannual	SS4	3	Female	40	Yes	0	2	2
3	Semiannual	SS4	3	Male	19	Yes	3	2	3
3	Semiannual	SS4	3	Female	13	Yes	0	2	1
3	Semiannual	SS4	3	Female	12	Yes	0	1	4
3	Semiannual	SS4	3	Male	50	Yes	0	2	2
3	Semiannual	SS4	3	Male	10	Yes	0	2	1
3	Semiannual	SS4	3	Male	9	Yes	0	2	1
3	Semiannual	SS4	3	Male	11	Yes	0	1	4
3	Semiannual	SS4	3	Male	10	Yes	0	1	4
3	Semiannual	SS4	3	Male	38	No	0	2	3
3	Semiannual	SS4	3	Male	35	Yes	0	2	2
3	Semiannual	SS4	3	Female	55	Yes	0	2	2
3	Semiannual	SS4	3	Female	20	Yes	0	2	3
3	Semiannual	SS4	3	Male	27	Yes	0	2	3
3	Semiannual	SS4	3	Female	21	Yes	0	2	3
3	Semiannual	SS4	3	Male	11	Yes	0	1	4
3	Semiannual	SS4	3	Male	18	Yes	0	2	2
3	Semiannual	SS4	3	Male	19	Yes	0	2	2
3	Semiannual	SS4	3	Male	30	Yes	0	1	4
3	Semiannual	SS4	3	Male	15	Yes	0	2	1
3	Semiannual	SS4	3	Male	13	Yes	0	1	4
3	Semiannual	SS4	3	Female	50	Yes	0	2	1
3	Semiannual	SS4	5	Female	12	Yes	0	1	4
3	Semiannual	SS4	5	Male	10	Yes	0	1	4
3	Semiannual	SS4	5	Male	10	Yes	0	1	4
3	Semiannual	SS4	5	Female	12	Yes	0	1	4
3	Semiannual	SS4	5	Female	8	No	0	1	4
3	Semiannual	SS4	5	Male	10	Yes	0	1	4
3	Semiannual	SS4	5	Female	10	Yes	0	1	4
3	Semiannual	SS4	5	Female	25	Yes	0	2	1
3	Semiannual	SS4	5	Female	28	Yes	0	1	4
3	Semiannual	SS4	5	Female	12	Yes	0	1	4
3	Semiannual	SS4	5	Female	18	Yes	0	1	4
3	Semiannual	SS4	5	Male	16	Yes	0	1	4
3	Semiannual	SS4	5	Male	16	Yes	0	2	1
3	Semiannual	SS4	5	Female	17	Yes	0	1	4
3	Semiannual	SS4	5	Female	22	Yes	0	2	1
3	Semiannual	SS4	5	Male	7	Yes	0	1	4
3	Semiannual	SS4	5	Male	37	Yes	0	2	1
3	Semiannual	SS4	5	Female	34	Yes	0	1	4
3	Semiannual	SS4	5	Female	10		0	1	4
3	Semiannual	SS4	5	Female	7	Yes	0	1	4
3	Semiannual	SS4	5	Female	38	Yes	0	1	4
3	Semiannual	SS4	5	Female	10	Yes	0	1	4
3	Semiannual	SS4	5	Female	34	Yes	0	2	1
3	Semiannual	SS4	5	Female	7	Yes	0	1	4
3	Semiannual	SS4	5	Female	5	Yes	0	1	4
3	Semiannual	SS4	5	Female	34	Yes	0	2	1
3	Semiannual	SS4	5	Male	9	Yes	0	1	4
3	Semiannual	SS4	5	Female	10	Yes	0	1	4
3	Semiannual	SS4	5	Male	7	No	0	1	4
3	Semiannual	SS4	5	Female	12	Yes	0	1	4
3	Semiannual	SS4	5	Female	30	Yes	0	1	4
3	Semiannual	SS4	5	Female	37	Yes	0	1	4
3	Semiannual	SS4	5	Female	35	Yes	0	2	1
3	Semiannual	SS4	5	Male	17	No	0	2	1
3	Semiannual	SS4	5	Male	38		0	1	4
3	Semiannual	SS4	5	Female	8	Yes	0	1	4
3	Semiannual	SS4	5	Female	30	Yes	0	2	1
3	Semiannual	SS4	5	Male	12	Yes	0	1	4
3	Semiannual	SS4	5	Male	18	No	0	2	3
3	Semiannual	SS4	5	Female	22	Yes	0	2	2
3	Semiannual	SS4	5	Male	25	No	0	2	2
3	Semiannual	SS4	5	Male	25	Yes	0	2	3
3	Semiannual	SS4	5	Male	11	Yes	0	1	4
3	Semiannual	SS4	5	Female	24	Yes	0	1	4
3	Semiannual	SS4	5	Female	14	Yes	0	1	4
3	Semiannual	SS4	5	Female	6	Yes	0	1	4
3	Semiannual	SS4	5	Female	40	Yes	0	2	1
3	Semiannual	SS4	5	Female	38	Yes	0	2	2
3	Semiannual	SS4	5	Female	16	Yes	0	2	1
3	Semiannual	SS4	5	Male	15	Yes	0	1	4
3	Semiannual	SS4	5	Female	49	Yes	0	2	2
3	Semiannual	SS4	5	Female	8	Yes	0	1	4
3	Semiannual	SS4	5	Female	15	Yes	0	1	4
3	Semiannual	SS4	5	Female	14	Yes	0	2	1
3	Semiannual	SS4	5	Male	6	No	0	1	4
3	Semiannual	SS4	5	Male	25	Yes	0	2	1
3	Semiannual	SS4	5	Female	16	Yes	0	2	1
3	Semiannual	SS4	5	Female	11	Yes	0	1	4
3	Semiannual	SS4	5	Male	27	Yes	0	1	4
3	Semiannual	SS4	5	Female	17	Yes	0	1	4
3	Semiannual	SS4	5	Female	16	Yes	0	1	4
3	Semiannual	SS4	5	Female	26	Yes	0	2	2
3	Semiannual	SS4	5	Female	9	Yes	0	1	4
3	Semiannual	SS4	5	Female	6	Yes	0	1	4
3	Semiannual	SS4	5	Male	11	Yes	0	2	2
3	Semiannual	SS4	5	Female	50	No	0	1	4
3	Semiannual	SS4	5	Female	18	Yes	0	1	4
3	Semiannual	SS4	5	Female	25	Yes	0	1	4
3	Semiannual	SS4	5	Female	9	Yes	0	1	4
3	Semiannual	SS4	5	Female	13	Yes	0	1	4
3	Semiannual	SS4	5	Female	40	Yes	0	1	4
3	Semiannual	SS4	5	Male	14	No	0	1	4
3	Semiannual	SS4	5	Female	12	Yes	0	1	4
3	Semiannual	SS4	5	Female	34	Yes	0	1	4
3	Semiannual	SS4	5	Female	38	Yes	0	2	2
3	Semiannual	SS4	5	Female	40	Yes	0	2	1
3	Semiannual	SS4	5	Female	44	Yes	0	1	4
3	Semiannual	SS4	5	Male	14	No	0	1	4
3	Semiannual	SS4	5	Male	12	Yes	0	1	4
3	Semiannual	SS4	5	Male	27	Yes	0	2	1
3	Semiannual	SS4	5	Female	18	Yes	0	2	2
3	Semiannual	SS4	5	Male	15	No	0	1	4
3	Semiannual	SS4	5	Male	12	Yes	0	1	4
3	Semiannual	SS4	5	Male	58	No	0	2	2
3	Semiannual	SS4	5	Female	18	Yes	0	2	2
3	Semiannual	SS4	5	Male	65	No	0	2	2
3	Semiannual	SS4	5	Male	68	No	0	2	2
3	Semiannual	SS4	5	Male	49	No	0	1	4
3	Semiannual	SS4	5	Male	18	No	0	2	1
3	Semiannual	SS4	5	Female	48	Yes	0	2	2
3	Semiannual	SS4	5	Female	11	Yes	0	2	1
3	Semiannual	SS4	5	Male	22	Yes	0	2	1
3	Semiannual	SS4	5	Male	18	Yes	0	1	4
3	Semiannual	SS4	5	Male	18	Yes	0	2	1
3	Semiannual	SS4	5	Male	22	Yes	0	2	2
3	Semiannual	SS4	5	Female	26	Yes	0	2	1
3	Semiannual	SS4	5	Female	15	Yes	0	1	4
3	Semiannual	SS4	5	Female	20	Yes	0	1	4
3	Semiannual	SS4	5	Female	16	Yes	0	1	4
3	Semiannual	SS4	5	Female	7	Yes	0	1	4
3	Semiannual	SS4	5	Female	7	Yes	0	1	4
3	Semiannual	SS4	5	Male	65	No	0	2	1
3	Semiannual	SS4	5	Male	19	Yes	0	2	1
3	Semiannual	SS4	5	Male	18	Yes	0	2	1
3	Semiannual	SS4	5	Male	21	Yes	0	2	1
3	Semiannual	SS4	5	Male	64	Yes	0	2	1
3	Semiannual	SS4	5	Male	21	Yes	0	1	4
3	Annual	SS7	9	Male	16	Yes	0
3	Annual	SS7	9	Male	46	Yes	0	1	4
3	Annual	SS7	9	Male	50	Yes	0
3	Annual	SS7	9	Male	38	Yes	0	2	1
3	Annual	SS7	9	Female	17	Yes	0	1	4
3	Annual	SS7	9	Female	17	Yes	0	1	4
3	Annual	SS7	9	Female	12	Yes	0	1	4
3	Annual	SS7	9	Male	8	Yes	0	1	4
3	Annual	SS7	9	Male	6	Yes	0	1	4
3	Annual	SS7	9	Male	70	Yes	0	2	2
3	Annual	SS7	9	Female	14	Yes	0	1	4
3	Annual	SS7	9	Male	40	Yes	0	1	4
3	Annual	SS7	9	Female	7	Yes	0	1	4
3	Annual	SS7	9	Female	40	Yes	0	2	1
3	Annual	SS7	9	Male	15	Yes	0	1	4
3	Annual	SS7	9	Male	35	Yes	0	2	2
3	Annual	SS7	9	Male	10	Yes	0	1	4
3	Annual	SS7	9	Female	8	Yes	0	1	4
3	Annual	SS7	9	Male	6	Yes	0	1	4
3	Annual	SS7	9	Female	34	Yes	0	1	4
3	Annual	SS7	9	Male	12	No	0	1	4
3	Annual	SS7	9	Male	40	No	0	2	2
3	Annual	SS7	9	Female	19	Yes	0	2	1
3	Annual	SS7	9	Female	9	No	0	1	4
3	Annual	SS7	9	Male	11	No	0	1	4
3	Annual	SS7	9	Female	6	No	0	1	4
3	Annual	SS7	9	Female	38	No	0
3	Annual	SS7	9	Male	19	Yes	0	1	4
3	Annual	SS7	9	Female	49	Yes	0	2	1
3	Annual	SS7	9	Female	11	Yes	0	1	4
3	Annual	SS7	9	Female	45	Yes	0	1	4
3	Annual	SS7	9	Male	5	Yes	0	1	4
3	Annual	SS7	9	Female	28	Yes	0	1	4
3	Annual	SS7	9	Male	6	Yes	0	1	4
3	Annual	SS7	9	Male	32	Yes	0	1	4
3	Annual	SS7	9	Female	8	Yes	0	1	4
3	Annual	SS7	9	Male	19	Yes	0	1	4
3	Annual	SS7	9	Male	30	Yes	0	2	3
3	Annual	SS7	9	Male	19	Yes	0	2	1
3	Annual	SS7	9	Male	14	Yes	0	1	4
3	Annual	SS7	9	Female	12	Yes	0	1	4
3	Annual	SS7	9	Male	6	Yes	0	1	4
3	Annual	SS7	9	Male	32	No	0	2	1
3	Annual	SS7	9	Male	12	Yes	0	1	4
3	Annual	SS7	9	Female	30	Yes	0	1	4
3	Annual	SS7	9	Female	18	Yes	0	1	4
3	Annual	SS7	9	Male	13	Yes	0	1	4
3	Annual	SS7	9	Male	12	Yes	0	1	4
3	Annual	SS7	9	Male	30	No	0	2	3
3	Annual	SS7	9	Male	18	Yes	0	2	1
3	Annual	SS7	9	Male	20	Yes	0	1	4
3	Annual	SS7	9	Male	24	Yes	0	1	4
3	Annual	SS7	9	Female	14	Yes	0	1	4
3	Annual	SS7	9	Female	8	Yes	0	1	4
3	Annual	SS7	9	Female	6	Yes	0	1	4
3	Annual	SS7	9	Female	37	Yes	0	1	4
3	Annual	SS7	9	Male	19	No	0	1	4
3	Annual	SS7	9	Male	6	No	0	1	4
3	Annual	SS7	9	Male	19	Yes	0	1	4
3	Annual	SS7	9	Male	21	Yes	0	1	4
3	Annual	SS7	9	Female	38	Yes	0	1	4
3	Annual	SS7	9	Male	11	Yes	0	1	4
3	Annual	SS7	9	Male	10		0	1	4
3	Annual	SS7	9	Female	16	No	0	1	4
3	Annual	SS7	9	Female	16	No	0	1	4
3	Annual	SS7	9	Female	6	Yes	0	1	4
3	Annual	SS7	9	Male	29	Yes	0	1	4
3	Annual	SS7	9	Male	16	Yes	0	1	4
3	Annual	SS7	9	Female	16	Yes	0	1	4
3	Annual	SS7	9	Male	36	Yes	0	2	1
3	Annual	SS7	9	Female	35	Yes	0	2	1
3	Annual	SS7	9	Male	10	Yes	0	1	4
3	Annual	SS7	9	Female	50	No	0	1	4
3	Annual	SS7	9	Male	40	Yes	0	1	4
3	Annual	SS7	9	Female	7	Yes	0	1	4
3	Annual	SS7	9	Female	14	Yes	0	1	4
3	Annual	SS7	9	Female	24	Yes	0	1	4
3	Annual	SS7	9	Male	12	Yes	0	1	4
3	Annual	SS7	9	Female	18	Yes	0	1	4
3	Annual	SS7	9	Male	14	Yes	0	1	4
3	Annual	SS7	9	Female	13	Yes	0	1	4
3	Annual	SS7	9	Female	8	Yes	0	1	4
3	Annual	SS7	9	Male	13	Yes	0	1	4
3	Annual	SS7	9	Female	18	Yes	0	1	4
3	Annual	SS7	9	Male	12	Yes	0	1	4
3	Annual	SS7	9	Male	14	Yes	0	1	4
3	Annual	SS7	9	Male	10	Yes	0	1	4
3	Annual	SS7	9	Female	36	Yes	0	2	2
3	Annual	SS7	9	Male	36	No	0	2	3
3	Annual	SS7	9	Male	32	Yes	0	1	4
3	Annual	SS7	9	Female	56	Yes	0	1	4
3	Annual	SS7	9	Female	50	Yes	0	2	2
3	Annual	SS7	9	Female	17	Yes	0	1	4
3	Annual	SS7	9	Female	42	Yes	0	1	4
3	Annual	SS7	9	Female	20	No	0	1	4
3	Annual	SS7	9	Male	20	No	0	1	4
3	Annual	SS7	9	Female	40	Yes	0	2	1
3	Annual	SS7	9	Male	16	Yes	0	1	4
3	Annual	SS7	9	Male	16	Yes	0	1	4
3	Annual	SS7	9	Female	18	Yes	0	1	4
3	Annual	SS7	9	Female	10	Yes	0	1	4
3	Annual	SS7	9	Male	22	Yes	0	2	1
3	Annual	SS7	9	Female	48	Yes	0	1	4
3	Annual	SS7	9	Female	28	Yes	0	1	4
3	Annual	SS7	9	Female	26	Yes	0	1	4
3	Annual	SS7	9	Female	16	Yes	0	1	4
3	Annual	SS7	9	Male	6	Yes	0	1	4
3	Annual	SS7	9	Male	19	Yes	0	1	4
3	Annual	SS7	9	Male	6	Yes	0	1	4
3	Annual	SS7	9	Male	11	Yes	0	1	4
3	Annual	SS7	9	Male	14	Yes	0	1	4
3	Annual	SS7	9	Male	11	Yes	0	1	4
3	Annual	SS7	9	Male	13	Yes	0	1	4
3	Annual	SS7	9	Female	7	Yes	0	1	4
3	Annual	SS7	9	Male	21	No	0	1	4
3	Annual	SS7	9	Male	18	Yes	0	2	3
3	Annual	SS7	9	Male	21	Yes	0	1	4
3	Annual	SS7	9	Male	40	Yes	0	1	4
3	Annual	SS7	9	Female	40	Yes	0	1	4
3	Annual	SS7	9	Female	12	Yes	0	1	4
3	Annual	SS7	9	Female	13	Yes	0	1	4
3	Annual	SS7	9	Female	14	Yes	0	1	4
3	Annual	SS7	9	Female	49	Yes	0	1	4
3	Annual	SS7	9	Female	12	Yes	0	1	4
3	Annual	SS7	9	Female	10	Yes	0	1	4
3	Annual	SS7	9	Female	10	Yes	0	2	1
3	Annual	SS7	9	Female	30	Yes	0	2	2
3	Annual	SS7	9	Male	38	Yes	0	2	2
3	Annual	SS7	9	Female	36	Yes	0	2	1
3	Annual	SS7	9	Male	27	Yes	0	1	4
3	Annual	SS7	9	Female	13	Yes	0	1	4
3	Annual	SS7	9	Male	50	Yes	0	1	4
3	Annual	SS7	9	Male	17	Yes	0	1	4
3	Annual	SS7	9	Male	30	Yes	0	2	1
3	Annual	SS7	9	Male	23	Yes	0	1	4
3	Annual	SS7	9	Female	54	Yes	0	2	1
3	Annual	SS7	9	Female	38	Yes	0	1	4
3	Annual	SS7	9	Male	18	Yes
3	Annual	SS7	9	Female	20	Yes	0	2	1
3	Annual	SS7	9	Male	63	Yes	0	2	1
3	Annual	SS7	9	Female	13	Yes	0	1	4
3	Annual	SS7	9	Female	15	Yes	0	1	4
3	Annual	SS7	9	Female	30	Yes	0	1	4
3	Annual	SS7	9	Female	7	Yes	0	1	4
3	Annual	SS7	9	Female	30	Yes	0	1	4
3	Annual	SS7	9	Female	25	Yes	0	2	1
3	Annual	SS7	9	Female	48	Yes	0	1	4
3	Annual	SS7	9	Female	22	No	0	2	1
3	Annual	SS7	9	Female	17	Yes	0	2	3
3	Annual	SS7	9	Female	14	Yes	0	1	4
3	Annual	SS7	9	Male	15	Yes	0	2	1
3	Annual	SS7	9	Male	13	No	0	1	4
3	Annual	SS7	9	Male	5	Yes	0	1	4
3	Annual	SS7	9	Female	14	Yes	0	1	4
3	Annual	SS7	9	Male	20	Yes	0	1	4
3	Annual	SS7	9	Male	45	Yes	0	1	4
3	Annual	SS7	9	Male	16	Yes	0	1	4
3	Annual	SS7	9	Male	45	No	0	2	1
3	Annual	SS7	9	Male	12	No	0	1	4
3	Annual	SS7	9	Male	30	Yes	0	1	4
3	Annual	SS7	9	Male	37	Yes	0	2	1
3	Annual	SS7	9	Female	38	Yes	0	2	2
3	Annual	SS7	9	Female	27	Yes	0	1	4
3	Annual	SS7	9	Male	58	Yes	0	1	4
3	Annual	SS7	9	Male	50	Yes	0	1	4
3	Annual	SS7	9	Female	13	Yes	0	2	1
3	Annual	SS7	9	Female	45	No	0	2	1
3	Annual	SS7	9	Male	6	Yes	0	1	4
3	Annual	SS7	9	Male	38	No	0	2	1
3	Annual	SS7	9	Male	49	No	0	2	3
3	Annual	SS7	9	Male	13	Yes	0	1	4
3	Annual	SS7	9	Female	11	No	0	1	4
3	Annual	SS7	9	Female	47	Yes	0	2	3
3	Annual	SS7	9	Male	50	Yes	0	1	4
3	Annual	SS7	9	Female	12	Yes	0	1	4
3	Annual	SS7	9	Male	28	Yes	0	2	3
3	Annual	SS7	9	Female	6	Yes	0
3	Annual	SS7	9	Female	7	Yes	0	1	4
3	Annual	SS7	9	Female	29	Yes	0	1	4
3	Annual	SS7	9	Male	50	No	0	2	1
3	Annual	SS7	9	Female	12	Yes	0	1	4
3	Annual	SS7	9	Female	13	Yes	0	1	4
3	Annual	SS7	9	Female	16	Yes	0	1	4
3	Annual	SS7	9	Male	11	Yes	0	1	4
3	Annual	SS7	9	Female	17	Yes	0	1	4
3	Annual	SS7	9	Female	13	No	0	1	4
3	Annual	SS7	9	Female	31	Yes	0	1	4
3	Annual	SS7	9	Male	5	Yes	0	1	4
3	Annual	SS7	9	Male	29	Yes	0	2	2
3	Annual	SS7	9	Male	7	Yes	0	2	1
3	Annual	SS7	9	Female	6	No	0	1	4
3	Annual	SS7	9	Female	11	Yes	0	1	4
3	Annual	SS7	9	Female	14	Yes	0	2	1
3	Annual	SS7	9	Male	11	Yes	0	1	4
3	Annual	SS7	9	Male	32	Yes	0	2	1
3	Annual	SS7	9	Female	16	Yes	0	1	4
3	Annual	SS7	9	Male	12	Yes	0	1	4
3	Annual	SS7	9	Male	32	Yes	0	2	1
3	Annual	SS7	9	Female	8	Yes	0	1	4
3	Annual	SS7	9	Female	35	Yes	0	2	1
3	Annual	SS7	9	Female	12	Yes	0	1	4
3	Annual	SS7	9	Male	5	Yes	0	1	4
3	Annual	SS7	9	Female	5	Yes	0	1	4
3	Annual	SS7	9	Female	32	Yes	0	2	2
3	Annual	SS7	9	Male	12	Yes	0	1	4
3	Annual	SS7	9	Female	12	Yes	0	1	4
3	Annual	SS7	9	Male	6	Yes	0	1	4
3	Annual	SS7	9	Female	13	Yes	0	1	4
3	Annual	SS7	9	Male	18	No		2	2
3	Annual	SS7	9	Female	17	Yes		1	4
3	Annual	SS7	9	Female	45	Yes		2	1
3	Annual	SS7	9	Female	12	Yes		1	4
3	Annual	SS7	9	Male	12	Yes		1	4
3	Annual	SS7	9	Female	5	No		1	4
3	Annual	SS7	9	Male	13	Yes		1	4
3	Annual	SS7	9	Male	10	No		1	4
3	Annual	SS7	9	Female	13	Yes		1	4
3	Annual	SS7	9	Male	14	Yes		2	2
3	Annual	SS7	9	Male	32	No		2	1
3	Annual	SS7	9	Male	11	Yes		1	4
3	Annual	SS7	9	Male	8	No		1	4
3	Annual	SS7	9	Female	32	No		2	2
3	Annual	SS7	9	Male	30	No		2	1
3	Annual	SS7	9	Male	16	No		1	4
3	Annual	SS7	9	Male	35	Yes		1	4
3	Annual	SS7	9	Male	15	No	0	1	4
3	Annual	SS7	9	Male	18	Yes	0	2	2
3	Annual	SS7	9	Male	7	Yes	0	1	4
3	Annual	SS7	9	Male	19	Yes	0	1	4
3	Annual	SS7	9	Female	12	No	0	1	4
3	Annual	SS7	9	Male	13	No	0	1	4
3	Annual	SS7	9	Male	19	Yes	0	2	2
3	Annual	SS7	9	Female	18	No	0	1	4
3	Annual	SS7	9	Female	25	Yes	0	1	4
3	Annual	SS7	9	Female	20	Yes	0	2	1
3	Annual	SS7	9	Male	41	No	0	2	3
3	Annual	SS7	9	Male	27	Yes	0	1	4
3	Annual	SS7	9	Female	18	Yes	0	1	4
3	Annual	SS6	4	Female	13		0	2	1
3	Annual	SS6	4	Female	13	Yes	0	1	4
3	Annual	SS6	4	Female	9	Yes	0	1	4
3	Annual	SS6	4	Male	14	No	0	1	4
3	Annual	SS6	4	Male	12	No	0	1	4
3	Annual	SS6	4	Male	8	Yes	0	1	4
3	Annual	SS6	4	Male	8	No	0	1	4
3	Annual	SS6	4	Male	12	Yes	0	1	4
3	Annual	SS6	4	Male	15	Yes	0	1	4
3	Annual	SS6	4	Male	7	Yes	0	1	4
3	Annual	SS6	4	Female	18	Yes	0	1	4
3	Annual	SS6	4	Female	19	Yes	0	1	4
3	Annual	SS6	4	Female	11	Yes	0	1	4
3	Annual	SS6	4	Female	18	Yes	0	2	1
3	Annual	SS6	4	Female	19	No	0	1	4
3	Annual	SS6	4	Male	18	Yes	0	1	4
3	Annual	SS6	4	Female	20	Yes	0	1	4
3	Annual	SS6	4	Male	21	Yes	0	2	1
3	Annual	SS6	4	Female	15	Yes	0	2	2
3	Annual	SS6	4	Female	16	Yes	0	2	1
3	Annual	SS6	4	Male	42	Yes	0	1	4
3	Annual	SS6	4	Female	46	Yes	0	1	4
3	Annual	SS5	16	Female	16	Yes	0	1	4
3	Annual	SS5	16	Female	14	Yes	0
3	Annual	SS5	16	Male	7	Yes	0
3	Annual	SS5	16	Female	12	Yes	0
3	Annual	SS5	16	Female	10	Yes	0
3	Annual	SS5	16	Female	17	Yes	0
3	Annual	SS5	16	Male	10	Yes	0
3	Annual	SS5	16	Female	12	Yes	0
3	Annual	SS5	16	Female	12	Yes	0
3	Annual	SS5	16	Male	10	Yes	0	2	2
3	Annual	SS5	16	Female	14	Yes	0
3	Annual	SS5	16	Female	19	Yes	0	2	1
3	Annual	SS5	16	Female	36	Yes
3	Annual	SS5	16	Female	48	No
3	Annual	SS5	16	Female	20	Yes
3	Annual	SS5	16	Female	21	Yes
3	Annual	SS5	16	Female	11	Yes
3	Annual	SS5	16	Male	43	Yes
3	Annual	SS5	16	Female	22	Yes
3	Annual	SS5	16	Female	26	Yes
3	Annual	SS5	16	Male	15	Yes
3	Annual	SS5	16	Female	22	Yes
3	Annual	SS5	16	Male	14	Yes	0	1	4
3	Annual	SS5	16	Male	13	Yes	0	1	4
3	Annual	SS5	16	Male	12	Yes	0	1	4
3	Annual	SS5	16	Male	18	Yes	0	1	4
3	Annual	SS5	16	Male	10	Yes	0	1	4
3	Annual	SS5	16	Female	11	Yes	0	1	4
3	Annual	SS5	16	Female	11	Yes	0	1	4
3	Annual	SS6	14	Female	12	No	0	1	4
3	Annual	SS6	14	Female	7	Yes	0	1	4
3	Annual	SS6	14	Female	18	No	0	1	4
3	Annual	SS6	14	Female	8	Yes	0	1	4
3	Annual	SS6	14	Female	9	Yes	0	1	4
3	Annual	SS6	14	Female	12	Yes	0	1	4
3	Annual	SS6	14	Female	36	No	0	1	4
3	Annual	SS6	14	Male	7	No	0	1	4
3	Annual	SS6	14	Female	14	Yes	0	1	4
3	Annual	SS6	14	Male	8	No	0	1	4
3	Annual	SS6	14	Male	8	No	0	1	4
3	Annual	SS6	14	Female	13	Yes	0	1	4
3	Annual	SS6	14	Female	9	Yes	0	1	4
3	Annual	SS6	14	Female	13	No	0	1	4
3	Annual	SS6	14	Female	12	Yes	0	2	1
3	Annual	SS6	14	Female	9	No	0	1	4
3	Annual	SS6	14	Female	18	Yes	0	1	4
3	Annual	SS6	14	Female	14	Yes	0	1	4
3	Annual	SS6	14	Female	14	No	0	1	4
3	Annual	SS6	14	Male	12		0	1	4
3	Annual	SS6	14	Male	14	Yes	0	1	4
3	Annual	SS6	14	Male	9	Yes	0	1	4
3	Annual	SS6	14	Male	13	No	0	1	4
3	Annual	SS6	14	Male	14	Yes	0	1	4
3	Annual	SS6	14	Female	13	Yes	0	1	4
3	Annual	SS6	14	Male	19	Yes	0	1	4
3	Annual	SS6	14	Male	7	Yes	0	1	4
3	Annual	SS6	14	Female	19	Yes	0	2	1
3	Annual	SS6	14	Male	30	No	0	1	4
3	Annual	SS6	14	Male	18	No	0	1	4
3	Annual	SS6	14	Male	13	Yes	0	2	1
3	Annual	SS6	14	Male	18	No	0	1	4
3	Annual	SS6	14	Male	16	Yes	0	1	4
3	Annual	SS6	14	Female	13	Yes	0	2	3
3	Annual	SS6	14	Male	15	Yes	0	1	4
3	Annual	SS6	14	Male	47	No	0	2	2
3	Annual	SS6	14	Male	35	No	0	1	4
3	Annual	SS6	14	Male	30	No	0	1	4
3	Annual	SS6	14	Male	40	Yes	0	1	4
3	Annual	SS6	14	Male	55	Yes	0	1	4
3	Annual	SS6	14	Female	28	Yes	0	1	4
3	Annual	SS6	14	Male	10		0	1	4
3	Annual	SS6	14	Male	25	Yes	0	2	1
3	Annual	SS6	14	Female	5	Yes	0	1	4
3	Annual	SS6	14	Female	28		0	2	1
3	Annual	SS6	14	Male	35	Yes	0	1	4
3	Annual	SS6	14	Male	10	Yes	0	1	4
3	Annual	SS6	14	Female	7	Yes	0	1	4
3	Annual	SS6	14	Female	32	Yes	0
3	Annual	SS6	14	Female	34	Yes	0	1	4
3	Annual	SS6	14	Male	50	No	0	1	4
3	Annual	SS6	14	Female	7	Yes	0	1	4
3	Annual	SS6	14	Female	12	Yes	0	1	4
3	Annual	SS6	14	Female	28	Yes	0	1	4
3	Annual	SS6	14	Male	6	Yes	0	1	4
3	Annual	SS6	14	Female	40	Yes	0	1	4
3	Annual	SS6	14	Male	7	Yes	0	1	4
3	Annual	SS6	14	Male	5	Yes	0
3	Annual	SS6	14	Female	30	Yes	0	2	2
3	Annual	SS6	14	Male	12	Yes	0	1	4
3	Annual	SS6	14	Female	35	Yes	0	1	4
3	Annual	SS6	14	Female	30	Yes	0	1	4
3	Annual	SS6	14	Female	30	No	0	1	4
3	Annual	SS6	14	Female	25	Yes	0	1	4
3			Other	Female	6	Yes	0
3			Other	Female	50	No	0	1	4
3			Other	Male	37	No	0	2	1
3			Other	Male	12	Yes	0	1	4
3			Other	Male	18	Yes	0	1	4
3			Other	Male	25	No	0	2	1
3			Other	Male	9	Yes	0	1	4
3			Other	Male	18	No	0	1	4
3			Other	Male	6	No	0	1	4
3			Other	Male	12	Yes	0	1	4
3			Other	Male	12	No	0	1	4
3			Other	Male	13	No	0	1	4
3			Other	Male	13	Yes	0	1	4
3			Other	Male	14	Yes	0	1	4
3	Annual	SS6	14	Male	8	No	0	1	4
3			Other	Female	14	Yes	0	1	4
3	Annual	SS6	14	Female	12	Yes	0	1	4
3	Annual	SS6	14	Female	18	Yes	0	2	1
3			Other	Female	12	Yes	0	1	4
3			Other	Female	14	Yes	0	1	4
3	Annual	SS6	14	Female	13	Yes	0	1	4
3	Annual	SS6	14	Female	8	Yes
3			Other	Female	12	Yes	0	1	4
3			Other	Female	13	Yes	0	1	4
3	Annual	SS6	14	Male	60	No	0	2	2
3			Other	Female	13	Yes	0	1	4
3	Annual	SS6	14	Female	14	Yes	0	1	4
3	Annual	SS6	14	Female	14	Yes		1	4
3			Other	Female	10	Yes	0	1	4
3			Other	Female	6	Yes		1	4
3			Other	Female	50	Yes	0	2	1
3			Other	Female	30	No	0	1	4
3			Other	Female	45	No	0	2	2
3			Other	Male	42	No	0	2	1
3			Other	Male	35	No	0	1	4
3			Other	Female	30	Yes	0	1	4
3			Other	Female	30	No	0	2	2
3	Annual	SS5	16	Male	38	Yes	0	1	4
3	Annual	SS5	16	Female	13	Yes	0	1	4
3	Annual	SS5	16	Female	14	Yes	0	1	4
3	Annual	SS5	16	Female	10	Yes	0	1	4
3	Annual	SS5	16	Male	9	Yes	0	1	4
3	Annual	SS5	16	Female	15	Yes	0	1	4
3	Annual	SS5	16	Male	18	No	0	2	1
3	Annual	SS5	16	Female	11	Yes	0	1	4
3	Annual	SS5	16	Female	9	Yes	0	1	4
3	Annual	SS5	16	Male	9	Yes	0	2	1
3	Annual	SS5	16	Female	18	Yes	0	1	4
3	Annual	SS5	16	Male	30	Yes		1	4
3	Annual	SS5	16	Male	16	Yes	0	1	4
3	Annual	SS5	16	Female	13	Yes	0	1	4
3	Annual	SS5	16	Male	8	Yes	0	1	4
3	Annual	SS5	16	Male	15	Yes	0	1	4
3	Annual	SS5	16	Female	7	Yes	0	1	4
3	Annual	SS5	16	Male	18	Yes	0	2	1
3	Annual	SS5	16	Female	9	Yes	0	2	1
3	Annual	SS5	16	Female	8	Yes	0
3	Annual	SS5	16	Male	21	No	0
3	Annual	SS5	16	Male	7	Yes	0
3	Annual	SS5	16	Male	32	Yes	0	1	4
3	Annual	SS5	16	Female	29	Yes	0	2	1
3	Annual	SS5	16	Male	9	Yes	0	1	4
3	Annual	SS5	16	Female	30	Yes	0	2	1
3	Annual	SS5	16	Male	18	Yes	0	1	4
3	Annual	SS5	16	Female	12	Yes	0	1	4
3	Annual	SS5	16	Female	24	Yes	0	2	1
3	Annual	SS5	16	Female	11	Yes	0	1	4
3	Annual	SS5	16	Male	5	Yes	0	1	4
3	Annual	SS5	16	Female	25	Yes	0	2	2
3	Annual	SS6	14	Female	34	Yes	0	1	4
3	Annual	SS6	14	Male	19	Yes	0	1	4
3	Annual	SS6	14	Male	7	No	0	1	4
3	Annual	SS6	14	Female	38	Yes	0	1	4
3	Annual	SS6	14	Male	8	Yes	0	1	4
3	Annual	SS6	14	Male	9	No	0	1	4
3	Annual	SS6	14	Male	18	Yes	0	1	4
3	Annual	SS6	14	Male	8	Yes	0	1	4
3	Annual	SS6	14	Male	18	No	0	1	4
3	Annual	SS6	14	Male	6	No	0	1	4
3			Other	Male	5	No	0	1	4
3			Other	Male	12	Yes	0	1	4
3			Other	Male	5	Yes	0	1	4
3			Other	Male	10	Yes		1	4
3			Other	Male	5	Yes	0	1	4
3			Other	Female	5	Yes	0	1	4
3			Other	Female	11	No	0	1	4
3			Other	Male	5	Yes	0	1	4
3			Other	Female	5	No	0	1	4
3			Other	Male	30	Yes	0	1	4
3			Other	Female	14	Yes	0	1	4
3			Other	Female	14	Yes	0	1	4
3			Other	Female	15	Yes	0	1	4
3			Other	Male	14	No	0	1	4
3			Other	Male	6	Yes	0	1	4
3			Other	Male	19	No	0	1	4
3			Other	Female	50	No	0	2	2
3			Other	Male	35	No	0	2	1
3			Other	Male	40	No	0	2	2
3			Other	Male	25	Yes	0	1	4
3			Other	Female	25	Yes	0	1	4
3	Annual	SS7	9	Male	39	Yes	0	1	4
3	Annual	SS7	9	Male	13	No	0	1	4
3	Annual	SS7	9	Male	22	No	0	2	1
3	Annual	SS7	9	Male	50	No	0	2	2
3	Annual	SS7	9	Female	19	No	0	1	4
3	Annual	SS7	9	Male	25	No	0	1	4
3							0	1	4
3	Annual	SS7	9	Male	13	Yes	0	2	1
3	Annual	SS7	9	Male	33	Yes	0	2	2
3	Annual	SS7	9	Male	13	No	0	2	1
3	Annual	SS7	9	Male	19	Yes	0	1	4
3	Annual	SS7	9	Female	18	Yes	0	1	4
3	Annual	SS7	9	Male	17	Yes	0	1	4
3	Annual	SS7	9	Female	12	Yes	0	1	4
3	Annual	SS7	9	Female	11	No	0	1	4
3	Annual	SS7	9	Male	83	No	0	2	1
3	Annual	SS7	9	Female	44	Yes	0	1	4
3	Annual	SS7	9	Female	18	Yes	0	1	4
3	Annual	SS7	9	Female	40	Yes	0	2	2
3	Annual	SS7	9	Female	17	Yes	0	1	4
3	Annual	SS5	16	Female	29	Yes	0	2	1
3	Annual	SS5	16	Female	22	Yes	0	1	4
3	Annual	SS5	16	Male	30	Yes	0	2	1
3	Annual	SS5	16	Male	15	Yes	0	2	1
3	Annual	SS5	16	Male	40	No	0	1	4
3	Annual	SS5	16	Male	14	Yes	0	2	3
3	Annual	SS5	16	Female	25	Yes	0	1	4
3	Annual	SS5	16	Female	34	Yes	0	2	1
3	Annual	SS5	16	Female	40	No	0	2	1
3	Annual	SS5	16	Female	22	Yes	0	1	4
3	Annual	SS5	16	Male	18	Yes	0	1	4
3	Annual	SS5	16	Male	22	No	0	1	4
3	Annual	SS5	16	Female	19	Yes	0	1	4
3	Annual	SS5	16	Male	17	Yes	0	1	4
3	Annual	SS5	16	Male	18	Yes	0	1	4
3	Annual	SS5	16	Female	10	Yes	0	1	4
3	Annual	SS5	16	Male	7	Yes	0	1	4
3	Annual	SS5	16	Male	11	Yes	0	1	4
3	Annual	SS5	16	Male	7	No	0	1	4
3	Annual	SS5	16	Male	11	Yes	0	1	4
3	Annual	SS5	16	Male	12	Yes	0	1	4
3	Annual	SS5	16	Male	19	Yes		1	4
3	Annual	SS5	16	Female	11	Yes	0	1	4
3	Annual	SS5	16	Female	14	Yes	0	1	4
3	Annual	SS5	16	Male	35	No	0	1	4
3	Annual	SS5	16	Male	30	Yes	0	2	1
3	Annual	SS5	16	Male	7	Yes	0	1	4
3	Annual	SS5	16	Male	21	Yes	0	1	4
3	Annual	SS5	16	Male	16	Yes	0	1	4
3	Annual	SS5	16	Male	16	No	0	1	4
3	Annual	SS5	21	Male	34	No	0	2	1
3	Annual	SS5	21	Male	9	Yes	0	1	4
3	Annual	SS5	21	Male	18	Yes	0	1	4
3	Annual	SS5	21	Male	8	Yes	0	1	4
3	Annual	SS5	21	Female	40	Yes	0	1	4
3	Annual	SS5	21	Female	7	Yes	0	1	4
3	Annual	SS5	21	Male	18	Yes	0	1	4
3	Annual	SS5	21	Female	15	No	0	1	4
3	Annual	SS5	21	Female	14	Yes	0	1	4
3	Annual	SS5	21	Male	18	Yes	0	2	1
3	Annual	SS5	21	Female	7	Yes	0	1	4
3	Annual	SS5	21	Male	16	Yes	0	1	4
3	Annual	SS5	21	Female	15	No	0	1	4
3	Annual	SS5	21	Male	6	No	0	1	4
3	Annual	SS5	21	Female	45	No	0	2	1
3	Annual	SS5	21	Female	50	No	0	2	1
3	Annual	SS5	21	Male	6	Yes	0	1	4
3	Annual	SS5	21	Male	42	No	0	2	3
3	Annual	SS5	21	Male	45	Yes	0	1	4
3	Annual	SS5	21	Female	48	No	0	2	2
3	Annual	SS7	9	Female	18	Yes	0	1	4
3	Annual	SS7	9	Male	21	No	0	1	4
3	Annual	SS7	9	Female	18	No	0	1	4
3	Annual	SS7	9	Female	20	Yes	0	1	4
3	Annual	SS7	9	Male	18	No	0	2	2
3	Annual	SS7	9	Female	18	Yes	0	2	2
3	Annual	SS7	9	Female	45	No	0	2	1
3	Annual	SS7	9	Female	25	Yes	0	1	4
3	Annual	SS7	9	Female	20	Yes	0	1	4
3	Annual	SS7	9	Female	18	No	0	1	4
3	Annual	SS7	9	Female	18	Yes	0	2	2
3	Annual	SS7	9	Female	20	Yes	0	1	4
3	Annual	SS7	9	Female	55	No	0	1	4
3	Annual	SS7	9	Male	55	No	0	1	4
3	Annual	SS7	9	Male	19	Yes	0	2	2
3	Annual	SS7	9	Male	50	No	0	2	3
3	Annual	SS7	9	Male	5	Yes	0	1	4
3	Annual	SS7	9	Male	7	Yes	0	2	2
3	Annual	SS7	9	Female	45	Yes	0	2	2
3	Annual	SS7	9	Male	60	No	0	2	1
3	Annual	SS7	9	Male	60	No	0	2	2
3	Annual	SS7	9	Female	42	No	0	1	4
3	Annual	SS7	9	Male	21	Yes	0	1	4
3	Annual	SS7	9	Male	8	No	0	1	4
3	Annual	SS7	9	Female	8	No	0	1	4
3	Annual	SS6	14	Female	27	Yes	0	1	4
3	Annual	SS6	14	Female	16	Yes	0	1	4
3	Annual	SS6	14	Female	12	Yes	0	1	4
3	Annual	SS6	14	Female	14	Yes	0	1	4
3	Annual	SS6	14	Female	55	No	0	2	1
3	Annual	SS6	14	Male	55	Yes	0	1	4
3	Annual	SS6	14	Male	14	Yes	0	2	1
3	Annual	SS6	14	Male	13	Yes	0	2	1
[truncated: 871 more rows]
